# Supplementary material for: Cross−Talk between Transcriptome Analysis and Physiological Characterization Identifies the Genes in Response to the Low Phosphorus Stress in Malus mandshurica
Source: Int J Mol Sci. 2022 Apr 28;23(9):4896. doi: 10.3390/ijms23094896 (PMC9105917; doi:10.3390/ijms23094896)
Supplement: Supplementary file 1 [file ijms-23-04896-s001.zip]

Archive with 9 entries (8 files):
- ijms-1680141-supplementary/
- ijms-1680141-supplementary/Figure S1-RT-qPCR analysis for confirmation of expression of DEGs..jpg
- ijms-1680141-supplementary/Table S1. Oligonucleotide primers used in this study..xlsx
- ijms-1680141-supplementary/Table S2. Statistical control and treatment of DEGs in leaves and roots between each comparison..xls
- ijms-1680141-supplementary/Table S3. Statistical time series analysis of DEGs at different times in leaves and roots between each comparison..xls
- ijms-1680141-supplementary/Table S4 Classification of GO annotations in the leaves..xls
- ijms-1680141-supplementary/Table S5 Classification of GO annotations in the Roots..xls
- ijms-1680141-supplementary/Table S6 Enrichment of KEGG annotation in leaves.xls
- ijms-1680141-supplementary/Table S7 Enrichment of KEGG annotation in roots..xls
