# Supplementary material for: Cross−Talk between Transcriptome Analysis and Physiological Characterization Identifies the Genes in Response to the Low Phosphorus Stress in Malus mandshurica
Source: Int J Mol Sci. 2022 Apr 28;23(9):4896. doi: 10.3390/ijms23094896 (PMC9105917; doi:10.3390/ijms23094896)
Supplement: Supplementary file 1 [file ijms-23-04896-s001.zip › ijms-1680141-supplementary/Table S1. Oligonucleotide primers used in this study..xlsx]

## Sheet: Sheet1
Table S1. Oligonucleotide primers used in this study.
Genes	Forward primers (5'-3')	Reverse primers (5'-3')
103404780	TGGACCTACGCCATCTTCTG	TTCTTGCGGTACTCTTGTTCG
103426588	TCCTTGTCCATCCGAAACTG	AAGCCTAACCAACGCCATAAC
103428845	GTGGTGGATTGGGAAAGC	TTGCCATAGTGTCCAATAACG
103415742	GATACAAGACAGAGTAGCGAAAGC	GCAAGTCGGTGGTGAAGAAA
103421892	GCATTAGCCCATCCTTACCTT	ACTTTCATTTGCTCTTCTCCCA
103427955	ACAAGAAGACTCGGGGCG	CAAGGGCGGTGTAACGG
103428150	TGCGATCTCTTCGGTTGTTC	TCTTGATAGGCGTTGGCTTT
103434792	CGTGAGGGGTGTGGATGC	GGTCGCCAAAACAGTAGGAGTAA
103436733	CCGAACCCTAAGTCCCACA	AGAACTCCCAGGTCATCCAATA
103436897	GAAAGACGAGCGGGACAAG	AGGGGTGGAGTGAAAGAAGG
103447833	TATTGATGTGTGGTCTGTGGGT	AGGTTGACGGGGATGCTG
103442374	AACCCAACAGAGGCACGG	GGCCAATTGATTAAGGAAACA
103407960	GTTTCTGCCCTCTCTTCCG	ACTTCTTCGCCGCCTCC
103443519	GTGGTTTTGGCGGGATAGT	AGATGGACAGGGGCTTTGA
103411114	CGTCTCTCGGCTTCAACAT	GCCACACTCAAACACCACT
103422217	AAAGAGCAACTCCTAAGGGTGT	AGCTTCAGTGATCTCGATACCG
103412500	TACATACGCTAACCCGCACA	TTCTACCCAAGCAACTCTCAAA
103439337	ACATACGGAGGCACCACAGA	CTCACCAACGACCACACGA
103432598	AATCGCAGGAGGAACAAAA	GATCGAAGCAGTAGACGGG
103409175	CATTTTCTCCGTGCTCCTCC	CCCCAATCTGATACTCCCCT
103438110	CCTCCACACCCACAAAATCA	GGTCAGCCCCAAACTCCATA
β-Actin	GGATTTGCTGGTGATGATGCT	AGTTGCTCACTATGCCGTGCT
