# Supplementary material for: Cross−Talk between Transcriptome Analysis and Physiological Characterization Identifies the Genes in Response to the Low Phosphorus Stress in Malus mandshurica
Source: Int J Mol Sci. 2022 Apr 28;23(9):4896. doi: 10.3390/ijms23094896 (PMC9105917; doi:10.3390/ijms23094896)
Supplement: Supplementary file 1 [file ijms-23-04896-s001.zip › ijms-1680141-supplementary/Table S2. Statistical control and treatment of DEGs in leaves and roots between each comparison..xls]

## Sheet: Table S2-1
Table S2-1. Summary of RNA-seq data for each sample.
Samples		Clean reads	Clean bases	GC Content	%≥Q30
Root	2C-1	25097709	7502443304	0.4415	0.9343
	2C-2	25304974	7576126264	0.4422	0.928
	2C-3	26514633	7937798144	0.4437	0.9331
	4C-1	26394675	7897460866	0.4441	0.9309
	4C-2	27606572	8263144920	0.4414	0.9333
	4C-3	26618108	7969589224	0.4444	0.9342
	2S-1	23553348	7051177976	0.4402	0.9341
	2S-2	26802226	8016489294	0.4442	0.9361
	2S-3	25104506	7506997230	0.4408	0.9348
	4S-1	29731607	8891531920	0.4409	0.9275
	4S-2	30862622	9223494006	0.4427	0.9291
	4S-3	29409244	8798343218	0.441	0.9275
Leaf	2C-1	29282980	8739521012	0.4435	0.9308
	2C-2	30700126	9187369882	0.4411	0.9287
	2C-3	28912548	8635899718	0.4409	0.9292
	4C-1	28216538	8412436000	0.4439	0.9308
	4C-2	30024517	8979649492	0.4463	0.9296
	4C-3	32514898	9720152196	0.4422	0.9291
	2S-1	27565653	8239325474	0.4421	0.9317
	2S-2	30845280	9203546108	0.4386	0.9315
	2S-3	29409170	8762693996	0.4416	0.9318
	4S-1	28343874	8467212544	0.439	0.9309
	4S-2	30050767	8986469048	0.4381	0.9282
	4S-3	29969304	8942801038	0.4407	0.9306
(2C: diploid under control condition; 4C: tetraploid under control condition; 2S: diploid under salt stress; 4S: tetraploid under salt stress. '1, 2, 3' indicate three repeats.)

## Sheet: Table S2-2
Table S2-2. Summary of alighment rates to the reference genome for each sample.
Samples		Total Reads	Mapped Reads	Unique Mapped Reads	Multiple Mapped Reads	Reads Map to '+'	Reads Map to '-'
Root	2C-1	50195418	38,438,294 (76.58%)	37,651,510 (75.01%)	786,784 (1.57%)	19,185,248 (38.22%)	19,100,107 (38.05%)
	2C-2	50609948	37,782,349 (74.65%)	37,025,005 (73.16%)	757,344 (1.50%)	18,863,966 (37.27%)	18,770,281 (37.09%)
	2C-3	53029266	40,866,548 (77.06%)	40,035,114 (75.50%)	831,434 (1.57%)	20,398,218 (38.47%)	20,301,728 (38.28%)
	4C-1	52789350	37,740,548 (71.49%)	36,943,228 (69.98%)	797,320 (1.51%)	18,838,491 (35.69%)	18,739,316 (35.50%)
	4C-2	55213144	41,680,326 (75.49%)	40,793,529 (73.88%)	886,797 (1.61%)	20,795,726 (37.66%)	20,703,238 (37.50%)
	4C-3	53236216	39,897,048 (74.94%)	39,044,773 (73.34%)	852,275 (1.60%)	19,921,579 (37.42%)	19,807,161 (37.21%)
	2S-1	47106696	35,579,006 (75.53%)	34,779,065 (73.83%)	799,941 (1.70%)	17,767,878 (37.72%)	17,646,668 (37.46%)
	2S-2	53604452	39,892,055 (74.42%)	39,009,079 (72.77%)	882,976 (1.65%)	19,930,669 (37.18%)	19,780,223 (36.90%)
	2S-3	50209012	37,931,499 (75.55%)	37,113,589 (73.92%)	817,910 (1.63%)	18,931,940 (37.71%)	18,834,374 (37.51%)
	4S-1	59463214	45,199,125 (76.01%)	44,154,930 (74.26%)	1,044,195 (1.76%)	22,540,534 (37.91%)	22,435,557 (37.73%)
	4S-2	61725244	47,213,783 (76.49%)	46,100,191 (74.69%)	1,113,592 (1.80%)	23,549,194 (38.15%)	23,434,299 (37.97%)
	4S-3	58818488	45,006,884 (76.52%)	43,957,574 (74.73%)	1,049,310 (1.78%)	22,450,654 (38.17%)	22,335,104 (37.97%)
Leaf	2C-1	58565960	44,665,794 (76.27%)	43,470,418 (74.22%)	1,195,376 (2.04%)	22,422,006 (38.29%)	22,067,209 (37.68%)
	2C-2	61400252	47,178,201 (76.84%)	45,914,458 (74.78%)	1,263,743 (2.06%)	23,702,655 (38.60%)	23,287,028 (37.93%)
	2C-3	57825096	44,757,900 (77.40%)	43,572,269 (75.35%)	1,185,631 (2.05%)	22,466,170 (38.85%)	22,117,385 (38.25%)
	4C-1	56433076	43,547,893 (77.17%)	42,447,379 (75.22%)	1,100,514 (1.95%)	21,769,208 (38.58%)	21,584,750 (38.25%)
	4C-2	60049034	45,021,575 (74.97%)	43,849,593 (73.02%)	1,171,982 (1.95%)	22,513,358 (37.49%)	22,304,683 (37.14%)
	4C-3	65029796	49,812,891 (76.60%)	48,559,675 (74.67%)	1,253,216 (1.93%)	24,889,118 (38.27%)	24,697,173 (37.98%)
	2S-1	55131306	41,618,310 (75.49%)	40,671,573 (73.77%)	946,737 (1.72%)	20,751,829 (37.64%)	20,668,381 (37.49%)
	2S-2	61690560	46,933,037 (76.08%)	45,873,172 (74.36%)	1,059,865 (1.72%)	23,399,567 (37.93%)	23,318,880 (37.80%)
	2S-3	58818340	44,859,366 (76.27%)	43,833,645 (74.52%)	1,025,721 (1.74%)	22,359,180 (38.01%)	22,282,916 (37.88%)
	4S-1	56687748	43,500,707 (76.74%)	42,417,211 (74.83%)	1,083,496 (1.91%)	21,745,208 (38.36%)	21,577,299 (38.06%)
	4S-2	60101534	45,982,694 (76.51%)	44,837,972 (74.60%)	1,144,722 (1.90%)	22,985,397 (38.24%)	22,801,126 (37.94%)
	4S-3	59938608	46,261,601 (77.18%)	45,131,708 (75.30%)	1,129,893 (1.89%)	23,127,480 (38.59%)	22,942,287 (38.28%)
(2C: diploid under control condition; 4C: tetraploid under control condition; 2S: diploid under salt stress; 4S: tetraploid under salt stress. '1, 2, 3' indicate three repeats.)

## Sheet: Table S2-3
Table S2-3. Statistical control and treatment of DEGs in leaves and roots between each comparison.
LCK10 vs. LLP10						LCK20 vs. LLP20						LCK30 vs. LLP30						RCK10 vs. RLP10						RCK20 vs. RLP20						RCK30 vs. RLP30
Gene ID	Gene Symbol	Type	log2 (LLP10 / LCK10)	Pvalue(LLP10 / LCK10)		Gene ID	Gene Symbol	Type	log2 (LLP20 / LCK20)	Pvalue(LLP20 / LCK20)		Gene ID	Gene Symbol	Type	log2 (LLP30 / LCK30)	Pvalue(LLP30 / LCK30)		Gene ID	Gene Symbol	Type	log2 (RLP10 / RCK10)	Pvalue(RLP10 / RCK10)		Gene ID	Gene Symbol	Type	log2 (RLP20 / RCK20)	Pvalue(RLP20 / RCK20)		Gene ID	Gene Symbol	Type	log2 (RLP30 / RCK30)	Pvalue(RLP30 / RCK30)
103420681	LOC103420681	mRNA	2.20891	4.57935e-05		103416982	LOC103416982	mRNA	4.2955	3.39204e-05		103440829	LOC103440829	mRNA	1.48287	0.022709		103420580	LOC103420580	mRNA	-3.5169	2.49515e-06		103439654	LOC103439654	mRNA				103446223	LOC103446223	mRNA	0.918179	0.000411094
103420543	LOC103420543	mRNA	4.56256	0.00021744		103415873	LOC103415873	mRNA	2.64536	0.00213599		103437469	LOC103437469	mRNA	-3.2661	6.29187e-05		103419198	LOC103419198	mRNA	-1.70245	4.03425e-08		103409332	LOC103409332	mRNA				103414858	LOC103414858	mRNA	-0.72519	0.0376326
103420527	LOC103420527	mRNA	2.09299	7.35912e-05		103414849	LOC103414849	mRNA	1.14255	0.0033888		103422205	LOC103422205	mRNA	-6.15798	0.000830521		103416305	LOC103416305	mRNA	0.636877	0.243697		114822025	114822025	mRNA				103439652	LOC103439652	mRNA	-1.08554	0.0245347
103420510	LOC103420510	mRNA	5.28911	1.76175e-05		103413557	LOC103413557	mRNA	1.59403	0.0663937		103422208	LOC103422208	mRNA	-0.332784	0.522884		103412394	LOC103412394	mRNA	-0.997851	0.0140335		103421163	LOC103421163	mRNA				103422205	LOC103422205	mRNA	-1.50232	0.00744302
103420358	LOC103420358	mRNA	2.55283	0.000561652		103412298	LOC103412298	mRNA	1.04195	0.30459		103422213	LOC103422213	mRNA	-0.970405	0.0036801		103410588	LOC103410588	mRNA	-1.22461	3.25591e-05		103422208	LOC103422208	mRNA				103422208	LOC103422208	mRNA	0.933176	0.000503663
103420277	LOC103420277	mRNA	1.05804	0.00807668		103412278	LOC103412278	mRNA	3.18975	0.0451822		103428499	LOC103428499	mRNA	-4.44538	0.000182634		103406563	LOC103406563	mRNA	1.94837	1.13758e-06		103428499	LOC103428499	mRNA				103426793	LOC103426793	mRNA	3.25695	2.85923e-12
103419926	LOC103419926	mRNA	0.965439	0.0016827		103410737	LOC103410737	mRNA	-2.21981	9.52457e-06		114820998	114820998	mRNA	1.0444	0.00905928		114827731	114827731	mRNA	1.16572	0.010681		103428491	LOC103428491	mRNA				103428499	LOC103428499	mRNA	-1.23777	0.00855421
103419908	LOC103419908	mRNA	2.08655	3.12751e-05		103400914	LOC103400914	mRNA	5.83213	1.81568e-05		114820995	114820995	mRNA	0.394466	0.831249		114820039	114820039	mRNA	2.58616	0.00534007		103455810	LOC103455810	mRNA				103423988	LOC103423988	mRNA	-1.5687	0.000883631
103419623	LOC103419623	mRNA	2.35198	1.34148e-05		103406563	LOC103406563	mRNA	1.58714	0.0496165		114819250	114819250	mRNA	-2.09068	0.00118602		103404761	LOC103404761	mRNA	1.12004	0.0452513		103416977	LOC103416977	mRNA				114823919	114823919	mRNA	-1.82106	0.00999143
103401502	LOC103401502	mRNA	1.85256	4.99165e-05		114827627	114827627	mRNA	1.26102	0.143677		103454500	LOC103454500	mRNA	0.91095	0.0584571		103453066	LOC103453066	mRNA	-1.06405	0.000455733		103420048	LOC103420048	mRNA				103411489	LOC103411489	mRNA	-1.01494	0.013154
103419478	LOC103419478	mRNA	1.85438	0.0155341		103405838	LOC103405838	mRNA	4.54034	6.03796e-08		103454501	LOC103454501	mRNA	1.41041	0.113441		103452445	LOC103452445	mRNA	0.960504	2.30349e-07		103454503	LOC103454503	mRNA				103416977	LOC103416977	mRNA	2.624	0.00145342
103419372	LOC103419372	mRNA	3.66921	9.79706e-05		114823990	114823990	mRNA	2.5106	0.000323169		103411453	LOC103411453	mRNA	0.58726	0.106324		103450695	LOC103450695	mRNA	2.6956	1.97146e-10		103455802	LOC103455802	mRNA				103423984	LOC103423984	mRNA	-0.66868	0.116087
103419282	LOC103419282	mRNA	1.80838	0.0013851		114821735	114821735	mRNA	3.0211	0.00431857		103454499	LOC103454499	mRNA	0.665996	0.099337		103450694	LOC103450694	mRNA	2.63024	2.21976e-08		103438081	LOC103438081	mRNA				103454503	LOC103454503	mRNA	-2.92495	0.000181283
103419011	LOC103419011	mRNA	1.68387	0.000894924		114819431	114819431	mRNA	-1.24317	0.000481346		103400674	LOC103400674	mRNA	-0.799083	0.00956182		103450693	LOC103450693	mRNA	2.12906	8.37688e-07		103414864	LOC103414864	mRNA				108172945	LOC108172945	mRNA	-2.01232	0.0196245
103418912	LOC103418912	mRNA	1.36544	4.05276e-05		114819405	114819405	mRNA	1.23818	0.000302358		103414864	LOC103414864	mRNA	-4.17377	2.91631e-08		103447762	LOC103447762	mRNA	1.60646	0.00179884		103414869	LOC103414869	mRNA				103409334	LOC103409334	mRNA	1.67881	0.00125849
103401408	LOC103401408	mRNA	1.84447	0.00191067		103454558	LOC103454558	mRNA	1.01046	0.00797736		103454497	LOC103454497	mRNA	1.31135	0.0102504		103447746	LOC103447746	mRNA	1.62896	0.000502887		103444209	LOC103444209	mRNA				103400677	LOC103400677	mRNA	0.945005	0.0103006
103417839	LOC103417839	mRNA	3.40917	0.000243098		103453287	LOC103453287	mRNA	-2.74781	0.00286843		103414869	LOC103414869	mRNA	-3.06857	0.000206966		103447586	LOC103447586	mRNA	1.86315	0.00076703		103414878	LOC103414878	mRNA				114820991	114820991	mRNA	1.231	0.000203034
103417776	LOC103417776	mRNA	2.21292	0.0129795		103451582	LOC103451582	mRNA	1.81284	5.8336e-05		103440858	LOC103440858	mRNA	-4.85145	0.0184909		103447536	LOC103447536	mRNA	-0.862623	0.13539		103416967	LOC103416967	mRNA				103438081	LOC103438081	mRNA	-1.8601	0.00534453
103417701	LOC103417701	mRNA	3.08015	1.7676e-06		103450670	LOC103450670	mRNA	2.66115	0.000198613		103440864	LOC103440864	mRNA	1.12882	0.0195967		103446656	LOC103446656	mRNA	1.11619	0.00952607		103411487	LOC103411487	mRNA				103436125	LOC103436125	mRNA	-3.70492	0.0142362
103417542	LOC103417542	mRNA	2.15802	1.37276e-05		103448992	LOC103448992	mRNA	0.993862	0.0933595		103414883	LOC103414883	mRNA	-1.07003	0.0648937		103443180	LOC103443180	mRNA	1.25378	0.00575629		103426766	LOC103426766	mRNA				103442984	LOC103442984	mRNA	-1.98516	0.000206516
103417451	LOC103417451	mRNA	-0.490543	0.273511		103403953	LOC103403953	mRNA	-1.60602	4.42763e-05		103411487	LOC103411487	mRNA	-5.83813	0.00519083		103442562	MYB25	mRNA	1.33147	0.0143375		103439640	LOC103439640	mRNA				103454497	LOC103454497	mRNA	-0.574291	0.204266
103417370	LOC103417370	mRNA	1.18877	0.000993855		103443620	LOC103443620	mRNA	2.84309	0.000211423		103437448	LOC103437448	mRNA	1.07705	0.00189765		103440677	LOC103440677	mRNA	-0.994722	2.98668e-06		114823938	114823938	mRNA				103444213	LOC103444213	mRNA	1.36865	0.0121822
103401334	LOC103401334	mRNA	2.1998	0.000112827		103441629	LOC103441629	mRNA	0.628671	0.142753		103437451	LOC103437451	mRNA	-3.78827	8.62576e-06		103439978	LOC103439978	mRNA	1.57828	3.27032e-06		103437452	LOC103437452	mRNA				103440864	LOC103440864	mRNA	0.726795	0.0197728
103416985	LOC103416985	mRNA	2.48124	0.000989564		103439823	LOC103439823	mRNA	0.675754	0.178764		103437450	LOC103437450	mRNA	1.96213	0.00190047		103439610	LOC103439610	mRNA	0.798117	0.037562		103447586	LOC103447586	mRNA				103400668	LOC103400668	mRNA	-0.871793	0.00150347
103416786	LOC103416786	mRNA	1.15135	0.00976458		103439316	LOC103439316	mRNA	0.886336	0.0980329		103414886	LOC103414886	mRNA	2.069	0.000482598		103439302	LOC103439302	mRNA	0.828421	0.0466204		103442256	LOC103442256	mRNA				103437442	LOC103437442	mRNA	0.616647	0.147685
103416666	LOC103416666	mRNA	1.15762	0.00145813		103439270	LOC103439270	mRNA	3.56115	0.000368599		103422184	LOC103422184	mRNA	0.884997	0.0426995		103439270	LOC103439270	mRNA	0.730721	0.162052		103455811	LOC103455811	mRNA				103436117	LOC103436117	mRNA	0.790607	0.329717
103416535	LOC103416535	mRNA	2.25812	2.41447e-05		103439246	LOC103439246	mRNA	2.30204	0.0134205		103437444	LOC103437444	mRNA	-4.07456	1.53145e-06		103438106	LOC103438106	mRNA	1.30858	0.00534406		103442258	LOC103442258	mRNA				103437444	LOC103437444	mRNA	-0.808569	0.115344
103415910	LOC103415910	mRNA	2.58379	0.00489674		103433719	WRKY9	mRNA	1.9893	0.0159783		103422190	LOC103422190	mRNA	-1.02317	0.0113418		103437662	LOC103437662	mRNA	-1.34853	2.20384e-09		103420055	LOC103420055	mRNA				103437452	LOC103437452	mRNA	-1.86882	0.00696528
103415780	LOC103415780	mRNA	2.26948	0.000518392		103431391	LOC103431391	mRNA	1.04542	0.000397272		103422197	LOC103422197	mRNA	-1.35835	0.00199716		103437435	LOC103437435	mRNA	-2.32015	2.78537e-05		103414919	LOC103414919	mRNA				103423970	LOC103423970	mRNA	1.59629	0.0720954
103415371	LOC103415371	mRNA	0.569203	0.0938144		103430877	LOC103430877	mRNA	-21.8362	1.12348e-10		103437452	LOC103437452	mRNA	-4.34761	0.00027671		103432930	LOC103432930	mRNA	1.06387	0.0123475		103447600	LOC103447600	mRNA				103420061	LOC103420061	mRNA	-1.31578	0.00269895
103400110	LOC103400110	mRNA	1.62363	0.000170184		103429253	LOC103429253	mRNA	3.20262	0.00165639		103411503	LOC103411503	mRNA	-1.00729	0.000859017		103431232	LOC103431232	mRNA	0.414666	0.324373		103447605	LOC103447605	mRNA				103455819	LOC103455819	mRNA	1.27838	1.28204e-06
103414312	LOC103414312	mRNA	2.10541	0.000439893		103425513	LOC103425513	mRNA	0.755674	0.106642		114821010	114821010	mRNA	-1.02427	0.00540714		103428379	LOC103428379	mRNA	1.64335	6.17499e-10		103436102	LOC103436102	mRNA				103423968	LOC103423968	mRNA	1.0841	0.210812
103414252	LOC103414252	mRNA	3.00978	0.00544837		103425033	LOC103425033	mRNA	1.0136	0.00393053		114821009	114821009	mRNA	-4.27757	0.0264361		103427906	LOC103427906	mRNA	2.48075	2.94124e-09		103439629	LOC103439629	mRNA				103423973	LOC103423973	mRNA	-1.55357	0.00442413
103414234	LOC103414234	mRNA	2.49915	0.0108325		103424284	LOC103424284	mRNA	1.31793	0.0300961		114819269	114819269	mRNA	-1.65947	0.000157857		103424725	LOC103424725	mRNA	2.01092	0.000137544		114823948	114823948	mRNA				103440876	LOC103440876	mRNA	1.38808	0.0172276
103413960	LOC103413960	mRNA	1.92096	0.000428333		103423208	LOC103423208	mRNA	2.4189	0.00313475		114821007	114821007	mRNA	-3.77473	0.000674521		103424148	LOC103424148	mRNA	0.572333	0.150593		103423966	LOC103423966	mRNA				103416985	LOC103416985	mRNA	0.69862	0.182557
103413903	LOC103413903	mRNA	2.35803	5.63799e-05								103440867	LOC103440867	mRNA	0.798785	0.0386541		103422414	LOC103422414	mRNA	-1.22402	1.60013e-05		114823951	114823951	mRNA				103440886	LOC103440886	mRNA	2.45268	7.20189e-07
103413468	LOC103413468	mRNA	1.91718	6.00975e-06								103442992	LOC103442992	mRNA	1.33142	0.00468481		103422356	LOC103422356	mRNA	-1.89614	1.71255e-06		103424976	LOC103424976	mRNA				103447600	LOC103447600	mRNA	3.6748	0.00064113
103412761	LOC103412761	mRNA	2.03143	0.000234313								114819263	114819263	mRNA	1.5809	0.0390461								103414834	LOC103414834	mRNA				103416990	LOC103416990	mRNA	-0.689953	0.0527802
103412298	LOC103412298	mRNA	2.03637	7.40436e-05								103411494	LOC103411494	mRNA	-1.07565	0.00639681								114822044	114822044	mRNA				103442261	LOC103442261	mRNA	-1.33776	0.0331477
103412278	LOC103412278	mRNA	2.23739	6.48392e-05								103414920	LOC103414920	mRNA	1.40974	0.000154967								103411421	LOC103411421	mRNA				103416993	LOC103416993	mRNA	1.26335	0.00693827
103412063	LOC103412063	mRNA	2.87593	0.00428829								103411500	LOC103411500	mRNA	-2.56155	0.0187802								103404681	LOC103404681	mRNA				103436104	LOC103436104	mRNA	1.39257	0.0254335
103411701	LOC103411701	mRNA	2.78697	0.00100318								103411502	LOC103411502	mRNA	-0.088068	0.935956								103422167	LOC103422167	mRNA				103438062	LOC103438062	mRNA	-1.38582	0.00273445
103411528	LOC103411528	mRNA	0.969585	5.1662e-06								103434817	LOC103434817	mRNA	-1.45906	8.38629e-05								103438053	LOC103438053	mRNA				103447617	LOC103447617	mRNA	-0.686229	0.0783022
103411521	LOC103411521	mRNA	1.88608	0.000158137								103424973	LOC103424973	mRNA	-1.25521	0.0461667								103443008	LOC103443008	mRNA				103447605	LOC103447605	mRNA	0.78984	0.0315053
103411254	LOC103411254	mRNA	2.41454	1.44286e-05								103404672	LOC103404672	mRNA	0.728089	0.0724184								103440901	LOC103440901	mRNA				103438060	LOC103438060	mRNA	-1.21226	0.00180067
103411003	LOC103411003	mRNA	2.77657	4.07169e-06								103424974	LOC103424974	mRNA	1.49278	0.0189504								103416907	LOC103416907	mRNA				103436102	LOC103436102	mRNA	0.515578	0.428348
103410709	LOC103410709	mRNA	2.14937	0.0112958								103422174	LOC103422174	mRNA	-1.39115	0.00105158								103447636	LOC103447636	mRNA				103439629	LOC103439629	mRNA	2.70152	5.04665e-07
103410574	LOC103410574	mRNA	3.19123	9.64305e-05								103422180	LOC103422180	mRNA	2.78957	0.00711904								103438052	LOC103438052	mRNA				103404670	LOC103404670	mRNA	0.790419	0.00833621
103410427	LOC103410427	mRNA	1.687	0.000231147								103422179	LOC103422179	mRNA	1.48171	0.0235043								103434808	LOC103434808	mRNA				103409272	LOC103409272	mRNA	0.992588	0.0204326
103410386	LOC103410386	mRNA	3.05018	0.00988811								103424976	LOC103424976	mRNA	-4.81369	4.42966e-07								103438049	LOC103438049	mRNA				103422170	LOC103422170	mRNA	-2.4623	0.000846188
103409998	LOC103409998	mRNA	-0.981628	0.000520969								103422164	LOC103422164	mRNA	0.489163	0.395387								103450866	LOC103450866	mRNA				103404672	LOC103404672	mRNA	-1.76396	0.00383561
103409539	LOC103409539	mRNA	2.16025	0.0102995								103411419	LOC103411419	mRNA	0.468478	0.380842								103423926	LOC103423926	mRNA				103422175	LOC103422175	mRNA	-2.14113	1.9737e-05
103409106	LOC103409106	mRNA	1.42883	0.00978337								103411421	LOC103411421	mRNA	0.857027	0.0395239								103420013	LOC103420013	mRNA				103423966	LOC103423966	mRNA	0.760988	0.261429
103409063	LOC103409063	mRNA	5.3774	0.00229805								103404681	LOC103404681	mRNA	1.22823	0.0144373								103424936	LOC103424936	mRNA				103422179	LOC103422179	mRNA	-1.32554	1.33998e-05
103408536	LOC103408536	mRNA	1.5736	0.00343733								103404676	LOC103404676	mRNA	-0.807051	0.0351239								103411452	LOC103411452	mRNA				103423965	LOC103423965	mRNA	1.07388	0.204151
103408235	LOC103408235	mRNA	5.0203	0.0133839								103440893	LOC103440893	mRNA	-3.69437	0.00197853								103440909	LOC103440909	mRNA				103426737	LOC103426737	mRNA	-1.80279	0.000239414
103408150	LOC103408150	mRNA	1.39983	0.00342977								103404673	LOC103404673	mRNA	-1.96606	0.00433884								103444252	LOC103444252	mRNA				103404681	LOC103404681	mRNA	1.22993	0.00380292
103408145	LOC103408145	mRNA	1.79842	0.000542622								103440894	LOC103440894	mRNA	-1.05927	0.022933								103444257	LOC103444257	mRNA				103422167	LOC103422167	mRNA	0.742832	0.0047426
103408131	LOC103408131	mRNA	1.75804	7.00983e-05								103404674	LOC103404674	mRNA	1.24826	0.0171951								103445602	LOC103445602	mRNA				103416927	LOC103416927	mRNA	1.41819	0.00369558
103407650	LOC103407650	mRNA	2.11586	1.45321e-06								108170866	LOC108170866	mRNA	-1.74648	0.00272736								103421261	LOC103421261	mRNA				103416928	LOC103416928	mRNA	0.764166	0.0173943
103407609	LOC103407609	mRNA	1.82922	0.000856209								103440896	LOC103440896	mRNA	-2.36858	0.00309848								103452893	LOC103452893	mRNA				103444239	LOC103444239	mRNA	1.36173	1.23659e-05
103407446	LOC103407446	mRNA	1.87157	1.50485e-05								114821012	114821012	mRNA	-1.59509	0.0012929								103421264	LOC103421264	mRNA				103440896	LOC103440896	mRNA	1.19194	0.00503539
103407115	LOC103407115	mRNA	1.25717	0.00126894								103434813	LOC103434813	mRNA	-0.49016	0.396361								103452897	LOC103452897	mRNA				103455824	LOC103455824	mRNA	0.852602	0.363213
103406579	LOC103406579	mRNA	3.0222	3.40857e-05								103443008	LOC103443008	mRNA	1.72353	0.0650626								103428593	LOC103428593	mRNA				103444244	LOC103444244	mRNA	1.03581	1.99406e-05
103406563	LOC103406563	mRNA	3.25542	0.000236339								103447626	LOC103447626	mRNA	1.91392	0.000973371								103454449	LOC103454449	mRNA				103418074	LOC103418074	mRNA	0.535916	0.181918
103406480	LOC103406480	mRNA	1.29736	0.00343491								103440900	MYB9	mRNA	-1.46954	0.0330751								103456394	LOC103456394	mRNA				103455823	LOC103455823	mRNA	-1.02568	0.0136126
103406267	LOC103406267	mRNA	2.41708	1.70872e-05								103411402	LOC103411402	mRNA	2.29639	0.0729566								103420116	LOC103420116	mRNA				103411402	LOC103411402	mRNA	-1.03617	0.0823274
114827741	114827741	mRNA	2.02331	0.00107853								103440903	LOC103440903	mRNA	-1.3005	0.0181395								103411565	LOC103411565	mRNA				103416906	LOC103416906	mRNA	1.20505	0.00345461
114826587	114826587	mRNA	3.36305	5.73571e-08								103440904	LOC103440904	mRNA	-2.29147	0.0157829								103411566	LOC103411566	mRNA				103447645	LOC103447645	mRNA	3.03408	0.0230459
103405913	LOC103405913	mRNA	1.97985	0.000262037								103447636	LOC103447636	mRNA	-1.0671	0.00742589								103411569	LOC103411569	mRNA				103419988	LOC103419988	mRNA	-1.21486	0.0116819
114826178	114826178	mRNA	4.2776	1.49848e-05								103434809	LOC103434809	mRNA	0.832655	0.0744677								103413759	LOC103413759	mRNA				103450865	LOC103450865	mRNA	-1.44386	0.0327917
114826167	114826167	mRNA	5.74736	0.000568315								103434808	LOC103434808	mRNA	-3.06631	0.00484771								103413760	LOC103413760	mRNA				103438050	LOC103438050	mRNA	2.00468	0.109322
114825932	114825932	mRNA	1.19006	0.00640828								103424956	LOC103424956	mRNA	-0.885024	0.0101709								103442918	LOC103442918	mRNA				103436089	LOC103436089	mRNA	-1.30624	6.78342e-06
114825651	114825651	mRNA	1.84727	7.53151e-05								103424953	LOC103424953	mRNA	1.24261	0.000286917								103446161	LOC103446161	mRNA				103420013	LOC103420013	mRNA	1.566	2.133e-05
103405699	LOC103405699	mRNA	2.98919	4.48323e-06								103414852	LOC103414852	mRNA	-1.09819	0.0162681								103438988	LOC103438988	mRNA				103422143	LOC103422143	mRNA	1.10486	0.00638961
114824973	114824973	mRNA	1.06339	0.00225953								103418114	LOC103418114	mRNA	-1.2013	0.006244								103405943	LOC103405943	mRNA				103438043	LOC103438043	mRNA	1.34828	0.000146063
114824904	114824904	mRNA	2.72608	0.000763739								103411451	LOC103411451	mRNA	1.24367	0.00736842								103411581	LOC103411581	mRNA				103450868	LOC103450868	mRNA	1.30213	7.33299e-05
103405667	LOC103405667	mRNA	6.3291	6.29971e-06								103411452	LOC103411452	mRNA	-4.68605	2.07352e-06								103421244	LOC103421244	mRNA				103414842	LOC103414842	mRNA	0.658567	0.0803005
103405659	LOC103405659	mRNA	1.55172	2.38652e-05								103424934	LOC103424934	mRNA	-1.77444	5.31334e-07								103428567	LOC103428567	mRNA				103442284	LOC103442284	mRNA	-0.935345	0.206159
114824775	114824775	mRNA	2.16123	1.34015e-05								103440905	LOC103440905	mRNA	2.31216	1.1405e-05								114822629	114822629	mRNA				103418096	LOC103418096	mRNA	1.34375	1.65602e-09
103405650	LOC103405650	mRNA	1.52126	0.000374389								103440909	LOC103440909	mRNA	-2.78547	0.000113617								103400642	LOC103400642	mRNA				103444259	LOC103444259	mRNA	-1.09534	0.0019212
114824454	114824454	mRNA	1.03036	0.0102453								114821024	114821024	mRNA	-1.0442	0.00295037								103455767	LOC103455767	mRNA				103446289	LOC103446289	mRNA	-0.761987	0.00188709
114824419	114824419	mRNA	2.1273	0.000765065								103414842	LOC103414842	mRNA	1.49045	0.0100627								103454459	LOC103454459	mRNA				103414849	LOC103414849	mRNA	-0.795221	0.116558
114824417	114824417	mRNA	-1.63712	0.000105881								114821022	114821022	mRNA	0.548736	0.206859								103402780	LOC103402780	mRNA				103420005	LOC103420005	mRNA	-1.97475	0.00821088
114823990	114823990	mRNA	1.95279	9.11401e-06								114819288	114819288	mRNA	-1.58814	0.00171236								103413776	LOC103413776	mRNA				103405934	LOC103405934	mRNA	2.06654	0.0773055
114823951	114823951	mRNA	1.899	0.00154739								103418091	LOC103418091	mRNA	1.19382	9.92876e-06								103400635	LOC103400635	mRNA				103420111	LOC103420111	mRNA	1.22741	0.00490872
103405572	LOC103405572	mRNA	2.65155	0.00889546								103414843	LOC103414843	mRNA	2.72276	0.000739761								103413788	LOC103413788	mRNA				103452893	LOC103452893	mRNA	-1.44944	0.0159637
103405555	LOC103405555	mRNA	1.7182	4.14849e-05								103418090	LOC103418090	mRNA	-1.13172	0.0121137								103444921	LOC103444921	mRNA				103424081	LOC103424081	mRNA	-0.20211	0.739083
114823651	114823651	mRNA	2.18001	0.00063314								103447659	LOC103447659	mRNA	-0.845824	0.049027								103446183	LOC103446183	mRNA				103439004	LOC103439004	mRNA	-0.208993	0.680134
114822906	114822906	mRNA	1.82988	0.000825022								114821021	114821021	mRNA	-1.17048	0.00345727								103444923	LOC103444923	mRNA				103421267	LOC103421267	mRNA	0.953696	0.0568024
114822518	114822518	mRNA	1.86783	0.000102948								103414845	LOC103414845	mRNA	3.21724	0.00426961								103441629	LOC103441629	mRNA				103424074	LOC103424074	mRNA	-1.37221	0.013422
103405414	LOC103405414	mRNA	2.51499	0.000334404								103434798	LOC103434798	mRNA	0.744211	0.229813								103440795	LOC103440795	mRNA				103452897	LOC103452897	mRNA	-1.53758	0.000196094
114822104	114822104	mRNA	3.62379	4.39639e-05								103447667	LOC103447667	mRNA	0.284823	0.707475								103402730	LOC103402730	mRNA				103432824	LOC103432824	mRNA	0.418144	0.28444
114822084	114822084	mRNA	2.29601	0.00681123								103418105	LOC103418105	mRNA	-0.7964	0.0107601								103446196	LOC103446196	mRNA				103430340	LOC103430340	mRNA	0.803555	0.103532
114821735	114821735	mRNA	3.69681	1.23292e-05								103442883	LOC103442883	mRNA	1.93448	0.000608471								103402727	LAR1	mRNA				103452898	LOC103452898	mRNA	-1.73481	0.01511
114821569	114821569	mRNA	3.41032	0.000194868								103439011	LOC103439011	mRNA	-3.29038	0.0011729								103425823	LOC103425823	mRNA				103452900	LOC103452900	mRNA	-0.780282	0.0654066
103405282	LOC103405282	mRNA	2.41818	0.00892088								103405930	LOC103405930	mRNA	-0.952433	0.000246711								103426832	LOC103426832	mRNA				103454433	LOC103454433	mRNA	1.74029	3.11457e-05
103400613	LOC103400613	mRNA	1.87639	0.00041383								103437522	SPL2	mRNA	-1.73476	0.0034426								103421226	LOC103421226	mRNA				103432823	LOC103432823	mRNA	-1.42838	0.00609863
114819961	114819961	mRNA	2.32539	3.10234e-06								103425889	LOC103425889	mRNA	2.24368	1.02536e-05								103417015	LOC103417015	mRNA				103437516	LOC103437516	mRNA	-0.643386	0.0572495
114819683	114819683	mRNA	0.978251	0.00493311								103428594	LOC103428594	mRNA	-1.36789	0.00843471								103454480	LOC103454480	mRNA				103405941	LOC103405941	mRNA	2.18003	2.50596e-06
114819458	114819458	mRNA	2.52532	3.34134e-05								103428592	LOC103428592	mRNA	1.35202	0.0106038								103437485	LOC103437485	mRNA				103411566	LOC103411566	mRNA	0.855799	0.041724
114819163	114819163	mRNA	2.54193	0.00145919								103452905	LOC103452905	mRNA	-2.1469	0.00161742								103420078	LOC103420078	mRNA				103442897	LOC103442897	mRNA	-1.66919	7.63162e-06
114819123	114819123	mRNA	2.32328	0.00955562								103425866	LOC103425866	mRNA	0.957235	0.0512243								103413701	LOC103413701	mRNA				103441610	LOC103441610	mRNA	3.21273	1.78561e-05
108175327	LOC108175327	mRNA	2.69982	9.21612e-05								103456394	LOC103456394	mRNA	-4.37514	4.98425e-06								103438958	LOC103438958	mRNA				103420118	LOC103420118	mRNA	-2.64018	0.000121717
108174412	LOC108174412	mRNA	1.27989	0.00127702								103452898	LOC103452898	mRNA	-2.28953	1.98658e-06								103446211	LOC103446211	mRNA				103402768	LOC103402768	mRNA	-1.34213	0.000745273
108170940	LOC108170940	mRNA	2.5915	0.000152938								103452900	LOC103452900	mRNA	0.955484	0.0116647								103438956	LOC103438956	mRNA				103441613	LOC103441613	mRNA	0.923578	0.000371715
103404771	LOC103404771	mRNA	1.33617	0.0198251								103456389	LOC103456389	mRNA	-2.04747	0.00118825								103402742	LOC103402742	mRNA				103413759	LOC103413759	mRNA	-0.875534	0.0422543
103456239	LOC103456239	mRNA	2.4492	0.00325009								103400620	LOC103400620	mRNA	-1.31217	3.06436e-07								103411531	LOC103411531	mRNA				103437513	LOC103437513	mRNA	-1.23519	4.4881e-05
103456155	LOC103456155	mRNA	1.62598	0.00319148								103411565	LOC103411565	mRNA	-4.28535	0.000120743								103426808	LOC103426808	mRNA				103420127	LOC103420127	mRNA	1.2749	0.0167285
103455861	LOC103455861	mRNA	2.56709	1.59669e-07								103411566	LOC103411566	mRNA	0.696614	0.197325								103418990	LOC103418990	mRNA				103405949	LOC103405949	mRNA	0.897909	0.0709119
103455859	LOC103455859	mRNA	1.99016	5.91609e-05								103419001	LOC103419001	mRNA	-4.14093	0.000282155								103421171	LOC103421171	mRNA				103444918	LOC103444918	mRNA	1.41315	6.84488e-07
103455802	LOC103455802	mRNA	2.32012	0.00550685								103440774	LOC103440774	mRNA	-1.51102	0.0378029								103413736	LOC103413736	mRNA				103442922	LOC103442922	mRNA	4.19735	0.000519475
103455789	LOC103455789	mRNA	1.97161	0.000909346								103442910	LOC103442910	mRNA	-4.63346	0.00126876								103421176	LOC103421176	mRNA				103438988	LOC103438988	mRNA	-1.1643	0.0226465
103400042	LOC103400042	mRNA	2.45779	0.000549967								103419009	LOC103419009	mRNA	-1.28494	0.0103773								103428521	LOC103428521	mRNA				103424045	LOC103424045	mRNA	-0.881026	0.0131405
103455116	LOC103455116	mRNA	2.84928	0.00162242								103440781	LOC103440781	mRNA	-0.379206	0.732631								103428516	LOC103428516	mRNA				103411576	LOC103411576	mRNA	-0.749655	0.0571423
103454812	LOC103454812	mRNA	2.34913	0.000458462								103442918	LOC103442918	mRNA	1.50373	0.0443943								103454489	LOC103454489	mRNA				103426851	LOC103426851	mRNA	-0.890162	0.0387867
103454427	LOC103454427	mRNA	1.84172	7.68406e-05								103444917	LOC103444917	mRNA	0.673448	0.0708332								103454490	LOC103454490	mRNA				103428570	LOC103428570	mRNA	1.75321	7.3628e-05
103454393	LOC103454393	mRNA	2.49819	1.14678e-05								103438993	LOC103438993	mRNA	-6.00491	0.00456519								103400664	LOC103400664	mRNA				103421245	LOC103421245	mRNA	-0.690904	0.0910914
103454337	LOC103454337	mRNA	2.08789	4.41091e-05								103437512	LOC103437512	mRNA	0.951835	0.00192267								103452954	LOC103452954	mRNA				103426862	LOC103426862	mRNA	-0.938307	0.000473663
103454171	LOC103454171	mRNA	1.56432	0.000318103								103444918	LOC103444918	mRNA	-4.50026	8.62496e-07								114819897	114819897	mRNA				103455760	LOC103455760	mRNA	-0.862482	0.0932567
103454155	LOC103454155	mRNA	1.59702	0.000478329								103411574	LOC103411574	mRNA	1.71946	6.27618e-05								103454487	LOC103454487	mRNA				103455773	LOC103455773	mRNA	2.23436	1.9967e-07
103453948	LOC103453948	mRNA	0.790374	0.0219772								103438988	LOC103438988	mRNA	-3.27533	3.20386e-06								103442968	LOC103442968	mRNA				103400642	LOC103400642	mRNA	-1.18413	0.0443227
103453933	LOC103453933	mRNA	1.47374	0.00155767								103411580	LOC103411580	mRNA	-1.5746	4.20758e-05								103454488	LOC103454488	mRNA				103424044	LOC103424044	mRNA	1.26455	9.35214e-05
103453821	LOC103453821	mRNA	1.29939	0.00448993								103411581	LOC103411581	mRNA	-0.880376	0.0240041								103402751	LOC103402751	mRNA				103449654	LOC103449654	mRNA	-0.985013	0.00250687
103453783	GATA7	mRNA	0.954771	0.00031262								103438981	LOC103438981	mRNA	-1.11625	0.0458891								103446214	LOC103446214	mRNA				103454459	LOC103454459	mRNA	-1.20209	0.0113574
103453652	LOC103453652	mRNA	2.16248	0.00040011								103425835	LOC103425835	mRNA	-5.66654	0.00271213								103454481	LOC103454481	mRNA				103432805	LOC103432805	mRNA	-2.04605	0.00814274
103453536	LOC103453536	mRNA	1.55906	0.00201912								103425833	LOC103425833	mRNA	-3.26176	5.10858e-05								103440818	LOC103440818	mRNA				103455767	LOC103455767	mRNA	-0.841791	0.0987606
103453426	LOC103453426	mRNA	3.22296	0.00389475								103425834	LOC103425834	mRNA	-5.03469	0.00455792								103444195	LOC103444195	mRNA				103411582	LOC103411582	mRNA	0.88934	0.0163097
103453170	LOC103453170	mRNA	2.22168	3.40576e-05								103428564	LOC103428564	mRNA	-1.32772	0.0309967								103442972	LOC103442972	mRNA				103440791	LOC103440791	mRNA	1.11046	0.000160286
103452805	LOC103452805	mRNA	3.15837	1.62105e-07								103400642	LOC103400642	mRNA	-3.41025	5.4386e-06								103400657	LOC103400657	mRNA				103413788	LOC103413788	mRNA	1.65206	0.00395205
103452440	LOC103452440	mRNA	2.1474	4.88536e-06								103428562	LOC103428562	mRNA	1.46977	0.247726								103446216	LOC103446216	mRNA				103417108	LOC103417108	mRNA	1.40957	0.00614407
103452231	LOC103452231	mRNA	1.83946	3.90982e-05								103454459	LOC103454459	mRNA	-4.46222	1.54024e-05								103420104	LOC103420104	mRNA				103442928	LOC103442928	mRNA	0.209685	0.729531
103452053	LOC103452053	mRNA	2.33011	7.09092e-05								108169224	LOC108169224	mRNA	-2.48446	0.00592554								114822113	114822113	mRNA				103413790	LOC103413790	mRNA	1.53335	0.0144961
103451924	LOC103451924	mRNA	2.55278	4.2637e-06								108169219	LOC108169219	mRNA	-2.46811	0.0148177								103413838	LOC103413838	mRNA				103413791	LOC103413791	mRNA	1.21079	0.00186512
103451902	LOC103451902	mRNA	1.5847	9.01481e-05								103400634	LOC103400634	mRNA	4.17514	0.0019005								114821533	114821533	mRNA				114826771	114826771	mRNA	1.18525	0.0405514
103451882	LOC103451882	mRNA	1.65454	0.00139689								103454454	LOC103454454	mRNA	1.38971	0.0138356								114821536	114821536	mRNA				103402725	LOC103402725	mRNA	-0.841053	0.0425584
103451835	LOC103451835	mRNA	-1.21492	5.92566e-05								103419013	LOC103419013	mRNA	-3.32956	6.90267e-07								103430431	LOC103430431	mRNA				103436166	LOC103436166	mRNA	-0.582197	0.200348
103451833	LOC103451833	mRNA	1.17331	0.000578441								103400631	LOC103400631	mRNA	0.493934	0.443236								103432882	LOC103432882	mRNA				103424034	LOC103424034	mRNA	0.940386	0.00908086
103451639	LOC103451639	mRNA	-1.11928	2.17091e-05								103440793	LOC103440793	mRNA	1.5662	0.00147522								103442348	LOC103442348	mRNA				103402727	LAR1	mRNA	0.654338	0.15417
103451048	LOC103451048	mRNA	4.43804	0.00480479								103442931	LOC103442931	mRNA	0.814211	0.0246472								103401262	LOC103401262	mRNA				103421217	LOC103421217	mRNA	-1.78777	0.0513161
103450928	LOC103450928	mRNA	2.34904	0.00930341								103444928	GLB1	mRNA	1.75621	1.73106e-05								103437562	LOC103437562	mRNA				103425828	LOC103425828	mRNA	0.645821	0.32853
103450753	LOC103450753	mRNA	1.10525	0.00127386								103444927	LOC103444927	mRNA	-0.969975	0.00486004								103450944	LOC103450944	mRNA				103424042	LOC103424042	mRNA	-2.5789	2.78727e-05
103450721	LOC103450721	mRNA	0.93004	0.0015758								103440799	LOC103440799	mRNA	-2.79307	0.000149123								103404038	LOC103404038	mRNA				114819229	114819229	mRNA	1.82118	0.0260941
103450521	LOC103450521	mRNA	2.33818	0.000152263								103411504	LOC103411504	mRNA	-7.29842	2.15909e-06								103408145	LOC103408145	mRNA				103421205	LOC103421205	mRNA	1.90854	0.0371828
103450363	LOC103450363	mRNA	2.53537	0.000591592								103438969	LOC103438969	mRNA	-5.24103	1.34459e-05								103404033	LOC103404033	mRNA				103454479	LOC103454479	mRNA	1.14986	0.0600246
103404209	LOC103404209	mRNA	2.48184	0.00384438								103428552	LOC103428552	mRNA	1.10873	0.00886856								103448999	LOC103448999	mRNA				103455779	LOC103455779	mRNA	-0.823115	0.0128966
103449971	LOC103449971	mRNA	2.03797	1.26635e-05								103425823	LOC103425823	mRNA	-0.910782	0.0089037								103445681	LOC103445681	mRNA				103452938	LOC103452938	mRNA	-1.43668	0.0175834
103449791	LOC103449791	mRNA	1.78404	0.000206993								103428551	LOC103428551	mRNA	1.16692	0.075457								103437565	LOC103437565	mRNA				103436151	LOC103436151	mRNA	-1.7919	0.0014013
103449741	LOC103449741	mRNA	2.56255	0.00245054								114820967	114820967	mRNA	0.982492	4.89097e-05								103447756	LOC103447756	mRNA				103411515	LOC103411515	mRNA	0.960945	1.08564e-05
103449720	LOC103449720	mRNA	1.31776	0.000112794								103428553	LOC103428553	mRNA	1.1135	0.0236718								103408168	LOC103408168	mRNA				103437487	LOC103437487	mRNA	1.08435	0.00661906
103404157	LOC103404157	mRNA	1.19341	0.00080658								103428548	LOC103428548	mRNA	0.903033	0.00763655								103406030	LOC103406030	mRNA				103400647	LOC103400647	mRNA	0.788652	0.00245512
103449568	LOC103449568	mRNA	1.84144	9.16849e-05								103454480	LOC103454480	mRNA	-5.55608	2.52645e-06								103408150	LOC103408150	mRNA				103413701	LOC103413701	mRNA	1.21698	0.00208436
103404151	LOC103404151	mRNA	-2.05186	0.0104449								103428544	LOC103428544	mRNA	-5.62262	0.00373777								103406025	LOC103406025	mRNA				103442962	LOC103442962	mRNA	0.917086	0.0129649
103404148	LOC103404148	mRNA	1.70097	2.48361e-05								114820972	114820972	mRNA	1.11437	0.00216334								114826178	114826178	mRNA				103420078	LOC103420078	mRNA	-2.12704	0.090242
103449342	LOC103449342	mRNA	2.61888	4.88022e-05								103400654	LOC103400654	mRNA	-5.67825	6.6829e-06								103432874	LOC103432874	mRNA				103446207	LOC103446207	mRNA	-1.77072	0.00957734
103449082	LOC103449082	mRNA	2.02408	0.00138812								103414934	LOC103414934	mRNA	1.44182	0.000112127								103427681	LOC103427681	mRNA				103440812	LOC103440812	mRNA	1.43054	0.00294147
103448808	LOC103448808	mRNA	3.43133	0.000236316								103437486	LOC103437486	mRNA	-3.88372	8.08829e-06								103421346	LOC103421346	mRNA				103444194	LOC103444194	mRNA	-1.14993	0.00294987
103448764	LOC103448764	mRNA	4.40962	0.000750604								103442949	LOC103442949	mRNA	-4.45796	0.0207822								114823265	114823265	mRNA				103402742	LOC103402742	mRNA	1.09372	0.00181923
103448509	LOC103448509	mRNA	4.37031	0.000439979								103437485	LOC103437485	mRNA	-4.86529	6.91124e-05								103425937	LOC103425937	mRNA				103432777	LOC103432777	mRNA	0.561572	0.207062
103448249	LOC103448249	mRNA	1.16227	0.0461181								103442953	LOC103442953	mRNA	-4.84785	0.0289189								103425938	LOC103425938	mRNA				103439662	LOC103439662	mRNA	-0.868642	0.0430809
103403966	LOC103403966	mRNA	2.1191	2.5147e-05								103414937	LOC103414937	mRNA	0.993852	0.0365365								103432857	LOC103432857	mRNA				103452948	LOC103452948	mRNA	-3.88751	0.000361261
103447711	LOC103447711	mRNA	0.800878	0.0412161								103442960	LOC103442960	mRNA	-3.34958	0.00195214								103446913	LOC103446913	mRNA				103426807	LOC103426807	mRNA	-2.66402	0.00967362
103447702	LOC103447702	mRNA	-0.580161	0.574803								103454467	LOC103454467	mRNA	-4.07219	0.000120397								103447761	LOC103447761	mRNA				103424027	LOC103424027	mRNA	0.719941	0.130699
103447526	LOC103447526	mRNA	2.17717	1.50273e-05								103437487	LOC103437487	mRNA	-1.477	0.00526418								103447762	LOC103447762	mRNA				103421196	LOC103421196	mRNA	1.64447	1.63791e-08
103447524	LOC103447524	mRNA	1.85731	0.000239871								103400647	LOC103400647	mRNA	0.71186	0.0339354								103450952	LOC103450952	mRNA				103413735	LOC103413735	mRNA	1.83128	4.59908e-07
103447297	LOC103447297	mRNA	2.21235	0.000239856								103442962	LOC103442962	mRNA	1.58679	0.0354176								103442366	LOC103442366	mRNA				103424010	LOC103424010	mRNA	0.790374	0.00948233
103447141	LOC103447141	mRNA	1.49398	3.76925e-05								103411521	LOC103411521	mRNA	0.746281	0.538271								103447759	LOC103447759	mRNA				103421171	LOC103421171	mRNA	3.17055	2.74525e-11
103446991	LOC103446991	mRNA	1.53317	0.000229867								103414950	LOC103414950	mRNA	-1.43176	0.008691								103442368	LOC103442368	mRNA				103455791	LOC103455791	mRNA	0.986086	0.0265264
103446872	LOC103446872	mRNA	3.76134	1.02721e-05								103411525	LOC103411525	mRNA	0.534996	0.237471								103449014	LOC103449014	mRNA				103455788	LOC103455788	mRNA	-1.44338	0.0294103
103446854	LOC103446854	mRNA	1.57847	0.000155337								103438958	LOC103438958	mRNA	-2.61502	0.0148891								114820492	114820492	mRNA				103454487	LOC103454487	mRNA	2.57393	0.0101887
103446797	LOC103446797	mRNA	2.63792	1.95543e-05								103437484	LOC103437484	mRNA	-0.986467	0.03791								103402787	LOC103402787	mRNA				103413718	LOC103413718	mRNA	0.873243	0.0139635
103446366	LOC103446366	mRNA	3.20495	0.00371241								103437480	LOC103437480	mRNA	-2.55212	0.00172135								103402784	LOC103402784	mRNA				103400659	LOC103400659	mRNA	-0.837018	0.0284011
103446289	LOC103446289	mRNA	1.28747	0.000984934								103452948	LOC103452948	mRNA	1.32486	0.00257498								114821553	114821553	mRNA				103444195	LOC103444195	mRNA	-2.64641	4.19538e-08
103445824	LOC103445824	mRNA	1.52049	0.00451483								103422236	LOC103422236	mRNA	1.55528	0.00736034								103402783	LOC103402783	mRNA				103437475	LOC103437475	mRNA	-1.63683	0.0012082
103445764	LOC103445764	mRNA	2.4247	9.03918e-06								114820977	114820977	mRNA	-0.819051	0.0790392								114821554	114821554	mRNA				103400660	LOC103400660	mRNA	0.983068	0.0296312
103403692	LOC103403692	mRNA	1.61546	0.00297264								114820984	114820984	mRNA	-1.51585	0.00779339								114826190	114826190	mRNA				103440818	LOC103440818	mRNA	-1.3954	0.00274918
103444865	LOC103444865	mRNA	1.98043	0.00122074								103452954	LOC103452954	mRNA	-2.98813	0.00483322								103428620	LOC103428620	mRNA				103442973	LOC103442973	mRNA	0.819564	0.0148796
103444844	LOC103444844	mRNA	1.25658	0.00191599								103400664	LOC103400664	mRNA	0.545186	0.467102								103430391	LOC103430391	mRNA				103446217	LOC103446217	mRNA	-0.862367	0.0478519
103444696	LOC103444696	mRNA	-6.66997	0.0488883								103454488	LOC103454488	mRNA	-1.00879	0.0919569								103428626	LOC103428626	mRNA				103444963	LOC103444963	mRNA	0.353454	0.512722
103444681	LOC103444681	mRNA	2.54749	2.2193e-05								103454484	LOC103454484	mRNA	-2.67198	0.00562483								103442371	NAC4	mRNA				103420101	LOC103420101	mRNA	-0.809997	0.032218
103444598	LOC103444598	mRNA	1.07608	0.00097415								103437474	LOC103437474	mRNA	1.28512	0.00645483								103430376	LOC103430376	mRNA				103446218	LOC103446218	mRNA	-0.744587	0.0267651
103444078	LOC103444078	mRNA	3.09146	0.000386789								103400663	LOC103400663	mRNA	0.850722	0.0157977								103442377	LOC103442377	mRNA				103439072	LOC103439072	mRNA	-1.23564	0.00212471
103443962	LOC103443962	mRNA	1.45013	0.000946127								103440815	LOC103440815	mRNA	-4.23218	0.000317611								103443664	LOC103443664	mRNA				103421355	LOC103421355	mRNA	1.66893	0.000421937
103443899	LOC103443899	mRNA	0.990714	0.00353807								103442972	LOC103442972	mRNA	-2.8634	0.000148999								103402794	LOC103402794	mRNA				103428644	LOC103428644	mRNA	-0.99384	0.0228981
103443895	LOC103443895	mRNA	2.72069	0.00192201								103400658	LOC103400658	mRNA	2.00193	0.00749494								103405972	LOC103405972	mRNA				103427712	LOC103427712	mRNA	1.93957	0.00619784
103443886	LOC103443886	mRNA	1.39375	0.00184906								103439072	LOC103439072	mRNA	4.38908	3.23358e-08								103402798	LOC103402798	mRNA				114821536	114821536	mRNA	1.36296	0.00692792
103443776	LOC103443776	mRNA	1.19639	0.000103793								103419098	LOC103419098	mRNA	0.992043	0.00641355								103452158	LOC103452158	mRNA				103439065	LOC103439065	mRNA	0.943673	7.41767e-05
103443670	LOC103443670	mRNA	0.932001	0.0238365								103419096	LOC103419096	mRNA	-1.16343	0.000387149								103437539	LOC103437539	mRNA				103434107	LOC103434107	mRNA	1.73921	0.00400258
103443518	LOC103443518	mRNA	1.27779	0.0128624								103404020	LOC103404020	mRNA	-2.27248	0.0114835								103450333	LOC103450333	mRNA				103439064	LOC103439064	mRNA	-0.577132	0.167105
103443198	LOC103443198	mRNA	3.85705	4.65429e-09								103434115	LOC103434115	mRNA	2.48968	6.92412e-05								103423136	LOC103423136	mRNA				103442348	LOC103442348	mRNA	-0.740697	0.0585872
103443177	LOC103443177	mRNA	2.50911	4.91671e-05								114821534	114821534	mRNA	0.928274	0.00267112								114821574	114821574	mRNA				103448997	LOC103448997	mRNA	-0.985875	0.00127223
103443091	LOC103443091	mRNA	1.86923	0.00115212								103439068	LOC103439068	mRNA	-1.23872	0.0362686								103432836	LOC103432836	mRNA				103445664	LOC103445664	mRNA	0.998652	0.0249369
103443044	LOC103443044	mRNA	1.68614	0.00567156								114821535	114821535	mRNA	0.787526	0.0222459								103400613	LOC103400613	mRNA				103401257	LOC103401257	mRNA	-2.11838	0.000906554
103442832	LOC103442832	mRNA	1.40861	4.57272e-08								103425955	LOC103425955	mRNA	-1.3174	0.000199322								103443673	LOC103443673	mRNA				103443640	LOC103443640	mRNA	-5.15107	0.000106762
103403480	LOC103403480	mRNA	-2.1337	7.44551e-05								103439064	LOC103439064	mRNA	1.77532	0.00111214								114820522	114820522	mRNA				103449002	LOC103449002	mRNA	-0.865996	0.00453892
103442655	LOC103442655	mRNA	3.06268	8.09651e-05								114821538	114821538	mRNA	0.86359	0.00416454								103450341	LOC103450341	mRNA				103402827	LOC103402827	mRNA	1.47123	0.000159769
103403474	LOC103403474	mRNA	0.868438	0.0722637								103425964	LOC103425964	mRNA	-3.8601	5.50839e-05								103413830	LOC103413830	mRNA				103446889	LOC103446889	mRNA	1.8314	0.000123599
103442314	LOC103442314	mRNA	2.21744	0.000104032								103400564	LOC103400564	mRNA	-0.719703	0.0892689								103445719	LOC103445719	mRNA				103402823	LOC103402823	mRNA	0.624233	0.0674194
103442289	LOC103442289	mRNA	2.66837	0.00198115								103437564	LOC103437564	mRNA	4.07471	0.0115498								103450340	LOC103450340	mRNA				103404032	LOC103404032	mRNA	0.816711	0.0472483
103442192	LOC103442192	mRNA	1.66553	0.000247445								103434103	LOC103434103	mRNA	-0.929003	0.00138373								103445607	LOC103445607	mRNA				103452139	LOC103452139	mRNA	1.36271	0.0195036
103441769	LOC103441769	mRNA	1.39157	0.00133372								103434104	LOC103434104	mRNA	3.33745	0.000380457								103434165	IAA4	mRNA				103446900	LOC103446900	mRNA	-2.96504	5.18249e-07
103441720	LOC103441720	mRNA	3.05067	6.69413e-05								103400560	LOC103400560	mRNA	-1.04238	0.00467632								103408235	LOC103408235	mRNA				108171166	LOC108171166	mRNA	-1.73425	0.0143034
103441677	LOC103441677	mRNA	1.48552	0.00507564								103443638	LOC103443638	mRNA	0.920186	0.314741								103423268	LOC103423268	mRNA				103404046	LOC103404046	mRNA	4.01986	5.01631e-05
103441661	LOC103441661	mRNA	1.92544	0.00146943								103443637	AP2D55	mRNA	0.685649	0.0223716								103435412	LOC103435412	mRNA				103421313	LOC103421313	mRNA	-0.935266	0.030904
103441525	LOC103441525	mRNA	1.74884	0.00090492								103406019	LOC103406019	mRNA	0.966174	0.0350909								114822078	114822078	mRNA				103421316	LOC103421316	mRNA	0.590806	0.101838
103441514	LOC103441514	mRNA	3.3467	0.00144888								103406021	LOC103406021	mRNA	1.27949	0.113477								103446292	LOC103446292	mRNA				103402833	LOC103402833	mRNA	1.1265	0.0190168
103441079	MYB5	mRNA	1.873	4.73572e-07								103404038	LOC103404038	mRNA	-4.61439	2.5886e-05								103442292	LOC103442292	mRNA				103413856	LOC103413856	mRNA	1.4869	0.118233
103440754	LOC103440754	mRNA	0.812116	0.00994765								103419104	LOC103419104	mRNA	0.903699	0.0609022								114821037	114821037	mRNA				114826175	114826175	mRNA	2.40865	1.20194e-22
103440452	LOC103440452	mRNA	5.52703	0.000702199								103404033	LOC103404033	mRNA	1.1452	0.0748144								103405323	LOC103405323	mRNA				103421318	LOC103421318	mRNA	-2.3665	0.0361688
103440249	LOC103440249	mRNA	0.999151	0.0024494								103447749	LOC103447749	mRNA	-0.323766	0.707981								103419182	LOC103419182	mRNA				103430401	LOC103430401	mRNA	-0.760614	0.0501121
103440205	LOC103440205	mRNA	4.17336	9.73489e-05								103406018	LOC103406018	mRNA	1.08916	0.000180304								103446297	LOC103446297	mRNA				103427684	LOC103427684	mRNA	-0.729003	0.00919585
103440053	LOC103440053	mRNA	2.15243	0.000347729								103406008	LOC103406008	mRNA	-2.88347	0.00082314								103406141	LOC103406141	mRNA				103427683	LOC103427683	mRNA	-1.18925	0.00378632
103439966	NAC13	mRNA	2.50598	0.00231783								103452139	LOC103452139	mRNA	4.47931	3.51106e-06								103402136	LOC103402136	mRNA				103423168	LOC103423168	mRNA	0.859035	0.0769705
103439931	LOC103439931	mRNA	1.03619	0.000263867								103406010	LOC103406010	mRNA	1.51714	0.00706103								103447702	LOC103447702	mRNA				103434102	LOC103434102	mRNA	0.640713	0.265998
103439911	LOC103439911	mRNA	1.73838	0.00202768								108171166	LOC108171166	mRNA	-1.82737	0.016643								103434154	LOC103434154	mRNA				103430408	LOC103430408	mRNA	0.913275	0.00351362
103439861	LOC103439861	mRNA	2.76726	1.87384e-05								103439063	LOC103439063	mRNA	-2.24939	0.0123149								103447703	LOC103447703	mRNA				114823265	114823265	mRNA	-1.58422	0.00751418
103439718	LOC103439718	mRNA	2.98156	0.000408027								103419119	LOC103419119	mRNA	-2.98552	1.10522e-05								103434155	LOC103434155	mRNA				103425937	LOC103425937	mRNA	1.26794	0.0387901
103439678	LOC103439678	mRNA	1.79935	0.00423143								103419118	LOC103419118	mRNA	-1.70197	1.27857e-05								103425001	LOC103425001	mRNA				103400568	LOC103400568	mRNA	0.581908	0.109502
103439610	LOC103439610	mRNA	2.3599	0.00479293								114821540	114821540	mRNA	0.877445	0.0172272								103402138	LOC103402138	mRNA				103437550	LOC103437550	mRNA	1.14698	0.200907
103439415	LOC103439415	mRNA	2.37476	4.78822e-06								103428632	LOC103428632	mRNA	-1.75091	0.00263044								103427789	LOC103427789	mRNA				103446913	LOC103446913	mRNA	-1.43704	0.000133654
103439247	LOC103439247	mRNA	2.24497	0.000102708								103404039	LOC103404039	mRNA	0.753489	0.133582								114827797	114827797	mRNA				103400577	LOC103400577	mRNA	-4.19412	0.00267237
103439201	LOC103439201	mRNA	3.7829	0.0022677								103406025	LOC103406025	mRNA	4.50971	2.05312e-06								114827803	114827803	mRNA				103400573	LOC103400573	mRNA	2.24242	0.00352695
103403106	LOC103403106	mRNA	1.63642	0.000522883								103423168	LOC103423168	mRNA	-2.02747	0.0197146								103434158	LOC103434158	mRNA				103447760	LOC103447760	mRNA	1.31766	0.0298743
103438491	LOC103438491	mRNA	1.98152	5.77222e-06								103423170	LOC103423170	mRNA	-3.00828	0.00665904								103447707	LOC103447707	mRNA				103408172	LOC103408172	mRNA	1.59729	0.0024827
103438021	LOC103438021	mRNA	1.67606	0.000868611								103425937	LOC103425937	mRNA	2.56302	0.0079008								103455868	LOC103455868	mRNA				103452146	LOC103452146	mRNA	-2.08669	0.00326894
103438019	LOC103438019	mRNA	2.16658	1.44916e-06								103400576	LOC103400576	mRNA	-1.00443	1.27903e-05								103447709	LOC103447709	mRNA				103450954	LOC103450954	mRNA	-1.38657	0.00132491
103438018	LOC103438018	mRNA	2.16553	3.60064e-05								103447760	LOC103447760	mRNA	-2.20197	0.0353674								103450890	LOC103450890	mRNA				103406036	LOC103406036	mRNA	-1.93364	0.00219411
103437867	LOC103437867	mRNA	1.35529	0.000568764								103400575	LOC103400575	mRNA	-2.16867	0.0105549								103447716	LOC103447716	mRNA				103402839	LOC103402839	mRNA	-3.98441	0.00489241
103437817	MYB31	mRNA	-1.05063	0.000466978								103437557	LOC103437557	mRNA	-0.918057	0.00256008								103444289	LOC103444289	mRNA				103452152	LOC103452152	mRNA	-2.38141	0.0126394
103437711	LOC103437711	mRNA	1.27143	0.00440504								103437559	LOC103437559	mRNA	1.74705	0.0723839								103450897	LOC103450897	mRNA				103449015	LOC103449015	mRNA	-0.797858	0.000843208
103403005	LOC103403005	mRNA	2.46762	0.00572827								103452145	LOC103452145	mRNA	0.742973	0.0431934								103447714	LOC103447714	mRNA				108171244	LOC108171244	mRNA	1.02346	0.00569925
103437662	LOC103437662	mRNA	-0.79499	0.0345123								103419128	LOC103419128	mRNA	-2.39363	0.0022683								103445630	LOC103445630	mRNA				114824476	114824476	mRNA	1.12424	0.000133037
103437648	LOC103437648	mRNA	1.05015	0.00218733								103452153	LOC103452153	mRNA	0.884439	0.00990556								103413903	LOC103413903	mRNA				103405963	LOC103405963	mRNA	-1.58564	0.00213603
103437550	LOC103437550	mRNA	4.60976	9.10913e-06								108171245	LOC108171245	mRNA	-2.69535	0.00180402								103425996	LOC103425996	mRNA				103430388	LOC103430388	mRNA	1.08442	0.00642686
103437494	LOC103437494	mRNA	1.26471	0.00470679								103419132	LOC103419132	mRNA	1.15903	0.000773803								114823990	114823990	mRNA				103425919	LOC103425919	mRNA	-2.59978	0.137766
103437330	LOC103437330	mRNA	1.87389	0.000800284								103437555	LOC103437555	mRNA	-0.785976	0.0340877								114823992	114823992	mRNA				103432854	LOC103432854	mRNA	1.64243	0.00122242
103437268	LOC103437268	mRNA	2.73113	0.000230207								103405968	LOC103405968	mRNA	-1.83523	0.00232692								114823995	114823995	mRNA				103434082	LOC103434082	mRNA	1.73157	0.016179
103436998	LOC103436998	mRNA	2.15512	3.21767e-05								103405966	LOC103405966	mRNA	0.594877	0.500932								103432903	LOC103432903	mRNA				103425923	LOC103425923	mRNA	-0.75904	0.0516268
103436880	LOC103436880	mRNA	-0.524744	0.25714								114823266	114823266	mRNA	2.15398	0.156887								103402851	LOC103402851	mRNA				103432850	LOC103432850	mRNA	-0.75868	0.0290127
103436673	LOC103436673	mRNA	1.30618	7.63352e-05								103423143	LOC103423143	mRNA	1.70558	0.0490574								114820463	114820463	mRNA				103423157	LOC103423157	mRNA	2.48268	0.000113528
103436434	LOC103436434	mRNA	2.81618	4.06939e-12								103428624	LOC103428624	mRNA	0.760823	0.0170659								103432083	LOC103432083	mRNA				103432852	LOC103432852	mRNA	1.38197	1.78033e-09
103436359	LOC103436359	mRNA	2.03173	0.00103684								103428620	LOC103428620	mRNA	-8.31528	0.00252635								103447721	LOC103447721	mRNA				103434073	LOC103434073	mRNA	0.74934	0.0383757
103436305	LOC103436305	mRNA	2.96805	0.000984337								103425923	LOC103425923	mRNA	0.841712	0.193131								103406072	LOC103406072	mRNA				103442379	LOC103442379	mRNA	-0.747949	0.00368137
103436130	LOC103436130	mRNA	1.60666	0.00779251								103434071	LOC103434071	mRNA	-3.11868	0.0462035								103413919	LOC103413919	mRNA				103452161	LOC103452161	mRNA	-0.587187	0.123063
103436102	LOC103436102	mRNA	2.67321	0.000935982								103445700	LOC103445700	mRNA	-4.2464	8.82276e-06								103413920	LOC103413920	mRNA				103413816	LOC103413816	mRNA	1.80577	0.00759244
103435672	LOC103435672	mRNA	1.87791	0.00147294								103443664	LOC103443664	mRNA	-4.83499	0.00434504								114820457	114820457	mRNA				103446934	LOC103446934	mRNA	-0.860689	0.0863795
103435249	LOC103435249	mRNA	1.94233	0.000330657								103443663	LOC103443663	mRNA	2.0005	0.0190586								103406063	LOC103406063	mRNA				103452158	LOC103452158	mRNA	1.06199	2.99504e-05
103402803	LOC103402803	mRNA	-1.15579	0.168411								103452161	LOC103452161	mRNA	0.988543	0.0145988								103450917	LOC103450917	mRNA				103413818	LOC103413818	mRNA	-0.658941	0.0492097
103435067	LOC103435067	mRNA	1.86911	0.00190419								103405972	LOC103405972	mRNA	-5.16597	0.000536704								103444305	LOC103444305	mRNA				103437536	LOC103437536	mRNA	-0.849113	0.119191
103435046	LOC103435046	mRNA	3.11087	0.00688734								103443665	LOC103443665	mRNA	-2.72395	0.000571737								103443620	LOC103443620	mRNA				103450974	LOC103450974	mRNA	1.61695	0.00543412
103434916	LOC103434916	mRNA	1.84379	0.000571342								103445704	LOC103445704	mRNA	1.32284	0.0707694								103445646	LOC103445646	mRNA				103428597	LOC103428597	mRNA	1.93599	0.00558996
103434839	LOC103434839	mRNA	2.40584	2.08514e-07								103437547	LOC103437547	mRNA	-1.55075	0.00931955								103432888	LOC103432888	mRNA				114821569	114821569	mRNA	-1.09458	0.00193172
103434590	LOC103434590	mRNA	3.19287	9.9558e-06								103437539	LOC103437539	mRNA	-2.28154	0.014304								103434128	LOC103434128	mRNA				103424089	LOC103424089	mRNA	2.23643	5.24867e-10
103402715	LOC103402715	mRNA	1.58024	0.000518426								103450334	LOC103450334	mRNA	-2.32204	0.000215876								114822100	114822100	mRNA				103428606	LOC103428606	mRNA	-0.69068	0.0378228
103434008	LOC103434008	mRNA	1.13493	0.000205606								103437542	LOC103437542	mRNA	0.57054	0.165002								103408204	LOC103408204	mRNA				103430364	LOC103430364	mRNA	-0.953435	0.0149971
103433968	LOC103433968	mRNA	1.41676	0.00230484								103452163	LOC103452163	mRNA	-4.26018	0.000842226								103404080	LOC103404080	mRNA				114821574	114821574	mRNA	-1.07314	0.00739658
103433724	LOC103433724	mRNA	2.49983	1.90152e-05								103405978	LOC103405978	mRNA	1.12143	0.00877628								103423198	LOC103423198	mRNA				103423136	LOC103423136	mRNA	-1.5729	0.00510072
103433719	WRKY9	mRNA	2.90859	0.000725432								103428598	LOC103428598	mRNA	-2.16224	0.00108292								103423208	LOC103423208	mRNA				103423140	LOC103423140	mRNA	1.87703	0.110042
103402673	LOC103402673	mRNA	2.06009	0.000168085								114823282	114823282	mRNA	-8.6434	5.33582e-08								103423202	LOC103423202	mRNA				103425907	LOC103425907	mRNA	-0.626573	0.124717
103433681	LOC103433681	mRNA	2.31396	1.55281e-05								114821569	114821569	mRNA	-0.98112	0.0396134								103432891	LOC103432891	mRNA				103428609	LOC103428609	mRNA	0.242852	0.802729
103432907	LOC103432907	mRNA	4.21068	0.000555531								103403995	LOC103403995	mRNA	1.38595	0.000316685								103430446	LOC103430446	mRNA				103445711	LOC103445711	mRNA	0.544339	0.13399
103402609	LOC103402609	mRNA	-0.675882	0.07851								103437535	LOC103437535	mRNA	-1.04929	0.00153712								114823239	114823239	mRNA				103445710	LOC103445710	mRNA	-2.52164	0.000864285
103432880	LOC103432880	mRNA	1.35713	0.0146868								103405974	LOC103405974	mRNA	-0.961755	0.0145943								103448985	LOC103448985	mRNA				103452171	LOC103452171	mRNA	-0.993753	0.0186615
103432837	LOC103432837	mRNA	1.28793	0.00204237								114821574	114821574	mRNA	-3.24587	0.00251719								103442341	LOC103442341	mRNA				103444978	LOC103444978	mRNA	1.22461	2.9817e-05
103432836	LOC103432836	mRNA	2.57458	0.00368587								103423136	LOC103423136	mRNA	1.67505	6.14394e-06								103444315	LOC103444315	mRNA				103445714	LOC103445714	mRNA	-0.461982	0.18454
103432651	LOC103432651	mRNA	-1.94712	0.000239013								103425892	LOC103425892	mRNA	-1.46558	0.0122056								103450928	LOC103450928	mRNA				103450986	LOC103450986	mRNA	-1.39238	2.25241e-06
103432643	LOC103432643	mRNA	3.39358	0.00032389								103443671	LOC103443671	mRNA	-0.797934	0.0202469								103452122	LOC103452122	mRNA				103413827	LOC103413827	mRNA	1.15524	0.0268781
103432448	LOC103432448	mRNA	1.1283	0.0141707								103400615	LOC103400615	mRNA	-1.61901	0.000114606								103442344	LOC103442344	mRNA				103450985	LOC103450985	mRNA	-1.8985	0.0326509
103432309	LOC103432309	mRNA	2.00839	0.00146146								103400613	LOC103400613	mRNA	-0.111522	0.884803								103406095	LOC103406095	mRNA				114820516	114820516	mRNA	-0.881227	0.15934
103431549	LOC103431549	mRNA	-1.71946	0.00245617								103450339	LOC103450339	mRNA	0.786768	0.139197								103447738	LOC103447738	mRNA				103450341	LOC103450341	mRNA	-1.91032	0.00504067
103431294	LOC103431294	mRNA	1.50396	5.42165e-05								103452171	LOC103452171	mRNA	-2.36082	0.00626123								103448988	LOC103448988	mRNA				103450340	LOC103450340	mRNA	1.73118	0.000848455
103431254	LOC103431254	mRNA	2.3784	0.00198325								103443673	LOC103443673	mRNA	-2.28356	0.0017071								103404086	LOC103404086	mRNA				103452172	LOC103452172	mRNA	0.672885	0.0999761
103431232	LOC103431232	mRNA	3.48196	2.16229e-08								103445715	LOC103445715	mRNA	-0.920097	0.00147307								103404083	LOC103404083	mRNA				103402812	LOC103402812	mRNA	-0.749153	0.0438108
103431169	LOC103431169	mRNA	1.36481	0.00140461								103419069	LOC103419069	mRNA	-1.3844	0.00186011								103447742	LOC103447742	mRNA				103450346	LOC103450346	mRNA	-2.01808	0.0134861
103431068	LOC103431068	mRNA	1.52138	0.00132247								103443682	LOC103443682	mRNA	-1.15916	4.96979e-05								103437383	LOC103437383	mRNA				114820509	114820509	mRNA	2.73449	0.00725914
103430699	LOC103430699	mRNA	1.64624	6.8535e-05								103450340	LOC103450340	mRNA	-0.917952	0.00476104								103431956	LOC103431956	mRNA				103452176	LOC103452176	mRNA	-1.31899	0.00014161
103430590	LOC103430590	mRNA	3.47274	0.00087103								103445719	LOC103445719	mRNA	-2.14918	0.02229								114821490	114821490	mRNA				103434165	IAA4	mRNA	-1.75193	0.00110539
103430443	LOC103430443	mRNA	1.41137	0.000512266								103404008	LOC103404008	mRNA	-3.56898	1.33308e-05								103431959	LOC103431959	mRNA				103419174	LOC103419174	mRNA	0.90898	0.0319642
103430120	LOC103430120	mRNA	-0.790921	0.01926								103437526	LOC103437526	mRNA	-3.65146	0.000393695								103423121	LOC103423121	mRNA				103432117	LOC103432117	mRNA	1.42725	5.67936e-06
103430030	LOC103430030	mRNA	1.58209	0.000547069								103405980	LOC103405980	mRNA	-3.02246	0.000681898								103431952	LOC103431952	mRNA				103408235	LOC103408235	mRNA	1.34545	0.217843
103429461	LOC103429461	mRNA	1.9584	0.000460687								103450345	LOC103450345	mRNA	-0.109689	0.919245								114826121	114826121	mRNA				103425029	LOC103425029	mRNA	0.879944	0.00571477
103429426	LOC103429426	mRNA	1.19074	0.000549199								103452177	LOC103452177	mRNA	-1.72965	0.000406815								103454980	LOC103454980	mRNA				103430483	LOC103430483	mRNA	3.38	4.02839e-05
103429372	LOC103429372	mRNA	0.926924	0.00462624								103452176	LOC103452176	mRNA	1.34238	0.0103254								103438621	LOC103438621	mRNA				114827784	114827784	mRNA	0.680376	0.15311
103429215	LOC103429215	mRNA	1.30723	0.00421429								103437527	LOC103437527	mRNA	-0.845607	0.0169641								103401130	LOC103401130	mRNA				103434172	LOC103434172	mRNA	0.835539	1.34226e-05
103402232	LOC103402232	mRNA	2.95815	0.000429156								103445607	LOC103445607	mRNA	-1.60635	0.00236319								103438617	LOC103438617	mRNA				103423272	LOC103423272	mRNA	0.352421	0.44667
103429055	LOC103429055	mRNA	0.810227	0.00450375								103423268	LOC103423268	mRNA	-2.17564	0.00130879								103452084	LOC103452084	mRNA				103432145	LOC103432145	mRNA	-0.920751	0.0224409
103429050	LOC103429050	mRNA	1.91177	2.09182e-05								103404093	LOC103404093	mRNA	2.55917	0.00667189								103446824	LOC103446824	mRNA				103425032	LOC103425032	mRNA	-1.03275	0.077895
103428765	LOC103428765	mRNA	2.37982	0.000156481								103423272	LOC103423272	mRNA	1.89667	0.103872								103443595	LOC103443595	mRNA				103435412	LOC103435412	mRNA	-1.94343	2.27464e-05
103428609	LOC103428609	mRNA	3.41412	0.00012529								103432145	LOC103432145	mRNA	-1.19323	0.00475529								103405188	LOC103405188	mRNA				103423270	LOC103423270	mRNA	-1.61227	0.0157752
103428408	LOC103428408	mRNA	2.15942	0.000134043								114825052	114825052	mRNA	3.52804	0.050981								103405184	LOC103405184	mRNA				103429520	LOC103429520	mRNA	0.687742	0.057283
103428237	LOC103428237	mRNA	3.42278	0.000227325								103429515	LOC103429515	mRNA	2.13866	0.0147031								103403246	LOC103403246	mRNA				103406122	LOC103406122	mRNA	-0.742162	0.04157
103428118	LOC103428118	mRNA	2.1694	0.0177108								114825045	114825045	mRNA	1.84541	0.0740556								103405181	LOC103405181	mRNA				103440924	LOC103440924	mRNA	-1.66836	0.00243718
103427868	LOC103427868	mRNA	0.920506	0.000153894								103440924	LOC103440924	mRNA	-1.64677	0.0894449								103437369	ALF5	mRNA				108171006	LOC108171006	mRNA	1.05111	0.00023104
103427842	LOC103427842	mRNA	2.59405	0.00275792								114821037	114821037	mRNA	0.818789	0.12515								103430312	LOC103430312	mRNA				103442292	LOC103442292	mRNA	-1.28494	0.00638979
103427839	LOC103427839	mRNA	0.87541	0.000128409								103419182	LOC103419182	mRNA	-2.42928	0.000237081								103427638	LOC103427638	mRNA				103401182	LOC103401182	mRNA	-1.70516	0.0608423
103427706	LOC103427706	mRNA	3.99947	3.24952e-06								114819301	114819301	mRNA	0.927246	0.0167172								103401144	LOC103401144	mRNA				103444266	LOC103444266	mRNA	-1.30105	0.000646862
103427695	LOC103427695	mRNA	1.52914	8.75532e-05								103404101	LOC103404101	mRNA	-3.45404	0.000169517								103437370	LOC103437370	mRNA				114819303	114819303	mRNA	1.40292	1.84069e-06
103427630	LOC103427630	mRNA	2.30055	5.5614e-05								103445614	LOC103445614	mRNA	-2.35981	3.31233e-05								103446828	FPPS	mRNA				103445611	LOC103445611	mRNA	-0.862673	0.0203486
103427617	LOC103427617	mRNA	-3.36409	4.35692e-05								103402136	LOC103402136	mRNA	-5.86253	5.3101e-05								103429338	LOC103429338	mRNA				103404101	LOC103404101	mRNA	-2.09722	0.00150677
103427458	LOC103427458	mRNA	3.27312	0.00745152								103406134	LOC103406134	mRNA	2.56833	4.21267e-09								103437372	LOC103437372	mRNA				103455852	LOC103455852	mRNA	0.94743	0.0274434
103427444	LOC103427444	mRNA	2.48688	2.00511e-05								103445619	LOC103445619	mRNA	-1.34199	0.0321375								103413557	LOC103413557	mRNA				103455855	LOC103455855	mRNA	-1.35351	0.0178563
103427362	LOC103427362	mRNA	2.5261	0.000241241								103402131	LOC103402131	mRNA	0.747224	0.140109								103448231	LOC103448231	mRNA				103447702	LOC103447702	mRNA	0.77458	0.356586
103426812	LOC103426812	mRNA	0.519521	0.294787								103432099	LOC103432099	mRNA	0.89426	0.0148613								103452098	LOC103452098	mRNA				103442303	LOC103442303	mRNA	1.09082	0.00133453
103426648	LOC103426648	mRNA	2.64849	0.00174881								103434154	LOC103434154	mRNA	-4.46539	7.87932e-07								103453471	LOC103453471	mRNA				103445619	LOC103445619	mRNA	-1.16271	0.00365715
103426610	LOC103426610	mRNA	3.10438	0.0223299								103434155	LOC103434155	mRNA	-4.20638	1.48441e-06								103451474	LOC103451474	mRNA				103450888	LOC103450888	mRNA	-0.632196	0.0507145
103402025	LOC103402025	mRNA	1.76541	0.000132245								103434157	LOC103434157	mRNA	1.90192	0.0725036								103415675	LOC103415675	mRNA				114823981	114823981	mRNA	-1.15178	0.0332407
103426559	LOC103426559	mRNA	0.873579	0.0085082								103404108	LOC103404108	mRNA	-4.94064	4.94418e-05								103451472	LOC103451472	mRNA				103434162	LOC103434162	mRNA	-2.96974	0.000191702
103426355	LOC103426355	mRNA	1.64695	0.0107634								103447706	LOC103447706	mRNA	-3.67375	0.0229161								103451478	LOC103451478	mRNA				114823205	114823205	mRNA	1.30528	0.0131638
103425823	LOC103425823	mRNA	1.89509	0.000292497								103447707	LOC103447707	mRNA	-4.25197	0.000301823								103408090	LOC103408090	mRNA				114827802	114827802	mRNA	-2.887	0.00566259
103425459	LOC103425459	mRNA	1.47831	0.000295712								108171037	LOC108171037	mRNA	1.66093	4.63169e-05								103408086	LOC103408086	mRNA				103434159	LOC103434159	mRNA	0.870881	0.221029
103425428	LOC103425428	mRNA	1.32792	0.000338831								114819361	114819361	mRNA	1.33524	4.80315e-06								103427594	LOC103427594	mRNA				103401215	LOC103401215	mRNA	-1.74583	0.00211402
103425377	LOC103425377	mRNA	-1.06507	0.118738								103404122	LOC103404122	mRNA	1.38957	0.00494572								103440053	LOC103440053	mRNA				103445622	LOC103445622	mRNA	-3.73467	3.28049e-05
103425270	LOC103425270	mRNA	-1.5962	4.2259e-06								103447711	LOC103447711	mRNA	0.808112	0.0291421								103440054	LOC103440054	mRNA				103444282	LOC103444282	mRNA	0.792529	0.0753925
103425033	LOC103425033	mRNA	1.83217	0.00132842								103410384	LOC103410384	mRNA	0.685604	0.608982								103418972	LOC103418972	mRNA				103402147	LOC103402147	mRNA	0.882986	0.0372533
103424934	LOC103424934	mRNA	2.09908	7.01388e-06								103447709	LOC103447709	mRNA	1.20823	0.266503								103418974	LOC103418974	mRNA				114819315	114819315	mRNA	-1.17663	0.00785055
103424647	LOC103424647	mRNA	2.55614	4.56576e-06								103447714	LOC103447714	mRNA	-0.94548	0.00528402								103455021	LOC103455021	mRNA				103442314	LOC103442314	mRNA	0.550361	0.128301
103424636	LOC103424636	mRNA	1.9951	2.06604e-05								103419138	LOC103419138	mRNA	-3.98902	0.0810023								103434005	LOC103434005	mRNA				114819313	114819313	mRNA	-2.43375	0.00215216
103424474	LOC103424474	mRNA	1.3321	0.00280853								103423221	LOC103423221	mRNA	-0.811229	0.0716094								103448251	LOC103448251	mRNA				103447715	LOC103447715	mRNA	-1.91183	0.00155866
103424284	LOC103424284	mRNA	2.04872	0.000380483								103425999	LOC103425999	mRNA	1.22941	0.00430002								103450249	LOC103450249	mRNA				103432898	LOC103432898	mRNA	0.837127	0.0071864
103424138	LOC103424138	mRNA	0.971912	0.00314017								114825081	114825081	mRNA	-2.20683	0.0147008								103448259	LOC103448259	mRNA				103408191	LOC103408191	mRNA	-1.86906	0.0043211
103424124	LOC103424124	mRNA	1.83413	0.000443407								103432089	LOC103432089	mRNA	1.27938	0.0270928								103401973	LOC103401973	mRNA				103408183	LOC103408183	mRNA	-2.27844	0.00140478
103423903	LOC103423903	mRNA	1.12918	0.00118679								103434146	LOC103434146	mRNA	1.1379	0.00112514								103405159	LOC103405159	mRNA				103425996	LOC103425996	mRNA	0.875638	0.00828692
103423874	LOC103423874	mRNA	2.11291	0.000238131								103432090	LOC103432090	mRNA	-3.27337	0.00122409								103405917	LOC103405917	mRNA				103424982	LOC103424982	mRNA	1.60827	0.000102497
103423846	LOC103423846	mRNA	2.67839	6.47654e-05								103447719	LOC103447719	mRNA	-3.33951	0.00314183								103405150	LOC103405150	mRNA				103408182	LOC103408182	mRNA	-0.821189	0.0106904
103423645	LOC103423645	mRNA	1.63607	0.000213465								103402105	LOC103402105	mRNA	-3.64617	0.000272251								114826136	114826136	mRNA				103424991	LOC103424991	mRNA	-1.18901	0.066312
103423498	LOC103423498	mRNA	2.80608	2.15751e-06								103406072	LOC103406072	mRNA	-0.945547	0.00304755								103423052	LOC103423052	mRNA				114823997	114823997	mRNA	-4.11677	0.00319567
103423466	LOC103423466	mRNA	1.90886	0.0023793								103404076	LOC103404076	mRNA	-2.08773	0.0499631								103433983	LOC103433983	mRNA				103432085	LOC103432085	mRNA	8.30353	3.18742e-13
103422826	LOC103422826	mRNA	2.81064	0.00310332								103445638	LOC103445638	mRNA	1.0941	0.000330992								103437327	LOC103437327	mRNA				103432903	LOC103432903	mRNA	-1.38498	0.00280968
103401733	LOC103401733	mRNA	2.35463	0.0007661								103419147	LOC103419147	mRNA	1.10103	0.00046439								103433985	LOC103433985	mRNA				103432090	LOC103432090	mRNA	-2.55854	0.0387798
103401729	LOC103401729	mRNA	1.64902	0.000927346								103404073	LOC103404073	mRNA	0.87701	0.0251986								103437326	LOC103437326	mRNA				103402851	LOC103402851	mRNA	-1.53724	0.00586174
103422337	LOC103422337	mRNA	1.94179	8.83616e-05								108171063	LOC108171063	mRNA	-2.09828	1.16204e-05								103440083	LOC103440083	mRNA				103434141	LOC103434141	mRNA	-0.530078	0.242902
103422333	LOC103422333	mRNA	1.92009	0.000236256								103447728	LOC103447728	mRNA	-1.99983	0.00031033								103423055	LOC103423055	mRNA				103444294	LOC103444294	mRNA	1.05891	0.00592533
103422167	LOC103422167	mRNA	2.00368	0.00024069								103406063	LOC103406063	mRNA	-3.15776	0.000164109								114827279	114827279	mRNA				103442325	LOC103442325	mRNA	0.749118	0.209112
103422135	LOC103422135	mRNA	3.75078	0.00111909								103443620	LOC103443620	mRNA	-1.4313	0.245004								103435264	LOC103435264	mRNA				103447725	LOC103447725	mRNA	-1.48158	0.000128583
103422041	LOC103422041	mRNA	-6.77361	0.0454683								103445646	LOC103445646	mRNA	1.03414	0.193443								103401167	LOC103401167	mRNA				103419147	LOC103419147	mRNA	0.877411	0.034724
103421922	LOC103421922	mRNA	2.65685	0.00112678								103419151	LOC103419151	mRNA	1.11405	0.000317218								103401176	LOC103401176	mRNA				103445641	LOC103445641	mRNA	-4.7918	0.00900711
103421897	LOC103421897	mRNA	2.52778	0.0130481								103425966	LOC103425966	mRNA	1.36301	0.00895996								103450273	LOC103450273	mRNA				103447723	LOC103447723	mRNA	-1.38823	1.19808e-05
103421892	LOC103421892	mRNA	1.87145	3.44321e-05								114823229	114823229	mRNA	1.17338	0.00896945								103455047	LOC103455047	mRNA				103443612	LOC103443612	mRNA	0.801268	0.0102865
103421540	LOC103421540	mRNA	-0.920833	0.0815581								103423198	LOC103423198	mRNA	-7.16974	9.26411e-05								103401982	LOC103401982	mRNA				103443621	LOC103443621	mRNA	-3.28723	0.000717288
103401653	LOC103401653	mRNA	1.21746	3.63971e-06								103423207	LOC103423207	mRNA	1.55824	0.000240161								103448268	LOC103448268	mRNA				103419151	LOC103419151	mRNA	-1.90563	0.00171363
103421489	LOC103421489	mRNA	3.03141	2.93417e-06								103425979	LOC103425979	mRNA	-3.44024	0.0143761								103451504	LOC103451504	mRNA				114822100	114822100	mRNA	1.1982	0.277088
103421340	LOC103421340	mRNA	1.75357	0.000211855								103434138	LOC103434138	mRNA	0.982199	0.0453886								103446880	LOC103446880	mRNA				103434128	LOC103434128	mRNA	0.805984	0.0298538
103421067	LOC103421067	mRNA	2.30278	0.00528493								103423208	LOC103423208	mRNA	-0.696273	0.589853								103413510	LOC103413510	mRNA				103419152	LOC103419152	mRNA	0.607763	0.0822386
103421031	LOC103421031	mRNA	-0.656205	0.0623079								103423201	LOC103423201	mRNA	1.06031	0.00972564								103401988	LOC103401988	mRNA				103421388	LOC103421388	mRNA	1.72898	0.0207151
103421017	LOC103421017	mRNA	1.37537	0.000624733								103439075	LOC103439075	mRNA	-4.99228	1.46912e-06								103408035	LOC103408035	mRNA				103425979	LOC103425979	mRNA	-0.95964	0.00916966
103420810	LOC103420810	mRNA	-1.18094	3.43587e-06								103400522	LOC103400522	mRNA	1.45431	0.0017439								103403961	LOC103403961	mRNA				103430444	LOC103430444	mRNA	-1.04206	0.023822
103420784	LOC103420784	mRNA	1.07179	0.00444153								103400530	LOC103400530	mRNA	-1.72878	4.78466e-06								114821522	114821522	mRNA				103434138	LOC103434138	mRNA	0.887834	0.0239486
												103419158	LOC103419158	mRNA	1.16195	2.7376e-05								103433403	LOC103433403	mRNA				103432896	LOC103432896	mRNA	-2.80862	0.000301957
												114819405	114819405	mRNA	-1.21582	0.0745933								114826068	114826068	mRNA				103432057	LOC103432057	mRNA	1.37553	0.000162657
												103404092	LOC103404092	mRNA	-3.68335	3.73862e-05								103433399	LOC103433399	mRNA				103430447	LOC103430447	mRNA	-1.45942	0.0294953
												103445658	LOC103445658	mRNA	-5.55173	0.00339864								103415756	LOC103415756	mRNA				103427739	LOC103427739	mRNA	1.23901	0.283934
												103402119	LOC103402119	mRNA	0.331227	0.79286								114827751	114827751	mRNA				103401249	LOC103401249	mRNA	-0.950565	0.0756045
												103447738	LOC103447738	mRNA	-4.6727	0.0104042								103412397	LOC103412397	mRNA				103442338	LOC103442338	mRNA	-0.865739	0.0162749
												103404086	LOC103404086	mRNA	-3.75381	1.06224e-05								103448892	LOC103448892	mRNA				103401244	LOC103401244	mRNA	1.44366	6.28568e-05
												103406088	LOC103406088	mRNA	-0.891916	0.0654598								103442250	LOC103442250	mRNA				103442341	LOC103442341	mRNA	-1.13907	0.00401053
												103406084	LOC103406084	mRNA	-3.87265	2.92949e-05								103452036	LOC103452036	mRNA				103445651	LOC103445651	mRNA	0.732268	0.0435355
												103447741	LOC103447741	mRNA	4.5572	0.000146084								103413654	LOC103413654	mRNA				103452123	LOC103452123	mRNA	-1.07685	4.82695e-06
												103452125	LOC103452125	mRNA	0.838688	0.0159353								103442251	LOC103442251	mRNA				103447739	LOC103447739	mRNA	0.914785	0.0105367
												103429340	LOC103429340	mRNA	-1.97839	0.000248711								103452034	LOC103452034	mRNA				114819405	114819405	mRNA	-1.07253	0.0541944
												103431954	LOC103431954	mRNA	0.902657	0.0485935								103406908	LOC103406908	mRNA				103445658	LOC103445658	mRNA	-2.00466	0.114316
												103423120	LOC103423120	mRNA	-2.81254	9.64918e-06								103446767	LOC103446767	mRNA				103443629	LOC103443629	mRNA	0.517475	0.290729
												114823197	114823197	mRNA	0.923607	0.000525648								103443525	LOC103443525	mRNA				103406095	LOC103406095	mRNA	3.45936	0.0130688
												103431959	LOC103431959	mRNA	-3.54915	0.00162202								103406907	LOC103406907	mRNA				103406087	LOC103406087	mRNA	1.28668	0.0391922
												103423124	LOC103423124	mRNA	-4.04623	2.04708e-07								103403333	LOC103403333	mRNA				103452128	LOC103452128	mRNA	-0.772871	0.0630467
												103423121	LOC103423121	mRNA	-3.8781	0.000588557								103406887	LOC103406887	mRNA				103406084	LOC103406084	mRNA	-1.56852	0.0153177
												103410145	LOC103410145	mRNA	1.83869	0.000881988								103446771	LOC103446771	mRNA				103435295	LOC103435295	mRNA	1.23331	0.00166728
												103429342	LOC103429342	mRNA	-3.60954	0.000752454								103431119	LOC103431119	mRNA				103431956	LOC103431956	mRNA	1.68477	0.0109749
												103431952	LOC103431952	mRNA	-5.00665	0.000578182								103436670	LOC103436670	mRNA				103435297	LOC103435297	mRNA	0.820964	0.00347296
												103429351	LOC103429351	mRNA	-1.45083	0.000700861								103437427	LOC103437427	mRNA				114823197	114823197	mRNA	-2.40453	1.24903e-05
												103438623	LOC103438623	mRNA	-3.58757	0.000163139								108170384	LOC108170384	mRNA				103423125	LOC103423125	mRNA	1.19305	0.00753073
												103429347	LOC103429347	mRNA	1.32352	0.00113204								114824387	114824387	mRNA				103427649	LOC103427649	mRNA	-1.15496	0.000994987
												103438621	LOC103438621	mRNA	-5.59393	7.71398e-10								103437440	LOC103437440	mRNA				114823199	114823199	mRNA	-1.36912	0.00689009
												103434046	LOC103434046	mRNA	0.890482	0.0288248								103412419	LOC103412419	mRNA				114824419	114824419	mRNA	0.557341	0.123587
												103438617	LOC103438617	mRNA	-2.15005	0.000438034								103415784	LOC103415784	mRNA				103413515	LOC103413515	mRNA	1.07133	0.000889504
												103431975	LOC103431975	mRNA	-1.24083	0.0141073								103403339	LOC103403339	mRNA				114826121	114826121	mRNA	0.724692	0.0499764
												103429358	LOC103429358	mRNA	-3.52974	5.17519e-06								103413675	LOC103413675	mRNA				103429351	LOC103429351	mRNA	-0.687681	0.0105851
												103401992	LOC103401992	mRNA	0.860081	0.107311								103445582	LOC103445582	mRNA				103435300	LOC103435300	mRNA	-1.93453	0.00503517
												103403971	LOC103403971	mRNA	-1.7651	0.00042731								103446775	LOC103446775	mRNA				103434045	LOC103434045	mRNA	2.14342	0.000250355
												103452084	LOC103452084	mRNA	-4.75185	0.00025112								103450186	LOC103450186	mRNA				103431967	LOC103431967	mRNA	-0.731947	0.0999322
												103443591	LOC103443591	mRNA	-0.764922	0.308374								103450184	LOC103450184	mRNA				103401131	LOC103401131	mRNA	0.861056	0.00284857
												103401993	LOC103401993	mRNA	-2.61932	0.00978427								103450853	LOC103450853	mRNA				103403972	LOC103403972	mRNA	-1.37719	0.00050031
												103443595	LOC103443595	mRNA	-1.05332	0.0333322								103427672	LOC103427672	mRNA				103443590	LOC103443590	mRNA	0.762559	0.0325191
												103450233	LOC103450233	mRNA	0.986583	0.0214819								103432016	LOC103432016	mRNA				103413535	LOC103413535	mRNA	0.791339	0.0879696
												103450231	LOC103450231	mRNA	-2.85108	0.0109632								103433371	LOC103433371	mRNA				103448958	LOC103448958	mRNA	0.944399	3.46172e-05
												103402004	LOC103402004	mRNA	0.597996	0.193886								103427671	LOC103427671	mRNA				103448215	LOC103448215	mRNA	-1.07141	0.0329177
												103450230	LOC103450230	mRNA	-1.67269	0.00120869								114821469	114821469	mRNA				103448956	LOC103448956	mRNA	-0.678893	0.0694946
												114821487	114821487	mRNA	0.589286	0.251995								114824392	114824392	mRNA				103446822	LOC103446822	mRNA	-1.13735	0.0674288
												114821502	114821502	mRNA	2.35207	0.00825573								103433374	LOC103433374	mRNA				103405188	LOC103405188	mRNA	-1.84205	0.0494932
												103423103	LOC103423103	mRNA	2.59751	2.27434e-05								103435330	LOC103435330	mRNA				103452095	LOC103452095	mRNA	1.10646	4.77222e-06
												103434015	LOC103434015	mRNA	-0.88053	0.102169								103415701	LOC103415701	mRNA				103450231	LOC103450231	mRNA	-1.01633	0.00995501
												114827251	114827251	mRNA	1.70516	0.000271386								103446786	LOC103446786	mRNA				114821487	114821487	mRNA	1.23433	9.68057e-07
												103423111	LOC103423111	mRNA	1.5232	0.0638652								103443554	LOC103443554	mRNA				103405182	LOC103405182	mRNA	1.25153	2.05245e-07
												103423112	LOC103423112	mRNA	1.08157	0.00248819								103448924	LOC103448924	mRNA				103434012	LOC103434012	mRNA	3.09294	4.04119e-05
												103413542	LOC103413542	mRNA	3.14273	3.81225e-13								103445591	LOC103445591	mRNA				103434015	LOC103434015	mRNA	-1.18467	0.00341
												103431945	LOC103431945	mRNA	-1.71653	0.00141482								103445595	PG1	mRNA				103440035	LOC103440035	mRNA	-0.846017	0.00293238
												103423113	LOC103423113	mRNA	1.51901	0.0989232								103452061	LOC103452061	mRNA				103434011	LOC103434011	mRNA	2.74629	0.000374518
												103403983	LOC103403983	mRNA	-1.00552	0.00325498								103445594	LOC103445594	mRNA				103430324	LOC103430324	mRNA	-0.767124	0.0173857
												103452100	LOC103452100	mRNA	-2.44914	4.17413e-05								103408131	LOC103408131	mRNA				103429325	LOC103429325	mRNA	-3.36997	0.000254173
												103450236	LOC103450236	mRNA	0.944095	0.0424166								103402023	LOC103402023	mRNA				103401144	LOC103401144	mRNA	1.51441	0.00158431
												103452099	LOC103452099	mRNA	1.13167	0.0165746								103413589	LOC103413589	mRNA				103435288	LOC103435288	mRNA	-1.44353	0.0202177
												103450235	LOC103450235	mRNA	-0.929124	0.0134337								103406823	LOC103406823	mRNA				103403984	LOC103403984	mRNA	-1.43709	9.12719e-05
												103452098	LOC103452098	mRNA	-4.27225	0.000742449								114826100	114826100	mRNA				103403981	LOC103403981	mRNA	-0.72779	0.0406514
												103452097	LOC103452097	mRNA	1.14341	0.0396124								103429364	LOC103429364	mRNA				103450242	LOC103450242	mRNA	0.831088	0.0354597
												103448236	LOC103448236	mRNA	-2.31603	0.0364314								103435321	LOC103435321	mRNA				103448236	LOC103448236	mRNA	2.20383	0.000709082
												103402015	LOC103402015	mRNA	-2.43474	0.0143803								108170460	LOC108170460	mRNA				103453487	LOC103453487	mRNA	0.377102	0.419685
												103452109	LOC103452109	mRNA	1.3449	0.000716527								103433362	LOC103433362	mRNA				103427593	LOC103427593	mRNA	0.840787	0.112415
												103403989	LOC103403989	mRNA	-1.46531	0.00891092								103402030	LOC103402030	mRNA				103440054	LOC103440054	mRNA	-0.879759	0.00334446
												103410189	LOC103410189	mRNA	-2.3437	0.01531								103410222	LOC103410222	mRNA				103429297	LOC103429297	mRNA	-0.740537	0.104681
												103402011	LOC103402011	mRNA	-1.36562	0.000850755								103415742	LOC103415742	mRNA				103440064	LOC103440064	mRNA	1.15008	0.000355777
												103433997	LOC103433997	mRNA	1.20392	0.0295344								103446804	LOC103446804	mRNA				103433995	LOC103433995	mRNA	-1.72516	0.0205185
												103418956	LOC103418956	mRNA	1.13369	0.0209021								103415744	LOC103415744	mRNA				103455023	LOC103455023	mRNA	-0.625631	0.116252
												103418963	LOC103418963	mRNA	0.892708	0.00938574								103413620	LOC103413620	mRNA				103437348	LOC103437348	mRNA	1.2808	0.0326788
												103440054	LOC103440054	mRNA	-2.14112	1.98071e-05								103415747	LOC103415747	mRNA				103446842	LOC103446842	mRNA	-1.1116	0.000148275
												103429297	LOC103429297	mRNA	1.17717	0.0015093								103408132	LOC103408132	mRNA				103401165	LOC103401165	mRNA	-2.2927	0.0210079
												103423093	LOC103423093	mRNA	-1.24938	0.0929696								103452078	LOC103452078	mRNA				103450262	LOC103450262	mRNA	0.42876	0.310663
												103423088	LOC103423088	mRNA	0.866816	0.0287376								103448201	LOC103448201	mRNA				103403947	LOC103403947	mRNA	0.555567	0.465345
												103440064	LOC103440064	mRNA	-1.87241	0.0418568								103450206	LOC103450206	mRNA				103452120	LOC103452120	mRNA	0.803182	0.00761321
												103434009	LOC103434009	mRNA	-4.11536	0.000256063								103452080	LOC103452080	mRNA				103450261	LOC103450261	mRNA	-1.65707	2.99458e-06
												103413468	LOC103413468	mRNA	1.58627	0.00320604								103410245	LOC103410245	mRNA				103401969	LOC103401969	mRNA	-0.710102	0.0528954
												103423097	LOC103423097	mRNA	1.05613	0.0263682								103408141	LOC103408141	mRNA				114821508	114821508	mRNA	1.57724	0.000222384
												103434002	LOC103434002	mRNA	0.992425	0.362368								103406852	LOC103406852	mRNA				103403944	LOC103403944	mRNA	-0.869157	0.0329725
												108173990	LOC108173990	mRNA	0.494123	0.311558								103408138	LOC103408138	mRNA				103451497	LOC103451497	mRNA	1.15198	0.0107883
												103452114	LOC103452114	mRNA	0.967444	7.85009e-06								103444844	LOC103444844	mRNA				103405150	LOC103405150	mRNA	0.47251	0.340899
												103418977	LOC103418977	mRNA	-0.915281	0.0183793								103437985	LOC103437985	mRNA				103401971	LOC103401971	mRNA	-0.811222	0.252738
												103401973	LOC103401973	mRNA	-3.58875	1.42129e-07								103434742	LOC103434742	mRNA				103433981	LOC103433981	mRNA	-1.80613	0.00304915
												103450261	LOC103450261	mRNA	1.80436	0.00965725								103444849	LOC103444849	mRNA				103425810	LOC103425810	mRNA	-1.50273	0.00677833
												114821509	114821509	mRNA	-1.62231	0.000611335								103448346	LOC103448346	mRNA				103440075	LOC103440075	mRNA	1.07901	0.0692326
												103403944	LOC103403944	mRNA	1.42149	0.000549245								103410346	LOC103410346	mRNA				103433985	LOC103433985	mRNA	-1.97007	0.0108847
												114821511	114821511	mRNA	1.22076	0.00314806								103455116	LOC103455116	mRNA				103440086	LOC103440086	mRNA	0.94196	0.0080745
												103440074	LOC103440074	mRNA	1.14423	0.000869721								103448355	LOC103448355	mRNA				103435262	LOC103435262	mRNA	-0.756651	0.0215968
												103425810	LOC103425810	mRNA	-2.30114	0.00198714								103415873	LOC103415873	mRNA				103423066	LOC103423066	mRNA	4.40572	0.00105476
												103433983	LOC103433983	mRNA	0.313939	0.726296								103417956	LOC103417956	mRNA				103430282	LOC103430282	mRNA	0.964657	0.00140751
												103431869	LOC103431869	mRNA	1.69314	0.0424628								103451574	LOC103451574	mRNA				103435265	LOC103435265	mRNA	-1.14764	0.000477163
												103433985	LOC103433985	mRNA	-3.08699	0.00244642								103417949	LOC103417949	mRNA				103401168	LOC103401168	mRNA	-3.79987	0.00961763
												114821527	114821527	mRNA	-3.66826	5.28929e-05								103440201	LOC103440201	mRNA				103433992	LOC103433992	mRNA	-1.10458	0.00873363
												114821528	114821528	mRNA	-2.16285	0.0276808								103440202	LOC103440202	mRNA				103451500	MYBR14	mRNA	-1.33397	0.0254526
												103401980	LOC103401980	mRNA	-2.51491	0.0064632								103431192	LOC103431192	mRNA				103453515	LOC103453515	mRNA	1.40837	0.00133302
												114827275	114827275	mRNA	-4.95232	0.0248617								103440203	LOC103440203	mRNA				103448268	LOC103448268	mRNA	-1.38615	0.0716802
												103440086	LOC103440086	mRNA	-2.39892	3.47135e-10								103444863	LOC103444863	mRNA				103403953	LOC103403953	mRNA	1.28633	0.000465946
												103431871	LOC103431871	mRNA	-5.80384	0.00148905								103452840	LOC103452840	mRNA				103413500	LOC103413500	mRNA	1.17629	0.00652491
												103431873	LOC103431873	mRNA	-3.40235	0.00140158								103456333	LOC103456333	mRNA				103446880	LOC103446880	mRNA	1.73542	5.73885e-12
												103450274	LOC103450274	mRNA	1.16856	0.0272408								103412511	LOC103412511	mRNA				103450275	LOC103450275	mRNA	1.15753	1.5546e-05
												103450273	LOC103450273	mRNA	-1.08263	0.0581581								103417973	LOC103417973	mRNA				103451506	LOC103451506	mRNA	-1.18258	1.62295e-05
												103448268	LOC103448268	mRNA	-3.56484	0.0120546								103452842	LOC103452842	mRNA				103403961	LOC103403961	mRNA	0.169318	0.799423
												103403953	LOC103403953	mRNA	0.843528	0.301018								103449587	LOC103449587	mRNA				103405169	LOC103405169	mRNA	0.875681	0.016753
												103401981	LOC103401981	mRNA	1.24789	0.00120491								103456338	LOC103456338	mRNA				103403958	LOC103403958	mRNA	-1.01659	0.00664324
												103413501	LOC103413501	mRNA	0.882273	0.37227								103452844	LOC103452844	mRNA				103432047	LOC103432047	mRNA	-0.86341	0.0729121
												103410142	LOC103410142	mRNA	-3.38795	0.0617434								103403404	LOC103403404	mRNA				103433403	LOC103433403	mRNA	-0.667016	0.0620616
												103401988	LOC103401988	mRNA	-2.76436	7.8187e-08								103451590	LOC103451590	mRNA				103436681	LOC103436681	mRNA	0.870814	0.0261651
												103401986	LOC103401986	mRNA	-0.917721	0.00591881								103433437	LOC103433437	mRNA				103436688	LOC103436688	mRNA	-1.50643	0.00241515
												103432050	LOC103432050	mRNA	-0.902599	0.0679881								103434711	LOC103434711	mRNA				103433404	LOC103433404	mRNA	-1.59149	0.00363425
												103438671	LOC103438671	mRNA	0.971158	0.0608475								103436731	LOC103436731	mRNA				114826068	114826068	mRNA	-2.44941	0.0126006
												103436681	LOC103436681	mRNA	1.6075	0.0214959								103438690	LOC103438690	mRNA				114827747	114827747	mRNA	0.963306	0.225071
												103429424	LOC103429424	mRNA	-1.03661	0.00635512								103442858	LOC103442858	mRNA				114827744	114827744	mRNA	-1.25697	0.00036209
												103436688	LOC103436688	mRNA	-2.18767	0.00135138								103436722	LOC103436722	mRNA				103432045	LOC103432045	mRNA	0.978817	0.000407097
												103438668	LOC103438668	mRNA	1.82272	0.00217283								103433442	LOC103433442	mRNA				103432046	LOC103432046	mRNA	1.73126	0.236414
												103436685	LOC103436685	mRNA	1.55661	0.000206127								103436733	LOC103436733	mRNA				114825008	114825008	mRNA	-5.35902	9.91394e-05
												103432055	LOC103432055	mRNA	-1.12175	0.0271138								103410306	LOC103410306	mRNA				103435356	LOC103435356	mRNA	2.03741	0.00792909
												103438666	LOC103438666	mRNA	-1.0184	0.0103943								103415804	LOC103415804	mRNA				103410258	LOC103410258	mRNA	-0.867549	0.00466196
												114825008	114825008	mRNA	1.78588	0.223949								103449597	LOC103449597	mRNA				103405234	LOC103405234	mRNA	2.30908	6.2031e-05
												114823152	114823152	mRNA	-1.73751	0.00167764								103412438	LOC103412438	mRNA				103450829	LOC103450829	mRNA	-0.640453	0.0473727
												103429435	LOC103429435	mRNA	0.954147	0.0962971								103417903	LOC103417903	mRNA				103446762	LOC103446762	mRNA	0.971638	0.0496308
												103438675	LOC103438675	mRNA	0.830455	0.00560776								103452863	LOC103452863	mRNA				103446764	LOC103446764	mRNA	-0.918439	0.0403838
												103436695	LOC103436695	mRNA	2.15821	0.0220349								103406966	LOC103406966	mRNA				103413654	LOC103413654	mRNA	-1.16705	0.0509907
												103438673	LOC103438673	mRNA	-0.822208	0.0540063								103444884	LOC103444884	mRNA				103402039	LOC103402039	mRNA	0.826615	0.000363279
												103410258	LOC103410258	mRNA	-1.1556	0.0219839								103444885	LOC103444885	mRNA				103452041	LOC103452041	mRNA	0.643795	0.0912143
												103402050	LOC103402050	mRNA	0.393908	0.481932								103429441	LOC103429441	mRNA				103446767	LOC103446767	mRNA	-1.09905	0.107794
												103445556	LOC103445556	mRNA	-6.12083	0.000615138								103429461	LOC103429461	mRNA				103410269	LOC103410269	mRNA	2.25447	1.44946e-18
												103402038	SUT1	mRNA	1.06598	0.0269807								103438684	LOC103438684	mRNA				103450157	LOC103450157	mRNA	0.504539	0.266745
												103443519	LOC103443519	mRNA	1.07122	0.000516556								114822601	114822601	mRNA				103410267	LOC103410267	mRNA	-2.56258	0.0250773
												103450155	LOC103450155	mRNA	0.88233	0.0553901								103454422	LOC103454422	mRNA				103403334	LOC103403334	mRNA	-0.259659	0.585697
												103413654	LOC103413654	mRNA	-4.02378	0.000308887								103449605	LOC103449605	mRNA				103446771	LOC103446771	mRNA	-1.7582	0.00269579
												103452035	LOC103452035	mRNA	0.912697	0.0405619								103410323	LOC103410323	mRNA				103436668	LOC103436668	mRNA	0.942589	0.0480555
												103443518	LOC103443518	mRNA	0.501624	0.494692								103403382	LOC103403382	mRNA				103436667	LOC103436667	mRNA	-0.6269	0.204356
												103443523	LOC103443523	mRNA	-0.635109	0.0832931								103454421	LOC103454421	mRNA				114823157	114823157	mRNA	-0.674972	0.0298218
												103402039	LOC103402039	mRNA	0.662589	0.443406								103454416	LOC103454416	mRNA				103429412	LOC103429412	mRNA	-0.819838	0.0103432
												103443525	LOC103443525	mRNA	-7.18804	0.00257651								103441590	LOC103441590	mRNA				114824388	114824388	mRNA	-1.85453	0.0142852
												103406908	LOC103406908	mRNA	-2.01223	0.00320348								103441591	LOC103441591	mRNA				103433392	LOC103433392	mRNA	-0.746494	0.17953
												103452040	LOC103452040	mRNA	1.14133	0.00686959								103404579	LOC103404579	mRNA				103412419	LOC103412419	mRNA	0.10204	0.9101
												103406907	LOC103406907	mRNA	-2.40229	0.00250817								103403390	LOC103403390	mRNA				103448903	LOC103448903	mRNA	1.97746	4.49936e-05
												103452037	LOC103452037	mRNA	1.52676	0.00651801								103444895	LOC103444895	mRNA				103415784	LOC103415784	mRNA	0.990181	0.0338124
												103410263	LOC103410263	mRNA	-2.63055	0.0294937								103404577	LOC103404577	mRNA				103412425	LOC103412425	mRNA	-5.2858	0.0328577
												103413635	LOC103413635	mRNA	-2.37496	0.000845176								103444901	LOC103444901	mRNA				103415797	LOC103415797	mRNA	1.91798	5.03915e-09
												103452044	LOC103452044	mRNA	-0.61052	0.171503								103406983	LOC103406983	mRNA				103445581	LOC103445581	mRNA	1.85839	0.000175714
												103413636	LOC103413636	mRNA	0.571309	0.537735								114824458	114824458	mRNA				103412430	LOC103412430	mRNA	1.81785	0.0331444
												103450160	LOC103450160	mRNA	1.04837	0.0291933								114827285	114827285	mRNA				103452053	LOC103452053	mRNA	0.855057	0.00862539
												103436667	LOC103436667	mRNA	-2.13029	4.2516e-06								114827282	114827282	mRNA				103450184	LOC103450184	mRNA	-2.19513	0.0388283
												103436669	LOC103436669	mRNA	-1.44314	0.00714135								103440114	LOC103440114	mRNA				103403362	LOC103403362	mRNA	1.00182	0.0853397
												114821462	114821462	mRNA	-3.18353	7.33531e-05								103434794	LOC103434794	mRNA				103410297	LOC103410297	mRNA	0.991679	0.0018418
												103438663	LOC103438663	mRNA	1.28818	0.00105858								103438036	LOC103438036	mRNA				103405264	LOC103405264	mRNA	1.39928	0.00924881
												103410282	LOC103410282	mRNA	-4.85372	0.000250966								103422138	LOC103422138	mRNA				103446784	LOC103446784	mRNA	1.0151	0.0456942
												103406923	LOC103406923	mRNA	0.97593	0.084004								103412572	LOC103412572	mRNA				114823167	114823167	mRNA	3.21061	0.000534868
												103406921	LOC103406921	mRNA	-1.57819	0.0234794								103424916	LOC103424916	mRNA				103435327	LOC103435327	mRNA	1.63101	0.00772808
												103413675	LOC103413675	mRNA	-2.50394	0.0185547								103455059	LOC103455059	mRNA				114827768	114827768	mRNA	-6.01072	1.9451e-05
												103452054	LOC103452054	mRNA	-3.49857	0.000301786								103448291	LOC103448291	mRNA				103435323	LOC103435323	mRNA	-0.728456	0.0173685
												103452052	LOC103452052	mRNA	-1.96276	0.0254056								103455060	LOC103455060	mRNA				114827767	114827767	mRNA	-7.3239	0.00127057
												103452050	LOC103452050	mRNA	0.592437	0.193415								103451511	LOC103451511	mRNA				103415697	LOC103415697	mRNA	2.571	0.0326772
												103410297	LOC103410297	mRNA	0.907842	0.0133767								103404652	LOC103404652	mRNA				103448920	LOC103448920	mRNA	-0.796725	0.0135775
												103452056	LOC103452056	mRNA	-2.62382	0.00235248								103449491	LOC103449491	mRNA				103453410	HD18	mRNA	-2.07078	0.0010625
												103404534	LOC103404534	mRNA	-2.80272	0.00146006								103455056	LOC103455056	mRNA				103452061	LOC103452061	mRNA	-3.50544	0.00110464
												103450188	LOC103450188	mRNA	0.785861	0.547754								103438031	LOC103438031	mRNA				103415730	LOC103415730	mRNA	1.21775	6.51746e-12
												103410284	LOC103410284	mRNA	0.806617	0.00644354								103449494	LOC103449494	mRNA				103450198	LOC103450198	mRNA	1.06174	0.00124974
												103429378	LOC103429378	mRNA	1.53724	0.000844391								103451518	LOC103451518	mRNA				103410217	LOC103410217	mRNA	-0.359264	0.53287
												103432016	LOC103432016	mRNA	-2.99229	0.00163506								103453538	LOC103453538	mRNA				103406833	LOC103406833	mRNA	1.10266	0.00359828
												114821469	114821469	mRNA	1.41998	0.0355528								103439602	LOC103439602	mRNA				103408130	LOC103408130	mRNA	-0.711938	0.0474761
												103432019	LOC103432019	mRNA	-5.66191	0.00754923								103438019	LOC103438019	mRNA				103403298	LOC103403298	mRNA	-1.16888	0.0343191
												103438645	LOC103438645	mRNA	-1.46926	0.00266144								103438018	LOC103438018	mRNA				103402025	LOC103402025	mRNA	0.531049	0.123529
												103413590	LOC103413590	mRNA	-3.18975	0.00533428								103456281	LOC103456281	mRNA				103406824	LOC103406824	mRNA	0.479305	0.185357
												103445590	LOC103445590	mRNA	-1.22406	0.00262241								103455069	LOC103455069	mRNA				103433353	LOC103433353	mRNA	0.766219	0.103089
												103413598	LOC103413598	mRNA	2.47442	0.000190006								103436069	LOC103436069	mRNA				114827773	114827773	mRNA	-3.77376	0.000174107
												103452063	LOC103452063	mRNA	-0.947685	0.00451935								103456279	LOC103456279	mRNA				103431993	LOC103431993	mRNA	-0.588962	0.113802
												103443553	LOC103443553	mRNA	-1.17989	0.00337452								103455066	LOC103455066	mRNA				103429366	LOC103429366	mRNA	-0.547708	0.119035
												103445591	LOC103445591	mRNA	-6.46566	0.000118773								103448306	LOC103448306	mRNA				114821482	114821482	mRNA	-2.71473	0.000784237
												103413601	LOC103413601	mRNA	-8.74286	0.00169319								103414821	LOC103414821	mRNA				103437397	LOC103437397	mRNA	1.06256	1.21719e-05
												103450192	LOC103450192	mRNA	0.772245	0.395747								103449503	LOC103449503	mRNA				103429375	LOC103429375	mRNA	0.827931	0.0536645
												103445594	LOC103445594	mRNA	-3.3502	0.000121483								103409259	LOC103409259	mRNA				114823191	114823191	mRNA	1.79349	0.0127688
												103450198	LOC103450198	mRNA	0.526623	0.154243								103412575	LOC103412575	mRNA				103429374	LOC103429374	mRNA	1.08065	0.058637
												103452068	LOC103452068	mRNA	-1.38801	0.000341429								103431251	LOC103431251	mRNA				114824412	114824412	mRNA	-3.53593	0.00302553
												103410217	LOC103410217	mRNA	1.17854	0.0127873								103434777	LOC103434777	mRNA				103429368	LOC103429368	mRNA	0.600924	0.0973519
												103410215	LOC103410215	mRNA	3.25208	0.00112115								103451534	LOC103451534	mRNA				103438633	LOC103438633	mRNA	-2.17812	0.000228191
												103406828	LOC103406828	mRNA	-2.26238	0.0143266								103439591	LOC103439591	mRNA				103438635	LOC103438635	mRNA	-1.89059	0.000954416
												103402023	LOC103402023	mRNA	-0.72258	0.10639								114827292	114827292	mRNA				103433362	LOC103433362	mRNA	0.880422	0.136435
												103406823	LOC103406823	mRNA	1.88574	2.35045e-09								103418060	LOC103418060	mRNA				103406845	LOC103406845	mRNA	-1.16657	0.025222
												103410202	LOC103410202	mRNA	-3.55822	0.000148139								103439589	LOC103439589	mRNA				103448931	LOC103448931	mRNA	0.832848	0.00990501
												103429360	LOC103429360	mRNA	1.08962	0.121354								103439588	LOC103439588	mRNA				103415742	LOC103415742	mRNA	3.25294	6.83919e-77
												103434061	LOC103434061	mRNA	0.890137	0.000970391								103441485	LOC103441485	mRNA				103452073	LOC103452073	mRNA	-0.957264	0.00149311
												103434049	LOC103434049	mRNA	1.2885	0.00234003								114826632	114826632	mRNA				103415744	LOC103415744	mRNA	1.68341	3.74887e-05
												114823184	114823184	mRNA	-4.91518	0.00247485								103431241	LOC103431241	mRNA				103402029	LOC103402029	mRNA	-1.00729	0.0102396
												103431980	LOC103431980	mRNA	3.28891	3.26277e-06								103441505	LOC103441505	mRNA				103448930	LOC103448930	mRNA	-2.37409	0.000523309
												103429375	LOC103429375	mRNA	0.891453	0.26828								103436795	ACBP2	mRNA				103452074	LOC103452074	mRNA	-0.796854	0.019461
												103438633	LOC103438633	mRNA	1.10718	0.000745748								103453553	LOC103453553	mRNA				103405226	LOC103405226	mRNA	-1.41742	0.00966911
												103406845	LOC103406845	mRNA	1.8497	0.000135722								103453554	LOC103453554	mRNA				103452080	LOC103452080	mRNA	2.01508	0.000286153
												103413615	LOC103413615	mRNA	-3.51975	1.5758e-06								103426635	LOC103426635	mRNA				103402037	LOC103402037	mRNA	0.864725	0.00659657
												103410222	LOC103410222	mRNA	-3.67399	3.70716e-06								103422091	LOC103422091	mRNA				103440186	LOC103440186	mRNA	-4.58017	0.00401971
												103402032	LOC103402032	mRNA	1.46172	0.000239632								103455081	LOC103455081	mRNA				103437985	LOC103437985	mRNA	-1.63483	0.0016037
												103452078	LOC103452078	mRNA	1.33896	0.344877								103407082	LOC103407082	mRNA				103434743	NAC3	mRNA	-1.07175	0.00981668
												103413620	LOC103413620	mRNA	-3.3489	0.00184767								103417994	LOC103417994	mRNA				103441535	LOC103441535	mRNA	-2.57853	1.85808e-05
												103452074	LOC103452074	mRNA	-1.10066	0.00135537								103415914	LOC103415914	mRNA				114825618	114825618	mRNA	0.881084	0.00149663
												103450213	LOC103450213	mRNA	-3.68766	0.01361								103452784	LOC103452784	mRNA				103454350	LOC103454350	mRNA	0.794505	0.116187
												103443583	LOC103443583	mRNA	0.774832	0.235148								103412536	LOC103412536	mRNA				103454347	LOC103454347	mRNA	0.40661	0.437602
												103452081	LOC103452081	mRNA	2.38944	0.00101011								103404624	LOC103404624	mRNA				103434744	LOC103434744	mRNA	-1.02556	0.00134113
												103450210	LOC103450210	mRNA	-1.79287	0.00283382								103455087	LOC103455087	mRNA				103448346	LOC103448346	mRNA	-2.59524	0.0168603
												103452080	LOC103452080	mRNA	-0.294111	0.774333								103407051	LOC103407051	mRNA				103455116	LOC103455116	mRNA	0.686002	0.0752261
												103402035	LOC103402035	mRNA	0.748506	0.232541								103412523	LOC103412523	mRNA				103417950	LOC103417950	mRNA	0.750722	0.0457335
												103406852	LOC103406852	mRNA	0.842828	0.395377								103417982	LOC103417982	mRNA				103409134	LOC103409134	mRNA	-0.845913	0.0321753
												103402037	LOC103402037	mRNA	1.97709	0.00944934								103441512	LOC103441512	mRNA				103424798	LOC103424798	mRNA	-3.4097	0.00012523
												114823178	114823178	mRNA	2.90403	0.0147423								103444825	LOC103444825	mRNA				103452833	LOC103452833	mRNA	-0.650456	0.0467602
												103440181	LOC103440181	mRNA	-0.880798	0.0456924								103452790	LOC103452790	mRNA				103417955	LOC103417955	mRNA	-0.723812	0.114333
												103438754	LOC103438754	mRNA	1.86724	0.203577								103412531	LOC103412531	mRNA				103424822	LOC103424822	mRNA	-2.09106	0.0688977
												103434743	NAC3	mRNA	1.21722	0.0149917								103409196	LOC103409196	mRNA				103455112	LOC103455112	mRNA	0.63986	0.0559579
												103444845	LOC103444845	mRNA	-1.47202	0.00501977								103431230	LOC103431230	mRNA				103403391	LOC103403391	mRNA	-0.935463	0.0164763
												103434736	LOC103434736	mRNA	-3.95415	1.02096e-05								103436772	LOC103436772	mRNA				103455107	LOC103455107	mRNA	0.991057	0.0162843
												103434735	LOC103434735	mRNA	-1.03074	0.00304984								103434748	LOC103434748	mRNA				103433458	LOC103433458	mRNA	2.2107	0.000486425
												103456320	LOC103456320	mRNA	0.918466	0.0287054								103431224	LOC103431224	mRNA				103431200	LOC103431200	mRNA	-1.01608	0.0165248
												103434744	LOC103434744	mRNA	-1.15854	0.0690818								103444839	LOC103444839	mRNA				103409146	LOC103409146	mRNA	1.19597	0.000426439
												103422042	LOC103422042	mRNA	-1.55956	0.0247217								103455094	LOC103455094	mRNA				103409141	LOC103409141	mRNA	-1.00729	0.0432203
												103410346	LOC103410346	mRNA	2.05351	0.0031591								103449530	LOC103449530	mRNA				103417942	LOC103417942	mRNA	0.591931	0.178968
												103417951	LOC103417951	mRNA	-1.15522	0.0219839								103424838	LOC103424838	mRNA				103444859	LOC103444859	mRNA	0.858271	0.00833944
												103452829	LOC103452829	mRNA	-4.16773	2.29944e-05								103448340	LOC103448340	mRNA				103436737	LOC103436737	mRNA	0.458071	0.320569
												103410344	LOC103410344	mRNA	3.06104	2.36907e-05								103436767	LOC103436767	mRNA				103434720	LOC103434720	mRNA	1.04621	0.0362981
												103456327	LOC103456327	mRNA	0.657857	0.15644								103409232	LOC103409232	mRNA				103433451	LOC103433451	mRNA	0.721507	0.309255
												103417952	LOC103417952	mRNA	0.673422	0.0224084								103447792	LOC103447792	mRNA				103452840	LOC103452840	mRNA	1.70523	0.0166572
												103410338	LOC103410338	mRNA	1.47377	0.00640738								103447786	LOC103447786	mRNA				103431198	LOC103431198	mRNA	-0.874993	0.162851
												103406996	LOC103406996	mRNA	-0.94566	0.0136188								103437648	LOC103437648	mRNA				103437971	LOC103437971	mRNA	-2.91695	0.00260869
												103424813	LOC103424813	mRNA	1.03375	0.002615								114824052	114824052	mRNA				103456334	LOC103456334	mRNA	1.34059	0.0202804
												103417956	LOC103417956	mRNA	-1.3982	0.000930721								103427052	LOC103427052	mRNA				103434726	LOC103434726	mRNA	-2.04358	3.30806e-05
												103440190	LOC103440190	mRNA	1.30039	3.52334e-05								103426030	LOC103426030	mRNA				103407045	LOC103407045	mRNA	0.440709	0.312396
												103436755	LOC103436755	mRNA	1.84559	0.000149216								103424213	LOC103424213	mRNA				103456344	LOC103456344	mRNA	-1.20336	0.00303316
												114825610	114825610	mRNA	0.822591	0.012527								103451108	LOC103451108	mRNA				103409173	LOC103409173	mRNA	-1.70558	0.000497652
												103440199	LOC103440199	mRNA	3.89942	2.62345e-08								114819458	114819458	mRNA				103417972	LOC103417972	mRNA	1.25569	4.13656e-14
												103407019	LOC103407019	mRNA	-0.978248	7.79117e-06								103451106	LOC103451106	mRNA				103409163	LOC103409163	mRNA	0.264643	0.639757
												103410350	LOC103410350	mRNA	2.78908	1.77224e-05								114821123	114821123	mRNA				103407039	LOC103407039	mRNA	1.59227	1.02229e-06
												103444855	LOC103444855	mRNA	1.3284	2.44626e-07								103455972	LOC103455972	mRNA				103424778	LOC103424778	mRNA	1.08618	5.48633e-07
												103440202	LOC103440202	mRNA	1.0782	0.000937713								103409028	LOC103409028	mRNA				103454382	LOC103454382	mRNA	-1.23973	0.0133521
												103429487	LOC103429487	mRNA	0.779309	0.0273794								103455974	LOC103455974	mRNA				103452842	LOC103452842	mRNA	1.62096	0.017856
												103436736	LOC103436736	mRNA	0.665894	0.0751911								103411163	LOC103411163	mRNA				103424790	LOC103424790	mRNA	-0.404402	0.321811
												103444863	LOC103444863	mRNA	1.03789	0.18487								103411164	LOC103411164	mRNA				103456338	LOC103456338	mRNA	-0.939867	0.0125037
												103434733	LOC103434733	mRNA	-1.93697	0.0157898								103443177	LOC103443177	mRNA				114822574	114822574	mRNA	0.529151	0.134676
												103456334	LOC103456334	mRNA	0.295751	0.557057								103442399	LOC103442399	mRNA				103452844	LOC103452844	mRNA	1.5012	0.230211
												103434726	LOC103434726	mRNA	2.54456	7.01106e-06								103419762	LOC103419762	mRNA				103403404	LOC103403404	mRNA	-2.00172	0.00291765
												103438737	LOC103438737	mRNA	0.66311	0.413061								103444433	LOC103444433	mRNA				103424788	LOC103424788	mRNA	0.849477	0.000780153
												103454363	LOC103454363	mRNA	-4.87101	0.0309866								103443180	LOC103443180	mRNA				103456335	LOC103456335	mRNA	1.27181	0.00386184
												103456344	LOC103456344	mRNA	-1.1646	0.0747791								103411169	LOC103411169	mRNA				103451590	LOC103451590	mRNA	-1.64396	0.00041158
												103454383	LOC103454383	mRNA	0.789648	0.10004								103437639	LOC103437639	mRNA				103412500	LOC103412500	mRNA	1.46578	0.000671838
												103414721	LOC103414721	mRNA	1.20582	0.000307066								103436316	LOC103436316	mRNA				114825621	114825621	mRNA	0.695883	0.0539385
												103417972	LOC103417972	mRNA	0.648072	0.207319								103422414	LOC103422414	mRNA				103415884	LOC103415884	mRNA	-3.07388	0.0109362
												103404607	LOC103404607	mRNA	-0.693029	0.0541229								103437631	LOC103437631	mRNA				103409175	LOC103409175	mRNA	2.61307	8.30619e-18
												103454386	LOC103454386	mRNA	1.58481	0.0056624								103421418	LOC103421418	mRNA				103412507	LOC103412507	mRNA	-1.00986	0.0579724
												114822569	114822569	mRNA	0.546244	0.307186								103421410	LOC103421410	mRNA				103404609	LOC103404609	mRNA	2.98029	8.40955e-07
												103414724	LOC103414724	mRNA	2.683	0.0376115								114822169	114822169	mRNA				103435384	LOC103435384	mRNA	1.31771	5.18068e-11
												103417975	LOC103417975	mRNA	2.25259	0.00361846								103428713	LOC103428713	mRNA				103441572	LOC103441572	mRNA	-2.0142	0.00286817
												103407039	LOC103407039	mRNA	2.33519	0.000427701								103422436	LOC103422436	mRNA				103438692	LOC103438692	mRNA	0.659659	0.246692
												103452850	LOC103452850	mRNA	-2.09527	0.00425223								103419788	LOC103419788	mRNA				103429477	LOC103429477	mRNA	1.17872	0.000302921
												103424778	LOC103424778	mRNA	1.28359	0.065127								103427010	LOC103427010	mRNA				103456352	LOC103456352	mRNA	1.50341	0.000166413
												103454370	LOC103454370	mRNA	0.409493	0.416768								103409056	LOC103409056	mRNA				103406954	LOC103406954	mRNA	0.94278	0.00349691
												103456336	LOC103456336	mRNA	-2.64633	0.000458552								103414607	LOC103414607	mRNA				103403375	LOC103403375	mRNA	-0.889271	0.000233631
												103417978	LOC103417978	mRNA	0.559909	0.161039								103433052	LOC103433052	mRNA				103452857	LOC103452857	mRNA	-1.98014	0.000876281
												103414730	LOC103414730	mRNA	5.10589	1.80199e-06								103411174	LOC103411174	mRNA				108172696	LOC108172696	mRNA	0.853091	0.0220589
												103414731	LOC103414731	mRNA	1.18316	0.0922502								103447810	LOC103447810	mRNA				103452859	LOC103452859	mRNA	0.928361	0.00160249
												103452846	LOC103452846	mRNA	0.93654	0.301898								103444442	LOC103444442	mRNA				103424766	LOC103424766	mRNA	-1.44235	0.0077369
												103424794	LOC103424794	mRNA	1.23187	0.00334381								103419780	LOC103419780	mRNA				103405268	LOC103405268	mRNA	2.14275	0.000719603
												103444865	LOC103444865	mRNA	2.09446	0.0194494								103417890	LOC103417890	mRNA				103435378	LOC103435378	mRNA	0.763826	0.133867
												103417967	LOC103417967	mRNA	1.55719	0.000888898								103417891	LOC103417891	mRNA				103441577	LOC103441577	mRNA	0.57641	0.088927
												103414717	LOC103414717	mRNA	0.32225	0.58557								103445743	LOC103445743	mRNA				103415800	LOC103415800	mRNA	1.91044	5.73733e-44
												103429475	LOC103429475	mRNA	6.41791	6.79287e-08								103442423	LOC103442423	mRNA				114825632	114825632	mRNA	1.44535	0.00340131
												103438691	LOC103438691	mRNA	-2.18721	0.00271402								103447823	LOC103447823	mRNA				103410311	LOC103410311	mRNA	0.894476	0.5631
												114825638	114825638	mRNA	-1.61139	0.00859867								103439769	LOC103439769	mRNA				103441581	DOF7	mRNA	-0.912795	0.0658188
												103442855	LOC103442855	mRNA	1.00464	0.00687906								103436303	LOC103436303	mRNA				103434694	LOC103434694	mRNA	1.3232	0.0679556
												103438690	LOC103438690	mRNA	-5.03256	0.00498925								114822177	114822177	mRNA				103435367	LOC103435367	mRNA	-2.12689	5.55746e-05
												103436733	LOC103436733	mRNA	1.34651	0.00959952								103427001	LOC103427001	mRNA				103438680	LOC103438680	mRNA	0.894653	0.0366092
												103436732	LOC103436732	mRNA	-3.40023	8.79552e-05								103427002	LOC103427002	mRNA				103435364	LOC103435364	mRNA	-0.727702	0.0587387
												103456350	LOC103456350	mRNA	-1.76669	0.00360174								103424185	LOC103424185	mRNA				103434692	LOC103434692	mRNA	-1.87389	0.001595
												103410306	LOC103410306	mRNA	1.82017	0.00492529								103414532	LOC103414532	mRNA				103431148	LOC103431148	mRNA	0.652295	0.0912669
												103452864	LOC103452864	mRNA	-2.19412	0.00892082								103420776	LOC103420776	mRNA				103434704	LOC103434704	mRNA	-2.34162	0.0338559
												103417894	LOC103417894	mRNA	1.74808	7.35264e-06								103424169	LOC103424169	mRNA				103454409	LOC103454409	mRNA	0.991251	0.00116914
												103410304	LOC103410304	mRNA	1.75963	0.00056829								103424171	LOC103424171	mRNA				114822603	114822603	mRNA	1.69921	0.0424238
												108174294	LOC108174294	mRNA	1.07386	0.0864128								103419701	LOC103419701	mRNA				114822592	114822592	mRNA	-1.11412	0.0227221
												103456357	LOC103456357	mRNA	0.883001	0.00116247								103456006	LOC103456006	mRNA				103403386	LOC103403386	mRNA	0.957551	0.0449371
												103417903	LOC103417903	mRNA	-2.08886	1.08042e-05								103456004	LOC103456004	mRNA				103415837	LOC103415837	mRNA	-0.938686	0.00233941
												103454396	LOC103454396	mRNA	-1.45562	2.58401e-05								103441096	LOC103441096	mRNA				103417932	LOC103417932	mRNA	1.92225	0.000217331
												103424765	LOC103424765	mRNA	-0.774558	0.00982374								103442428	LOC103442428	mRNA				103410323	LOC103410323	mRNA	-0.872277	0.0661175
												103424766	LOC103424766	mRNA	-3.37705	2.79015e-06								103433027	LOC103433027	mRNA				103454416	LOC103454416	mRNA	-1.13037	0.00608058
												103406967	LOC103406967	mRNA	-1.01781	0.0242354								103442435	LOC103442435	mRNA				103403390	LOC103403390	mRNA	0.739684	0.114069
												103444879	LOC103444879	mRNA	-0.819998	0.0174286								103447838	LOC103447838	mRNA				103441598	LOC103441598	mRNA	1.38917	0.0138226
												103406966	LOC103406966	mRNA	-2.14571	0.00173199								103433022	LOC103433022	mRNA				103444901	LOC103444901	mRNA	1.34856	0.00072037
												103444881	LOC103444881	mRNA	-1.08389	0.0760275								103409019	LOC103409019	mRNA				103436078	LOC103436078	mRNA	-1.55424	0.00678793
												103410319	LOC103410319	mRNA	1.29137	8.70575e-05								103424157	LOC103424157	mRNA				103438042	LOC103438042	mRNA	-1.56738	0.00116209
												103442866	LOC103442866	mRNA	-1.02071	0.0372948								103424155	LOC103424155	mRNA				103438035	LOC103438035	mRNA	-1.74955	5.45908e-05
												103444884	LOC103444884	mRNA	-3.57152	1.87432e-06								103409011	LOC103409011	mRNA				103440114	LOC103440114	mRNA	1.09363	0.0849564
												103444886	LOC103444886	mRNA	-0.960534	0.00255409								103447839	LOC103447839	mRNA				103426681	LOC103426681	mRNA	-2.23932	0.000220737
												103444889	LOC103444889	mRNA	1.10515	0.0010697								103441113	LOC103441113	mRNA				103424916	LOC103424916	mRNA	1.98726	0.000350372
												103429441	LOC103429441	mRNA	-2.32529	0.0232938								103417840	LOC103417840	mRNA				103450308	LOC103450308	mRNA	0.703976	0.0165745
												103438678	LOC103438678	mRNA	-2.5386	0.00185107								103433018	UGE	mRNA				103412573	LOC103412573	mRNA	-1.10021	0.0401223
												103454412	LOC103454412	mRNA	-2.76607	0.000189625								103456012	LOC103456012	mRNA				103451511	LOC103451511	mRNA	-1.56646	0.00306643
												103454409	LOC103454409	mRNA	0.388687	0.648214								103440381	LOC103440381	mRNA				103404654	LOC103404654	mRNA	-1.30536	0.18675
												114822601	114822601	mRNA	-3.2821	0.00245657								103447850	LOC103447850	mRNA				103426677	LOC103426677	mRNA	-0.717669	0.159198
												103454411	LOC103454411	mRNA	-0.875562	0.0264707								103440385	LOC103440385	mRNA				103453529	LOC103453529	mRNA	0.615193	0.322347
												108174305	LOC108174305	mRNA	1.43747	0.00157646								103417843	LOC103417843	mRNA				103434786	LOC103434786	mRNA	-1.0075	0.00923536
												103438685	LOC103438685	mRNA	0.752632	0.0331342								103411147	LOC103411147	mRNA				103451518	LOC103451518	mRNA	-1.41487	0.00158433
												103404572	LOC103404572	mRNA	0.962209	0.000262391								103445769	LOC103445769	mRNA				103453538	LOC103453538	mRNA	-0.631928	0.0924461
												103417928	LOC103417928	mRNA	1.13252	0.00133343								103441806	LOC103441806	mRNA				103414775	LOC103414775	mRNA	-0.825051	0.0490066
												103456382	LOC103456382	mRNA	1.3166	0.0961466								103446338	LOC103446338	mRNA				103439602	LOC103439602	mRNA	-3.14194	6.83255e-06
												103454426	LOC103454426	mRNA	1.36679	0.0115095								103443096	LOC103443096	mRNA				103411321	LOC103411321	mRNA	1.57141	0.0156315
												103417932	LOC103417932	mRNA	-2.05338	7.12978e-05								103421511	LOC103421511	mRNA				103431267	LOC103431267	mRNA	1.31304	0.0186718
												103417930	LOC103417930	mRNA	1.08234	0.104878								103455905	LOC103455905	mRNA				103439598	LOC103439598	mRNA	-2.23654	0.00915914
												103456374	LOC103456374	mRNA	1.86647	0.00346883								103424317	LOC103424317	mRNA				103436067	LOC103436067	mRNA	0.874122	0.000572003
												103454416	LOC103454416	mRNA	-2.23042	0.0093759								103455912	LOC103455912	mRNA				103440127	LOC103440127	mRNA	-2.02266	0.00127554
												103442875	LOC103442875	mRNA	-5.08459	0.00489472								114820006	114820006	mRNA				103440131	LOC103440131	mRNA	-1.29207	0.0171228
												103406994	LOC103406994	mRNA	1.86026	0.00203966								103414705	LOC103414705	mRNA				103436060	LOC103436060	mRNA	0.816575	0.0798236
												103406991	LOC103406991	mRNA	-1.55905	6.43901e-06								103404451	PIP1	mRNA				103438018	LOC103438018	mRNA	-1.48814	0.0023013
												103404576	LOC103404576	mRNA	-5.14144	0.0136583								103441004	LOC103441004	mRNA				103431260	LOC103431260	mRNA	-1.53643	0.000714057
												103429439	LOC103429439	mRNA	0.734524	0.156145								103411248	LOC103411248	mRNA				103436062	LOC103436062	mRNA	-1.33061	7.69203e-05
												103429438	LOC103429438	mRNA	1.21627	0.0887263								103437694	LOC103437694	mRNA				103436069	LOC103436069	mRNA	-0.587605	0.234923
												103442879	LOC103442879	mRNA	-3.16385	0.00533389								103444347	LOC103444347	mRNA				103426660	LOC103426660	mRNA	-1.36741	0.0031026
												103404577	LOC103404577	mRNA	1.10332	0.158728								103404454	LOC103404454	mRNA				103424908	LOC103424908	mRNA	1.59868	0.0134807
												103444896	LOC103444896	mRNA	0.931865	0.00947237								103416775	LOC103416775	mRNA				103426657	LOC103426657	mRNA	-1.21124	8.63462e-05
												114827283	114827283	mRNA	1.82882	0.051668								103423320	LOC103423320	mRNA				103449499	ABI3L2	mRNA	-4.11706	0.000329072
												103434792	LOC103434792	mRNA	0.712604	0.146565								103421489	LOC103421489	mRNA				103453549	LOC103453549	mRNA	1.07969	0.0295913
												103404648	LOC103404648	mRNA	1.68286	0.00577557								103453073	LOC103453073	mRNA				103456287	LOC103456287	mRNA	-2.59335	0.000373565
												103422138	LOC103422138	mRNA	-6.93533	0.000106763								103455937	LOC103455937	mRNA				103422099	LOC103422099	mRNA	0.440473	0.468649
												103448288	LOC103448288	mRNA	0.686857	0.0549621								103455922	LOC103455922	mRNA				103453551	LOC103453551	mRNA	0.842765	0.0053272
												103448291	LOC103448291	mRNA	-3.0247	0.000533651								103454637	LOC103454637	mRNA				103456285	LOC103456285	mRNA	-0.424012	0.367747
												103404656	LOC103404656	mRNA	1.07789	0.0285993								103405764	LOC103405764	mRNA				103414821	LOC103414821	mRNA	1.82728	7.69304e-20
												103418049	LOC103418049	mRNA	0.912695	0.0115969								103404467	LOC103404467	mRNA				103449503	LOC103449503	mRNA	-0.674519	0.0314246
												103404652	LOC103404652	mRNA	-4.71097	0.0155229								103402633	LOC103402633	mRNA				103426648	LOC103426648	mRNA	-1.79113	0.135659
												103434786	LOC103434786	mRNA	0.766787	0.0334361								103443127	LOC103443127	mRNA				103434775	LOC103434775	mRNA	1.94192	0.042415
												103440117	LOC103440117	mRNA	-2.28354	0.000210451								103416783	LOC103416783	mRNA				103439593	LOC103439593	mRNA	1.20441	0.0116736
												103418039	LOC103418039	mRNA	-1.95104	0.000104938								103441023	LOC103441023	mRNA				103414805	LOC103414805	mRNA	0.547842	0.138962
												103440131	LOC103440131	mRNA	0.985546	0.00614539								103443130	LOC103443130	mRNA				103436051	LOC103436051	mRNA	0.636165	0.0431587
												103440133	LOC103440133	mRNA	1.09176	0.000634752								103446361	LOC103446361	mRNA				103438008	LOC103438008	mRNA	-1.13455	0.00180674
												103436813	LOC103436813	mRNA	-1.14989	0.00754417								103439161	LOC103439161	mRNA				114825593	114825593	mRNA	1.09065	0.0191813
												103404658	LOC103404658	mRNA	3.08697	1.91167e-08								103409074	LOC103409074	mRNA				103440160	LOC103440160	mRNA	1.5163	0.0594687
												103404659	LOC103404659	mRNA	-1.11772	0.000755921								103404426	LOC103404426	mRNA				114825596	114825596	mRNA	0.781027	0.0351936
												103422104	LOC103422104	mRNA	1.50066	0.00204306								103424263	LOC103424263	mRNA				103441496	LOC103441496	mRNA	-1.05223	0.00510432
												103456279	LOC103456279	mRNA	-1.2858	0.0025036								103455939	LOC103455939	mRNA				103441505	LOC103441505	mRNA	3.56671	7.81001e-23
												103456277	LOC103456277	mRNA	0.37696	0.62966								103426082	LOC103426082	mRNA				103424879	LOC103424879	mRNA	1.04696	0.000326667
												103422095	LOC103422095	mRNA	0.959872	0.000657183								103426070	LOC103426070	mRNA				103415914	LOC103415914	mRNA	-0.833109	0.00276064
												103404665	LOC103404665	mRNA	0.524635	0.264688								103454652	LOC103454652	mRNA				103453560	LOC103453560	mRNA	-0.677031	0.118192
												103414821	LOC103414821	mRNA	3.80172	0.0169087								103437664	LOC103437664	mRNA				103415915	LOC103415915	mRNA	-0.91583	0.0633186
												103450325	LOC103450325	mRNA	-5.09687	0.000364106								103411196	LOC103411196	mRNA				103424874	LOC103424874	mRNA	1.52134	0.0125488
												103424902	LOC103424902	mRNA	-0.995902	0.0516991								103443147	TT12	mRNA				103424870	LOC103424870	mRNA	3.07787	0.000125882
												103450322	LOC103450322	mRNA	-0.40215	0.637049								103414655	LOC103414655	mRNA				103409185	LOC103409185	mRNA	-0.890762	0.00261096
												103418054	LOC103418054	mRNA	-5.65404	3.08355e-05								103400844	LOC103400844	mRNA				103455085	LOC103455085	mRNA	-0.974002	0.0181075
												103411368	LOC103411368	mRNA	-2.92032	0.00772184								103411200	LOC103411200	mRNA				103451549	LOC103451549	mRNA	-3.00307	0.000782998
												103434771	LOC103434771	mRNA	-1.48607	0.000261687								103443149	LOC103443149	mRNA				103407057	LOC103407057	mRNA	1.5952	0.000202262
												103436798	LOC103436798	mRNA	1.10246	0.000670347								103416716	LOC103416716	mRNA				103436784	LOC103436784	mRNA	0.948013	0.0116243
												103436799	LOC103436799	mRNA	-4.49448	0.0045402								103437663	LOC103437663	mRNA				103409209	LOC103409209	mRNA	-0.788644	0.0350398
												103434765	LOC103434765	mRNA	-1.13746	0.031912								103419802	LOC103419802	mRNA				103452790	LOC103452790	mRNA	-0.773989	0.0364427
												103436796	LOC103436796	mRNA	-1.40513	0.00321005								103444381	LOC103444381	mRNA				103437996	LOC103437996	mRNA	-0.584202	0.180248
												103434767	LOC103434767	mRNA	0.794278	0.0457338								103437662	LOC103437662	mRNA				114826646	114826646	mRNA	1.96666	0.00123908
												103436795	ACBP2	mRNA	-2.20768	0.0054973								103404434	LOC103404434	mRNA				103434754	LOC103434754	mRNA	1.23071	0.0125808
												103424879	LOC103424879	mRNA	1.78945	0.00389263								103404432	LOC103404432	mRNA				103437995	AP2D14	mRNA	-0.955717	0.00560966
												103422077	LOC103422077	mRNA	-3.18155	1.61521e-07								103447776	LOC103447776	mRNA				103434748	LOC103434748	mRNA	1.05403	0.0407504
												103407082	LOC103407082	mRNA	6.01681	0.0271069								103437659	LOC103437659	mRNA				103434750	LOC103434750	mRNA	1.04716	0.00394023
												103417994	LOC103417994	mRNA	-1.55999	0.0206119								114822143	114822143	mRNA				114826648	114826648	mRNA	0.92042	0.00799586
												103456302	LOC103456302	mRNA	0.466325	0.310691								114822146	114822146	mRNA				103455095	LOC103455095	mRNA	0.580921	0.154176
												103414743	LOC103414743	mRNA	-4.52254	8.57677e-05								103424235	LOC103424235	mRNA				103456307	LOC103456307	mRNA	-3.85383	0.00492799
												103422075	LOC103422075	mRNA	-6.32832	0.000314611								103416754	LOC103416754	mRNA				103455093	LOC103455093	mRNA	-4.02769	0.0018755
												103414744	LOC103414744	mRNA	-1.01812	0.0118581								114824039	114824039	mRNA				103456305	LOC103456305	mRNA	-2.21846	0.00275006
												103404630	LOC103404630	mRNA	-3.51542	3.17831e-06								108173264	LOC108173264	mRNA				103418021	LOC103418021	mRNA	-4.19087	0.0185899
												103456299	LOC103456299	mRNA	2.09991	0.00221607								103426052	LOC103426052	mRNA				103419908	LOC103419908	mRNA	0.78586	0.236788
												103414745	LOC103414745	mRNA	-3.74897	0.00223797								103443153	LOC103443153	mRNA				103418025	LOC103418025	mRNA	2.24741	3.93018e-06
												103404624	LOC103404624	mRNA	0.417232	0.54527								114819441	114819441	mRNA				103449523	LOC103449523	mRNA	-2.083	0.000107075
												103456300	LOC103456300	mRNA	2.15347	0.00236663								103404440	LOC103404440	mRNA				103448340	LOC103448340	mRNA	-0.747479	0.209807
												103407066	LOC103407066	mRNA	1.44537	0.129923								103444414	LOC103444414	mRNA				103414771	LOC103414771	mRNA	-0.869262	0.0238151
												103418002	LOC103418002	mRNA	1.64905	0.0299479								103402611	LOC103402611	mRNA				103407093	LOC103407093	mRNA	-2.32378	0.00593946
												103404616	LOC103404616	mRNA	0.924768	0.000940524								103414685	LOC103414685	mRNA				103449532	LOC103449532	mRNA	2.56943	1.35396e-07
												103452781	LOC103452781	mRNA	-3.0162	0.0050049								103436347	LOC103436347	mRNA				103433478	LOC103433478	mRNA	0.472172	0.379477
												103407055	LOC103407055	mRNA	0.967292	0.00125279								103444419	LOC103444419	mRNA				103449544	LOC103449544	mRNA	0.846042	0.0292202
												103434761	LOC103434761	mRNA	1.5829	6.7143e-05								103441056	LOC103441056	mRNA				103439561	LOC103439561	mRNA	1.20183	0.000788022
												103404633	LOC103404633	mRNA	-2.1355	0.000162699								103446379	LOC103446379	mRNA				103412547	LOC103412547	mRNA	1.15273	0.0394812
												103440164	LOC103440164	mRNA	2.69807	0.00702023								103447784	LOC103447784	mRNA				103412549	LOC103412549	mRNA	-1.0505	0.00255523
												103404631	LOC103404631	mRNA	-0.919568	0.00427448								103426218	LOC103426218	mRNA				103437650	LOC103437650	mRNA	1.05633	0.000141418
												103444825	LOC103444825	mRNA	-3.18996	6.32648e-05								103423432	LOC103423432	mRNA				103444422	LOC103444422	mRNA	1.46047	2.32348e-07
												114825605	114825605	mRNA	5.89204	4.29377e-05								103427981	LOC103427981	mRNA				103447786	LOC103447786	mRNA	2.1478	0.028402
												103444834	LOC103444834	mRNA	-1.27408	0.0108265								103430646	LOC103430646	mRNA				103437645	LOC103437645	mRNA	-2.09729	1.63284e-05
												103456306	LOC103456306	mRNA	-1.30366	0.000667869								103400749	LOC103400749	mRNA				103424216	LOC103424216	mRNA	-1.50446	4.16966e-06
												103448336	LOC103448336	mRNA	-2.13847	0.0241986								103432283	LOC103432283	mRNA				103427049	LOC103427049	mRNA	-0.649558	0.0319815
												103422064	LOC103422064	mRNA	-0.606396	0.125297								103442509	LOC103442509	mRNA				103424217	LOC103424217	mRNA	-1.14002	0.00175134
												103424865	LOC103424865	mRNA	5.13727	6.98694e-10								103405827	LOC103405827	mRNA				103419763	LOC103419763	mRNA	-1.00602	0.00235918
												103456307	LOC103456307	mRNA	1.21708	0.0136964								103405824	LOC103405824	mRNA				103428726	LOC103428726	mRNA	1.5937	0.00140911
												103422067	LOC103422067	mRNA	0.747256	0.0205042								103418850	LOC103418850	mRNA				103451106	LOC103451106	mRNA	-1.43321	0.0308614
												103448334	LOC103448334	mRNA	-0.908249	0.0425257								103418853	LOC103418853	mRNA				114819457	114819457	mRNA	1.09637	0.00343624
												103456305	LOC103456305	mRNA	0.957167	0.00168743								103421540	LOC103421540	mRNA				114819455	114819455	mRNA	-1.30732	1.62699e-07
												103418021	LOC103418021	mRNA	-2.25734	0.00159791								103450448	LOC103450448	mRNA				103409031	LOC103409031	mRNA	-1.35926	0.00787287
												103454335	LOC103454335	mRNA	-2.56119	0.0049804								103421541	LOC103421541	mRNA				103443172	LOC103443172	mRNA	1.57736	7.47967e-13
												103418023	LOC103418023	mRNA	-1.07766	0.0119069								114823475	114823475	mRNA				103442398	LOC103442398	mRNA	-0.657433	0.0470938
												103448340	LOC103448340	mRNA	-4.35151	0.000400167								114825251	114825251	mRNA				103414585	LOC103414585	mRNA	1.18966	0.0154333
												103407092	LOC103407092	mRNA	-3.8166	0.0376965								103426213	LOC103426213	mRNA				103442399	LOC103442399	mRNA	-1.09792	0.0102
												103407091	LOC103407091	mRNA	-1.21406	0.00133708								103430620	LOC103430620	mRNA				103447799	LOC103447799	mRNA	1.45117	6.99144e-09
												103452794	LOC103452794	mRNA	-2.45351	0.0224167								103430626	LOC103430626	mRNA				103446394	LOC103446394	mRNA	-1.43769	2.72871e-05
												103452805	LOC103452805	mRNA	-1.43857	5.14805e-09								103430622	LOC103430622	mRNA				103441076	LOC103441076	mRNA	-2.10097	0.000776622
												103444841	LOC103444841	mRNA	-4.87945	2.12283e-05								103400785	LOC103400785	mRNA				103417863	LOC103417863	mRNA	2.64093	0.0127018
												103418016	LOC103418016	mRNA	-0.937174	0.0104086								103400775	LOC103400775	mRNA				103444434	LOC103444434	mRNA	-2.04664	0.00625957
												103404646	LOC103404646	mRNA	1.15141	0.016681								103447127	LOC103447127	mRNA				103439793	LOC103439793	mRNA	1.03776	0.0160359
												114825600	114825600	mRNA	4.5298	0.0332951								103445151	LOC103445151	mRNA				103433065	LOC103433065	mRNA	0.568681	0.124021
												103437650	LOC103437650	mRNA	5.52391	0.000151901								103405839	LOC103405839	mRNA				103424200	LOC103424200	mRNA	0.849833	0.00816491
												103447786	LOC103447786	mRNA	-4.89019	0.0406759								103447125	LOC103447125	mRNA				103422423	LOC103422423	mRNA	-4.79473	0.00328107
												103437645	LOC103437645	mRNA	-3.15562	0.00626755								103405840	LOC103405840	mRNA				103427020	LOC103427020	mRNA	0.762036	0.0287311
												103437644	LOC103437644	mRNA	1.65661	0.00379408								103418865	LOC103418865	mRNA				103428718	LOC103428718	mRNA	-0.612883	0.116113
												103437648	LOC103437648	mRNA	1.24917	0.058635								103405838	LOC103405838	mRNA				103424204	LOC103424204	mRNA	0.913288	0.0114494
												103437647	LOC103437647	mRNA	-2.2644	0.00248265								114820626	114820626	mRNA				103404414	LOC103404414	mRNA	2.10345	3.71819e-05
												103451100	LOC103451100	mRNA	-7.02589	0.000833621								103445158	S6PDH	mRNA				114824068	114824068	mRNA	1.40463	3.61821e-05
												103451105	LOC103451105	mRNA	-3.85545	0.0096366								103428872	LOC103428872	mRNA				114821133	114821133	mRNA	1.23335	0.0175548
												103451104	LOC103451104	mRNA	-2.33944	0.000819306								103416793	LOC103416793	mRNA				103441081	LOC103441081	mRNA	3.52996	0.011192
												114819451	114819451	mRNA	1.73991	0.000493767								103426197	LOC103426197	mRNA				103442409	LOC103442409	mRNA	0.998023	0.0322398
												114825146	114825146	mRNA	1.11981	0.14496								103421536	LOC103421536	mRNA				103446399	LOC103446399	mRNA	-2.63539	0.0027016
												103411171	LOC103411171	mRNA	-1.59517	0.00299898								103426193	LOC103426193	mRNA				103441082	CYCD3	mRNA	-0.851129	0.0231136
												114819456	114819456	mRNA	0.904638	0.000279296								103427932	LOC103427932	mRNA				103455985	LOC103455985	mRNA	0.711764	0.23399
												114821123	114821123	mRNA	-1.10395	0.115891								114821688	114821688	mRNA				103444442	LOC103444442	mRNA	-0.842789	0.237468
												103443171	LOC103443171	mRNA	1.26221	0.00229067								103430610	LOC103430610	mRNA				103419780	LOC103419780	mRNA	-1.63237	0.00763049
												103443173	LOC103443173	mRNA	1.3329	0.00148211								103427928	LOC103427928	mRNA				103414617	LOC103414617	mRNA	0.777063	0.00933329
												103443174	LOC103443174	mRNA	-2.26455	0.0149841								103449172	LOC103449172	mRNA				103445740	LOC103445740	mRNA	1.43119	0.0383114
												103414577	LOC103414577	mRNA	2.09828	0.00145731								103423369	LOC103423369	mRNA				103445744	LOC103445744	mRNA	0.885506	0.0692309
												103443175	LOC103443175	mRNA	-1.14803	0.00205598								103440467	LOC103440467	mRNA				103417891	LOC103417891	mRNA	-1.44064	0.000251436
												103411161	LOC103411161	mRNA	1.30844	0.0416073								103434231	LOC103434231	mRNA				103442423	LOC103442423	mRNA	-1.36663	0.0793171
												103411163	LOC103411163	mRNA	2.95519	0.00131993								103449178	LOC103449178	mRNA				103439098	LOC103439098	mRNA	0.806957	0.00161437
												103411164	LOC103411164	mRNA	0.915843	0.0604114								114820649	114820649	mRNA				103436302	LOC103436302	mRNA	1.87388	0.0018575
												103443178	LOC103443178	mRNA	-2.60177	0.000508874								114820648	114820648	mRNA				103422396	LOC103422396	mRNA	-0.777654	0.0845785
												103447799	LOC103447799	mRNA	-1.09948	0.00296807								103416794	LOC103416794	mRNA				114822179	114822179	mRNA	-0.767752	0.0831497
												103411166	LOC103411166	mRNA	-1.38139	0.000846079								103404479	LOC103404479	mRNA				103422397	LOC103422397	mRNA	0.462004	0.282428
												103411168	LOC103411168	mRNA	1.36315	0.000491828								103445171	LOC103445171	mRNA				103424183	LOC103424183	mRNA	1.10878	0.00014528
												103441076	LOC103441076	mRNA	-4.00748	0.000298626								103404476	LOC103404476	mRNA				103422406	LOC103422406	mRNA	1.26015	0.0195413
												103433063	LOC103433063	mRNA	0.6284	0.167447								103411282	LOC103411282	mRNA				103427000	LOC103427000	mRNA	0.951384	1.50477e-05
												103437631	LOC103437631	mRNA	-0.752684	0.135327								103450464	LOC103450464	mRNA				114822185	114822185	mRNA	-0.889908	0.000823245
												103422415	LOC103422415	mRNA	-3.28303	0.00038311								103404473	LOC103404473	mRNA				103420777	LOC103420777	mRNA	-1.22461	0.0086482
												103422436	LOC103422436	mRNA	-7.13915	0.000243111								103418801	LOC103418801	mRNA				103417831	LOC103417831	mRNA	1.41678	0.00330632
												103428713	LOC103428713	mRNA	-1.85662	0.00107408								103416806	LOC103416806	mRNA				103414536	LOC103414536	mRNA	-0.942967	0.0797989
												103411185	LOC103411185	mRNA	-0.988986	0.0478533								103416810	LOC103416810	mRNA				114821148	114821148	mRNA	1.55247	0.00483891
												103422411	LOC103422411	mRNA	-1.2462	0.000405225								103450469	LOC103450469	mRNA				103428669	LOC103428669	mRNA	-0.677817	0.0240907
												114819468	114819468	mRNA	-4.26092	0.0112559								103449185	LOC103449185	mRNA				103424171	LOC103424171	mRNA	-1.7245	0.00139481
												103441079	MYB5	mRNA	0.341436	0.560982								114823498	114823498	mRNA				103446408	LOC103446408	mRNA	1.02417	0.00232924
												103441081	LOC103441081	mRNA	-5.44262	2.49437e-05								103437716	LOC103437716	mRNA				103442424	LOC103442424	mRNA	0.851026	0.0115383
												103411174	LOC103411174	mRNA	-0.978322	0.00998993								103421515	LOC103421515	mRNA				103445750	LOC103445750	mRNA	-1.15028	0.000823118
												108171421	LOC108171421	mRNA	1.04655	8.74637e-05								114824740	114824740	mRNA				103446415	LOC103446415	mRNA	-0.935624	0.00563792
												103441082	CYCD3	mRNA	-1.71883	0.00553524								103430586	LOC103430586	mRNA				103440369	LOC103440369	mRNA	1.96487	5.89203e-06
												103441085	LOC103441085	mRNA	-3.73637	0.000425887								103423363	LOC103423363	mRNA				103417827	LOC103417827	mRNA	-0.586505	0.243956
												103414617	LOC103414617	mRNA	0.17744	0.814627								103440477	LOC103440477	mRNA				103441101	LOC103441101	mRNA	-0.791455	0.15452
												103417893	LOC103417893	mRNA	3.08166	2.13027e-08								103447156	LOC103447156	mRNA				103433027	LOC103433027	mRNA	-0.930395	0.0374834
												103445744	LOC103445744	mRNA	1.82477	0.0888074								103405810	LOC103405810	mRNA				103442435	LOC103442435	mRNA	-3.33002	5.40896e-10
												103445743	LOC103445743	mRNA	-4.86286	0.00021751								103418811	LOC103418811	mRNA				103438264	LOC103438264	mRNA	-1.15962	0.00213996
												103417891	LOC103417891	mRNA	-3.97063	0.00142338								103437709	LOC103437709	mRNA				103438261	LOC103438261	mRNA	-0.950155	0.174936
												103437618	LOC103437618	mRNA	-1.07636	0.0120045								103443858	LOC103443858	mRNA				103436283	LOC103436283	mRNA	-3.79739	1.62141e-05
												103437620	LOC103437620	mRNA	-3.86384	0.0018116								103445183	LOC103445183	mRNA				103412362	LOC103412362	mRNA	-2.1857	0.0355852
												103437619	LOC103437619	mRNA	-1.45595	0.0235748								103437711	LOC103437711	mRNA				103438263	LOC103438263	mRNA	8.92672	1.74024e-15
												103439093	LOC103439093	mRNA	0.309683	0.620329								103448529	LOC103448529	mRNA				103412368	LOC103412368	mRNA	-1.08324	0.01096
												103437614	LOC103437614	mRNA	-3.22712	5.42357e-05								103432365	LOC103432365	mRNA				103414570	LOC103414570	mRNA	1.5565	3.39124e-05
												103428699	LOC103428699	mRNA	1.05988	0.0917357								103423488	LOC103423488	mRNA				103411157	LOC103411157	mRNA	5.60131	0.00374984
												103422401	LOC103422401	mRNA	-2.58785	0.00593669								103418926	LOC103418926	mRNA				114820558	114820558	mRNA	-2.76532	0.000156615
												103422406	LOC103422406	mRNA	2.37648	7.56926e-06								103428042	LOC103428042	mRNA				103456021	LOC103456021	mRNA	1.69922	0.000438393
												103420777	LOC103420777	mRNA	-1.43636	1.79378e-05								103418924	LOC103418924	mRNA				103447839	LOC103447839	mRNA	-0.924237	0.0161145
												108171473	LOC108171473	mRNA	-1.03725	0.00335694								103434330	LOC103434330	mRNA				103442438	LOC103442438	mRNA	2.02541	2.76484e-10
												103414535	LOC103414535	mRNA	-1.48418	0.00570235								103435628	LOC103435628	mRNA				103424159	LOC103424159	mRNA	-0.921301	0.000316057
												103420776	LOC103420776	mRNA	-8.08725	1.48663e-06								103429767	LOC103429767	mRNA				103417837	LOC103417837	mRNA	0.799487	0.092216
												103414536	LOC103414536	mRNA	-3.08942	0.000494152								114822205	114822205	mRNA				103442441	LOC103442441	mRNA	-1.37285	0.0649042
												103441093	LOC103441093	mRNA	-1.61609	0.000909881								103433647	LOC103433647	mRNA				103444476	LOC103444476	mRNA	0.81076	0.184111
												103445750	LOC103445750	mRNA	1.28864	0.00140856								114819501	114819501	mRNA				103412383	LOC103412383	mRNA	-0.456001	0.239105
												103447829	LOC103447829	mRNA	-4.36446	0.00355389								103442456	LOC103442456	mRNA				103438255	LOC103438255	mRNA	1.09414	2.35075e-05
												103441095	LOC103441095	mRNA	-3.62697	7.66732e-05								103407954	LOC103407954	mRNA				103433018	UGE	mRNA	0.624793	0.111652
												103445755	LOC103445755	mRNA	1.78985	0.00499304								103405898	LOC103405898	mRNA				103417839	LOC103417839	mRNA	1.48408	0.00493738
												103417827	LOC103417827	mRNA	-2.57092	0.00118331								103449096	LOC103449096	mRNA				103442446	LOC103442446	mRNA	2.26368	1.11383e-06
												103441100	LOC103441100	mRNA	1.27964	0.0604556								103444497	LOC103444497	mRNA				103449088	LOC103449088	mRNA	1.11784	0.0111618
												103447832	LOC103447832	mRNA	1.25344	0.00198759								103445780	LOC103445780	mRNA				103445766	LOC103445766	mRNA	-2.43162	0.00379615
												103433027	LOC103433027	mRNA	-1.13971	0.0141241								103449102	LOC103449102	mRNA				103419720	LOC103419720	mRNA	-0.784746	0.0590643
												103445759	LOC103445759	mRNA	-4.61128	8.7935e-07								103418935	LOC103418935	mRNA				103412394	LOC103412394	mRNA	-1.85993	2.04872e-05
												103437593	LOC103437593	mRNA	-2.26359	0.000356964								103423472	LOC103423472	mRNA				103440386	LOC103440386	mRNA	0.558732	0.117399
												103437589	LOC103437589	mRNA	-1.10283	0.0138284								103430699	LOC103430699	mRNA				103441806	LOC103441806	mRNA	2.19504	9.54701e-06
												103433022	LOC103433022	mRNA	-5.65441	4.99798e-06								114822211	114822211	mRNA				103443094	LOC103443094	mRNA	-1.48593	0.000785973
												103437596	LOC103437596	mRNA	1.11707	0.0145982								103401957	LOC103401957	mRNA				103446335	LOC103446335	mRNA	-1.24422	0.0930306
												103437610	LOC103437610	mRNA	0.907511	0.111939								103435610	LOC103435610	mRNA				103440999	LOC103440999	mRNA	1.72965	0.00739831
												103422388	LOC103422388	mRNA	0.615397	0.507407								103425293	LOC103425293	mRNA				103446336	LOC103446336	mRNA	-2.85895	1.20219e-05
												103422378	LOC103422378	mRNA	-0.975647	0.0249348								103435608	LOC103435608	mRNA				103411234	LOC103411234	mRNA	-0.714834	0.0373654
												114825176	114825176	mRNA	-5.10854	0.00330792								103444498	LOC103444498	mRNA				103421503	LOC103421503	mRNA	-0.88915	0.0195352
												103417845	LOC103417845	mRNA	1.57262	0.0183471								103401388	LOC103401388	mRNA				103455916	LOC103455916	mRNA	0.427002	0.533376
												103422379	LOC103422379	mRNA	-2.41131	0.00143894								103447869	LOC103447869	mRNA				103454628	LOC103454628	mRNA	-1.53732	0.000892781
												103447839	LOC103447839	mRNA	-2.55514	1.43726e-05								103442467	LOC103442467	mRNA				103453069	LOC103453069	mRNA	-2.14666	0.00129936
												103441108	LOC103441108	mRNA	-0.827354	0.0729449								103403928	LOC103403928	mRNA				103419828	LOC103419828	mRNA	3.12701	0.0138856
												103441113	LOC103441113	mRNA	-2.02473	0.000209694								103405142	LOC103405142	mRNA				103411247	LOC103411247	mRNA	1.31887	0.0227239
												103441118	LOC103441118	mRNA	-2.61892	0.00047191								114819508	114819508	mRNA				103437694	LOC103437694	mRNA	-1.1665	0.00279267
												103445767	LOC103445767	mRNA	2.50977	0.000369078								103407965	LOC103407965	mRNA				103443122	LOC103443122	mRNA	-0.876784	0.0565995
												103411142	LOC103411142	mRNA	-1.88393	0.000695555								103430663	LOC103430663	mRNA				103428808	LOC103428808	mRNA	1.44381	0.00346389
												103447850	LOC103447850	mRNA	-3.53775	5.13154e-05								103434299	LOC103434299	mRNA				103444349	LOC103444349	mRNA	-0.58364	0.208479
												103414554	LOC103414554	mRNA	-2.26571	0.00551428								103405847	LOC103405847	mRNA				103411255	LOC103411255	mRNA	-1.13196	0.00163604
												103445769	LOC103445769	mRNA	-1.59977	0.000452984								103418887	LOC103418887	mRNA				103421477	LOC103421477	mRNA	-0.977545	0.00793742
												103417843	LOC103417843	mRNA	-3.03471	0.00197749								103428002	LOC103428002	mRNA				103416776	LOC103416776	mRNA	-0.972075	0.0118814
												103447848	LOC103447848	mRNA	-4.84694	0.000686649								103429733	LOC103429733	mRNA				114819418	114819418	mRNA	2.66957	6.39531e-08
												103443094	LOC103443094	mRNA	-4.48689	0.00148728								103425271	LOC103425271	mRNA				103430538	LOC103430538	mRNA	4.11441	3.96109e-05
												103441000	LOC103441000	mRNA	-1.66035	0.000634626								103429732	LOC103429732	mRNA				103451062	LOC103451062	mRNA	2.11329	9.61928e-36
												103443096	LOC103443096	mRNA	-7.21223	2.07116e-07								103425274	LOC103425274	mRNA				103428819	LOC103428819	mRNA	2.79134	3.02058e-07
												103439200	LOC103439200	mRNA	1.43245	3.7939e-07								103432335	LOC103432335	mRNA				103430536	LOC103430536	mRNA	1.85263	0.00590265
												103441002	LOC103441002	mRNA	-2.55296	0.000104646								103400697	LOC103400697	mRNA				103451069	LOC103451069	mRNA	-1.2091	0.0026771
												103437701	LOC103437701	mRNA	0.885479	0.0814488								103400712	LOC103400712	mRNA				103455930	LOC103455930	mRNA	-0.708453	0.00789454
												103414702	LOC103414702	mRNA	1.32372	0.00608775								103402690	LOC103402690	mRNA				103443125	LOC103443125	mRNA	-1.02554	0.00035166
												103426140	LOC103426140	mRNA	-0.87811	0.0242225								103445797	LOC103445797	mRNA				103402633	LOC103402633	mRNA	2.17085	0.036306
												103453066	LOC103453066	mRNA	3.27478	0.000332481								103442486	LOC103442486	mRNA				103444357	LOC103444357	mRNA	0.772599	0.044686
												103453067	LOC103453067	mRNA	-4.71683	0.000136263								103447066	LOC103447066	mRNA				103437680	LOC103437680	mRNA	-5.16064	6.08312e-09
												103428845	LOC103428845	mRNA	0.84651	0.0115988								103403869	LOC103403869	mRNA				103416787	LOC103416787	mRNA	-6.09509	0.000302241
												103454632	LOC103454632	mRNA	0.786331	0.0881697								103445802	LOC103445802	mRNA				103418775	LOC103418775	mRNA	-1.25604	0.000827009
												103451057	LOC103451057	mRNA	-0.96661	0.0361871								103426233	LOC103426233	mRNA				103444358	LOC103444358	mRNA	0.609054	0.154514
												114819410	114819410	mRNA	-2.10382	0.00111686								103447073	LOC103447073	mRNA				103416788	LOC103416788	mRNA	-3.5401	0.0164143
												103453069	LOC103453069	mRNA	-5.20841	0.0036731								103432309	LOC103432309	mRNA				103404424	LOC103404424	mRNA	0.450965	0.342573
												103453071	LOC103453071	mRNA	-1.86024	0.00304566								103427986	LOC103427986	mRNA				103441030	LOC103441030	mRNA	-2.29975	0.000206531
												103400820	LOC103400820	mRNA	-1.25889	0.00178259								103426242	LOC103426242	mRNA				103404425	LOC103404425	mRNA	0.678584	0.0611809
												103414705	LOC103414705	mRNA	-2.16979	0.0020018								103427994	LOC103427994	mRNA				103446364	ARF3	mRNA	-0.886663	0.00286324
												103437700	LOC103437700	mRNA	-1.82583	0.0156756								103430655	LOC103430655	mRNA				103421471	LOC103421471	mRNA	1.76787	2.31646e-09
												103443106	LOC103443106	mRNA	1.56001	0.124484								114823391	114823391	mRNA				103409070	LOC103409070	mRNA	-2.27676	0.000922261
												103441005	LOC103441005	mRNA	1.00997	0.0239036								103423454	LOC103423454	mRNA				103451079	LOC103451079	mRNA	2.04272	4.60282e-09
												103437694	LOC103437694	mRNA	-3.85458	0.000107425								103440429	LOC103440429	mRNA				114819429	114819429	mRNA	0.806142	0.0591371
												103443122	LOC103443122	mRNA	-3.25156	1.3244e-05								103402709	LOC103402709	mRNA				103424268	LOC103424268	mRNA	-0.992756	0.0198981
												103428808	LOC103428808	mRNA	-1.82776	0.0206527								103447094	LOC103447094	mRNA				103426080	LOC103426080	mRNA	0.843562	0.000176086
												103439184	LOC103439184	mRNA	-0.882863	0.0104903								103429595	LOC103429595	mRNA				114819431	114819431	mRNA	-0.823516	0.0545734
												103439183	LOC103439183	mRNA	0.77786	0.0303107								103435454	LOC103435454	mRNA				103455941	LOC103455941	mRNA	0.770843	0.002057
												103411256	LOC103411256	mRNA	-3.22462	0.000248968								103438800	LOC103438800	mRNA				103446366	LOC103446366	mRNA	-1.242	1.25804e-05
												103411258	LOC103411258	mRNA	1.15876	0.000297927								103440234	LOC103440234	mRNA				103447769	LOC103447769	mRNA	1.92783	2.79328e-05
												103437690	LOC103437690	mRNA	0.985206	0.01789								114825651	114825651	mRNA				103411200	LOC103411200	mRNA	-2.05926	0.0116927
												103453078	LOC103453078	mRNA	0.704057	0.126036								103440238	LOC103440238	mRNA				103441044	LOC103441044	mRNA	0.715466	0.0315221
												103453079	LOC103453079	mRNA	1.10013	0.00356123								103433538	LOC103433538	mRNA				103443151	MYBR12	mRNA	-0.565047	0.133096
												103423320	LOC103423320	mRNA	-5.45607	8.15491e-08								103429613	LOC103429613	mRNA				103404431	LOC103404431	mRNA	-2.83856	0.000123521
												103428813	LOC103428813	mRNA	0.718763	0.185421								103438808	LOC103438808	mRNA				103437660	LOC103437660	mRNA	-1.21735	0.0409078
												103426096	LOC103426096	mRNA	1.0343	0.00332011								103436834	LOC103436834	mRNA				103437659	LOC103437659	mRNA	1.53507	0.0119526
												103453081	LOC103453081	mRNA	0.957923	0.00507538								103447015	LOC103447015	mRNA				103424233	LOC103424233	mRNA	0.815087	0.015844
												103451062	LOC103451062	mRNA	0.664778	0.346982								103455162	LOC103455162	mRNA				103421449	LOC103421449	mRNA	-0.696148	0.127546
												114821090	114821090	mRNA	0.312992	0.619638								103450394	LOC103450394	mRNA				114819440	114819440	mRNA	0.962116	0.000289284
												103428806	LOC103428806	mRNA	-1.46879	0.000830812								103401313	LOC103401313	mRNA				114821105	114821105	mRNA	2.08082	1.14593e-05
												103454643	LOC103454643	mRNA	0.981046	0.0298706								103403788	LOC103403788	mRNA				103416754	LOC103416754	mRNA	-1.152	0.119307
												114821086	114821086	mRNA	1.09646	0.0124983								103401829	LOC103401829	mRNA				103455962	LOC103455962	mRNA	-2.0111	0.000120287
												103454642	LOC103454642	mRNA	-0.914549	0.0162112								103411051	LOC103411051	mRNA				103426052	LOC103426052	mRNA	0.711943	0.10439
												103454639	LOC103454639	mRNA	0.785288	0.00915873								114822723	114822723	mRNA				114819442	114819442	mRNA	-1.57187	0.00139065
												103454640	LOC103454640	mRNA	-2.82563	2.31118e-05								103425103	LOC103425103	mRNA				103443153	LOC103443153	mRNA	-1.2709	0.0283827
												103405764	LOC103405764	mRNA	-1.08316	0.0172976								103434199	LOC103434199	mRNA				103443160	LOC103443160	mRNA	2.32322	0.000194279
												103400832	LOC103400832	mRNA	1.06431	0.000189824								103440255	LOC103440255	mRNA				103411221	LOC103411221	mRNA	1.0808	0.0345183
												103443127	LOC103443127	mRNA	-1.83334	0.00600595								103440256	LOC103440256	mRNA				103419818	LOC103419818	mRNA	1.55879	0.0240635
												103411266	LOC103411266	mRNA	1.18889	5.1154e-09								103429575	LOC103429575	mRNA				103411228	LOC103411228	mRNA	-1.63893	0.195182
												103418770	LOC103418770	mRNA	1.42513	2.39714e-05								103433527	LOC103433527	mRNA				103436348	LOC103436348	mRNA	1.39385	0.00637263
												103443130	LOC103443130	mRNA	-3.78147	8.45729e-05								103427863	LOC103427863	mRNA				103426220	LOC103426220	mRNA	1.11948	0.00210144
												103443137	LOC103443137	mRNA	-2.82894	0.0035406								103401319	LOC103401319	mRNA				103416852	LOC103416852	mRNA	-1.81004	7.03181e-05
												103428784	LOC103428784	mRNA	-1.41534	0.00603898								103411068	LOC103411068	mRNA				103405811	LOC103405811	mRNA	1.12127	0.0293978
												103451076	LOC103451076	mRNA	-5.2571	0.00724312								103453637	LOC103453637	mRNA				114821662	114821662	mRNA	2.92956	1.54657e-06
												103426070	LOC103426070	mRNA	-1.72973	0.0004799								103401334	LOC103401334	mRNA				114823462	114823462	mRNA	-1.89038	0.000800822
												103411210	LOC103411210	mRNA	-3.27178	0.00482001								103450409	LOC103450409	mRNA				103430646	LOC103430646	mRNA	-1.32815	0.0449334
												114819436	114819436	mRNA	1.68056	0.00978248								103451636	LOC103451636	mRNA				103425231	LOC103425231	mRNA	1.0027	0.053311
												103428773	LOC103428773	mRNA	0.676546	0.0249095								103450407	LOC103450407	mRNA				103400740	LOC103400740	mRNA	0.92052	0.132053
												103400855	LOC103400855	mRNA	0.8911	0.166966								103451643	LOC103451643	mRNA				103442504	LOC103442504	mRNA	0.114298	0.839264
												114819431	114819431	mRNA	1.00051	0.0419883								103403809	LOC103403809	mRNA				103442506	LOC103442506	mRNA	-1.29538	0.00612225
												103443138	LOC103443138	mRNA	-4.49633	0.0119071								103405011	LOC103405011	mRNA				103440436	LOC103440436	mRNA	-2.35608	3.90819e-10
												103443139	LOC103443139	mRNA	-5.4814	1.77302e-06								103440265	LOC103440265	mRNA				103440437	LOC103440437	mRNA	-0.969672	0.00355135
												103400852	LOC103400852	mRNA	-1.02207	0.0630227								103434190	LOC103434190	mRNA				103434261	LOC103434261	mRNA	2.11151	0.000614608
												103437664	LOC103437664	mRNA	2.64679	0.000639632								103435430	LOC103435430	mRNA				103447104	LOC103447104	mRNA	0.839716	0.0500611
												103411195	LOC103411195	mRNA	-3.45266	0.00881611								103429556	LOC103429556	mRNA				103442511	LOC103442511	mRNA	5.60592	0.00164597
												103443146	LOC103443146	mRNA	1.37421	0.00202092								114827407	114827407	mRNA				103405827	LOC103405827	mRNA	-0.945264	0.0805382
												103411196	LOC103411196	mRNA	-8.93624	0.000220376								103418700	LOC103418700	mRNA				103443819	LOC103443819	mRNA	-4.72258	0.0109704
												103443147	TT12	mRNA	-1.28948	0.0615465								103418706	LOC103418706	mRNA				103403833	LOC103403833	mRNA	0.571638	0.124979
												103414660	LOC103414660	mRNA	-0.953552	0.0360304								103427835	LOC103427835	mRNA				103402675	LOC103402675	mRNA	-0.780173	0.00506204
												103411200	LOC103411200	mRNA	-6.18454	1.90768e-07								103425086	LOC103425086	mRNA				103450438	LOC103450438	mRNA	-0.922301	0.0341883
												103400844	LOC103400844	mRNA	1.22114	0.000982154								103427842	LOC103427842	mRNA				103418855	LOC103418855	mRNA	-1.06091	0.0294987
												103443149	LOC103443149	mRNA	-2.17374	3.3816e-05								103450413	LOC103450413	mRNA				103402679	LOC103402679	mRNA	-2.23197	3.12237e-05
												103443150	LOC103443150	mRNA	-1.49077	0.000654956								103450418	LOC103450418	mRNA				114824598	114824598	mRNA	-2.08222	0.0536569
												103447776	LOC103447776	mRNA	-2.66258	2.24834e-07								103453651	LOC103453651	mRNA				103421544	LOC103421544	mRNA	-0.865578	0.0702491
												103439142	LOC103439142	mRNA	1.43239	0.000817498								103438774	LOC103438774	mRNA				103421546	LOC103421546	mRNA	0.918506	0.0173972
												103428764	LOC103428764	mRNA	1.6887	4.59086e-05								103453648	LOC103453648	mRNA				103434258	LOC103434258	mRNA	1.96807	0.00823095
												114819440	114819440	mRNA	-1.95621	0.000363632								103405699	LOC103405699	mRNA				114823479	114823479	mRNA	-0.712594	0.0521985
												103451090	LOC103451090	mRNA	2.57406	0.0957505								103402610	LOC103402610	mRNA				103423413	LOC103423413	mRNA	-0.741194	0.0269087
												114821105	114821105	mRNA	-1.73454	0.00407465								103451661	LOC103451661	mRNA				103426211	LOC103426211	mRNA	1.03772	0.00190492
												103428765	LOC103428765	mRNA	-1.79068	0.000385051								103411003	LOC103411003	mRNA				103432281	LOC103432281	mRNA	6.88517	2.49843e-06
												103426059	LOC103426059	mRNA	2.12065	0.152673								103401788	LOC103401788	mRNA				103421551	LOC103421551	mRNA	0.876297	0.00982823
												114821109	114821109	mRNA	-5.59578	0.00792994								103407702	LOC103407702	mRNA				103430615	LOC103430615	mRNA	-4.13043	0.0123891
												114819441	114819441	mRNA	-3.07467	3.06871e-05								103440276	LOC103440276	mRNA				103434246	LOC103434246	mRNA	-0.839911	0.0188878
												103441049	LOC103441049	mRNA	0.574091	0.459681								103410982	LOC103410982	mRNA				103400774	LOC103400774	mRNA	1.40946	4.2113e-07
												103437653	LOC103437653	mRNA	-3.0979	0.000840526								103430503	LOC103430503	mRNA				103418872	LOC103418872	mRNA	4.05273	1.56629e-05
												103414680	LOC103414680	mRNA	-1.98906	0.130841								103441632	LOC103441632	mRNA				103443833	LOC103443833	mRNA	-2.21083	0.00267829
												103414683	LOC103414683	mRNA	-2.81145	0.0314613								103440280	LOC103440280	mRNA				103445158	S6PDH	mRNA	0.686718	0.0560168
												103414684	LOC103414684	mRNA	-1.4637	0.0471405								103440281	LOC103440281	mRNA				103428872	LOC103428872	mRNA	-1.546	0.00543762
												103437654	LOC103437654	mRNA	-2.07876	4.79752e-05								114824582	114824582	mRNA				103428870	LOC103428870	mRNA	-1.30991	0.0139025
												103414685	LOC103414685	mRNA	-1.64994	0.0166312								103440285	LOC103440285	mRNA				103439219	LOC103439219	mRNA	-0.619125	0.0720469
												103447784	LOC103447784	mRNA	-7.35418	3.16595e-05								103440288	LOC103440288	mRNA				103434245	LOC103434245	mRNA	-0.702473	0.02813
												103411228	LOC103411228	mRNA	-3.65466	9.84327e-05								103413196	LOC103413196	mRNA				114823496	114823496	mRNA	-4.98261	5.23102e-05
												103441059	LOC103441059	mRNA	2.20767	0.00176496								108169263	LOC108169263	mRNA				103427932	LOC103427932	mRNA	1.8987	9.50514e-06
												103452339	LOC103452339	mRNA	-5.24111	0.0115615								103429545	LOC103429545	mRNA				103423404	LOC103423404	mRNA	0.86712	0.00212236
												103434266	LOC103434266	mRNA	0.941477	0.000711568								103434181	LOC103434181	mRNA				103427929	LOC103427929	mRNA	-0.822834	0.0244264
												103426220	LOC103426220	mRNA	1.17058	0.0977356								103432159	LOC103432159	mRNA				103440466	LOC103440466	mRNA	-0.797909	0.0274456
												114821662	114821662	mRNA	1.5676	0.00288756								103445117	LOC103445117	mRNA				103423369	LOC103423369	mRNA	-1.50003	5.91656e-07
												114821664	114821664	mRNA	-2.70932	2.29828e-07								108174412	LOC108174412	mRNA				103440468	LOC103440468	mRNA	-2.07745	0.00320625
												103434278	LOC103434278	mRNA	1.05542	0.000586121								103455230	LOC103455230	mRNA				103400794	LOC103400794	mRNA	1.00479	1.07506e-05
												103400741	LOC103400741	mRNA	0.962036	0.273477								103450437	LOC103450437	mRNA				114820649	114820649	mRNA	-2.90144	9.06774e-08
												103443810	LOC103443810	mRNA	-2.01264	3.63103e-11								103453659	LOC103453659	mRNA				114820648	114820648	mRNA	0.534106	0.531853
												103405827	LOC103405827	mRNA	-3.15296	0.000222952								103449691	LOC103449691	mRNA				103411279	LOC103411279	mRNA	1.3272	2.0139e-05
												103405822	LOC103405822	mRNA	-0.878216	0.0762554								103440292	LOC103440292	mRNA				103443845	LOC103443845	mRNA	0.469611	0.260899
												103452346	LOC103452346	mRNA	0.350329	0.719846								103405722	LOC103405722	mRNA				103450467	MAN2	mRNA	-1.41982	0.00043529
												103450438	LOC103450438	mRNA	0.828435	0.0070063								103440293	LOC103440293	mRNA				103411280	LOC103411280	mRNA	0.972729	0.0216715
												103405824	LOC103405824	mRNA	-2.38856	0.0245888								103429685	LOC103429685	mRNA				103447139	LOC103447139	mRNA	-2.19688	0.00290052
												103443822	LOC103443822	mRNA	-3.47287	0.00274502								103433590	LOC103433590	mRNA				103452378	LOC103452378	mRNA	0.703049	0.0448599
												103418850	LOC103418850	mRNA	-0.853941	0.0257294								103429684	LOC103429684	mRNA				103419892	LOC103419892	mRNA	-5.13783	0.000112939
												108171687	LOC108171687	mRNA	5.70306	0.000102075								103433591	LOC103433591	mRNA				103453715	LOC103453715	mRNA	-1.2974	0.000672652
												103418853	LOC103418853	mRNA	0.774335	0.0024335								103429692	LOC103429692	mRNA				103450471	LOC103450471	mRNA	3.55241	0.000740232
												103452357	LOC103452357	mRNA	1.2	0.152511								103431322	LOC103431322	mRNA				103416806	LOC103416806	mRNA	-1.65676	0.00301032
												114823475	114823475	mRNA	-3.75186	0.00153683								114821579	114821579	mRNA				103453716	LOC103453716	mRNA	-0.787744	0.0132024
												114823477	114823477	mRNA	1.37992	0.155667								103438873	LOC103438873	mRNA				103452385	LOC103452385	mRNA	1.20025	0.000114173
												114823479	114823479	mRNA	-1.63305	0.0179678								103415415	LOC103415415	mRNA				114823498	114823498	mRNA	-2.3933	0.0507394
												114821674	114821674	mRNA	-1.41486	0.0148151								114824509	114824509	mRNA				103437717	LOC103437717	mRNA	0.819881	0.00130776
												103439225	LOC103439225	mRNA	-1.90252	0.0171737								103415423	LOC103415423	mRNA				103416814	LOC103416814	mRNA	1.17333	0.0401138
												103426215	LOC103426215	mRNA	-0.826648	0.131547								103445724	LOC103445724	mRNA				103437716	LOC103437716	mRNA	0.347054	0.435453
												103400774	LOC103400774	mRNA	-1.51593	8.73955e-05								103452182	LOC103452182	mRNA				103421515	LOC103421515	mRNA	0.937003	0.0425881
												103400767	LOC103400767	mRNA	-3.25504	0.000122964								103443700	LOC103443700	mRNA				103402651	LOC103402651	mRNA	-0.582076	0.118022
												103443827	LOC103443827	mRNA	-2.59196	0.00827039								114820530	114820530	mRNA				103426165	LOC103426165	mRNA	-3.56912	0.00677115
												103443830	LOC103443830	mRNA	1.45521	0.00125113								103406610	LOC103406610	mRNA				114823508	114823508	mRNA	-3.58	1.94742e-09
												103418863	LOC103418863	mRNA	-1.23324	0.0327866								103445032	LOC103445032	mRNA				103426167	LOC103426167	mRNA	-3.89383	0.0270651
												103450454	LOC103450454	mRNA	-8.29126	8.00226e-09								103405071	LOC103405071	mRNA				103439201	LOC103439201	mRNA	3.34028	1.21192e-05
												103452365	LOC103452365	mRNA	0.747936	0.407206								103452189	LOC103452189	mRNA				103427907	LOC103427907	mRNA	-0.924009	0.0220132
												103403850	LOC103403850	mRNA	0.97311	2.4007e-05								103433573	LOC103433573	mRNA				103421523	LOC103421523	mRNA	-1.43885	0.00167711
												103443832	LOC103443832	mRNA	-0.707986	0.0201821								114822679	114822679	mRNA				103430592	LOC103430592	mRNA	0.46499	0.362355
												103405839	LOC103405839	mRNA	-2.06545	0.000166147								103420566	LOC103420566	mRNA				103449186	LOC103449186	mRNA	-0.849469	0.00507219
												103450451	LOC103450451	mRNA	-5.56212	0.000247871								103401894	LOC103401894	mRNA				103443849	LOC103443849	mRNA	1.83376	0.0033277
												103418872	LOC103418872	mRNA	-1.82098	0.230173								103450363	LOC103450363	mRNA				103423356	LOC103423356	mRNA	0.943707	0.00157671
												103411268	LOC103411268	mRNA	-1.77825	0.0499833								103415444	LOC103415444	mRNA				103440489	LOC103440489	mRNA	-1.29834	0.0239727
												103423371	LOC103423371	mRNA	-1.52598	0.00938505								103449061	LOC103449061	mRNA				103449189	LOC103449189	mRNA	-1.28901	0.000871062
												103439222	LOC103439222	mRNA	-2.50708	0.00122357								103443717	LOC103443717	mRNA				103440492	LOC103440492	mRNA	2.19038	0.000174236
												103428872	LOC103428872	mRNA	-4.61987	2.01538e-07								103452198	LOC103452198	mRNA				103449196	LOC103449196	mRNA	0.884665	0.00521326
												103428870	LOC103428870	mRNA	1.72859	2.9697e-07								103429661	LOC103429661	mRNA				103402659	LOC103402659	mRNA	-1.33951	0.0177589
												103423389	LOC103423389	mRNA	-2.63699	1.26094e-05								103401905	LOC103401905	mRNA				103418814	LOC103418814	mRNA	0.912004	0.00775318
												103426191	LOC103426191	mRNA	-4.30757	2.17676e-05								103431294	LOC103431294	mRNA				103402658	LOC103402658	mRNA	-1.0131	0.0181017
												114827449	114827449	mRNA	-3.70272	0.000232767								103429651	LOC103429651	mRNA				103450478	LOC103450478	mRNA	0.989186	0.00175621
												114821688	114821688	mRNA	-4.96877	1.23428e-06								103440206	LOC103440206	mRNA				103404489	LOC103404489	mRNA	-0.943749	0.0438411
												103439214	LOC103439214	mRNA	-1.193	0.00898547								103429656	LOC103429656	mRNA				103404487	LOC103404487	mRNA	-1.9281	1.93538e-05
												103423404	LOC103423404	mRNA	0.891758	0.120209								114827345	114827345	mRNA				103423489	LOC103423489	mRNA	-1.51183	0.00113029
												103434239	LOC103434239	mRNA	-1.50688	0.0155699								103455122	LOC103455122	mRNA				103440387	LOC103440387	mRNA	1.64789	0.000681878
												114827454	114827454	mRNA	2.6408	0.00842194								103431302	LOC103431302	mRNA				103434331	LOC103434331	mRNA	3.71798	0.000367406
												103418808	LOC103418808	mRNA	3.8369	0.0011154								103411102	LOC103411102	mRNA				103447851	LOC103447851	mRNA	-0.573644	0.147598
												103400793	LOC103400793	mRNA	-1.15562	0.0541194								103401857	LOC103401857	mRNA				103449092	LOC103449092	mRNA	0.76375	0.00671401
												103434231	LOC103434231	mRNA	-1.13244	0.138269								103413287	LOC103413287	mRNA				103423488	LOC103423488	mRNA	-1.58542	4.04423e-06
												103450467	MAN2	mRNA	-1.85982	0.00196037								103443730	LOC103443730	mRNA				103425311	LOC103425311	mRNA	-1.15062	0.00737891
												103418786	LOC103418786	mRNA	-2.40016	0.000414575								103445047	LOC103445047	mRNA				103428047	LOC103428047	mRNA	-0.922354	0.0242424
												103411280	LOC103411280	mRNA	0.433624	0.507825								103450376	BGAL101	mRNA				103433646	LOC103433646	mRNA	1.50276	8.78603e-10
												103443847	LOC103443847	mRNA	0.966214	0.32433								103403813	LOC103403813	mRNA				103429779	LOC103429779	mRNA	2.67163	3.95095e-05
												103411282	LOC103411282	mRNA	-3.70128	0.000263648								103446989	LOC103446989	mRNA				114820568	114820568	mRNA	1.20887	0.0500888
												103450464	LOC103450464	mRNA	-1.5016	0.00648207								103413300	LOC103413300	mRNA				114820581	114820581	mRNA	-2.70675	0.0585074
												103450472	LOC103450472	mRNA	-1.8749	0.0745448								103453608	MYB11	mRNA				103401375	LOC103401375	mRNA	-0.900506	0.0206094
												103452391	LOC103452391	mRNA	2.23215	0.016819								103411116	LOC103411116	mRNA				103405900	LOC103405900	mRNA	0.919434	0.0369143
												103418801	LOC103418801	mRNA	-1.54965	0.00567941								103411114	LOC103411114	mRNA				103403919	LOC103403919	mRNA	-2.35338	0.0194296
												103437719	LOC103437719	mRNA	-2.1744	0.0387054								103453605	LOC103453605	mRNA				103444487	LOC103444487	mRNA	-3.42192	0.0393689
												103450471	LOC103450471	mRNA	-2.37714	0.00570432								103435466	LOC103435466	mRNA				103445775	LOC103445775	mRNA	0.844433	0.0258726
												103418805	LOC103418805	mRNA	-4.79104	0.00252164								103436838	LOC103436838	mRNA				103407954	LOC103407954	mRNA	-2.29892	6.2928e-05
												103405798	LOC103405798	mRNA	-4.33433	0.0224715								103435465	LOC103435465	mRNA				103445778	LOC103445778	mRNA	0.732888	0.0228711
												103426162	LOC103426162	mRNA	-4.88137	0.0155939								103436839	LOC103436839	mRNA				103402722	LOC103402722	mRNA	1.5813	3.13348e-07
												103411296	LOC103411296	mRNA	1.65721	0.000433546								103440217	LOC103440217	mRNA				103407952	LOC103407952	mRNA	1.59591	4.56162e-06
												103423357	LOC103423357	mRNA	0.765657	0.0535099								103432237	LOC103432237	mRNA				103405893	LOC103405893	mRNA	-0.942969	0.0343453
												103418810	LOC103418810	mRNA	2.06019	0.00158925								103433551	LOC103433551	mRNA				103418935	LOC103418935	mRNA	-0.875457	0.262409
												103439210	LOC103439210	mRNA	-1.23043	0.00502785								114825649	114825649	mRNA				103434319	LOC103434319	mRNA	1.588	0.00143438
												103426168	LOC103426168	mRNA	0.840894	0.272818								103401290	LOC103401290	mRNA				103428027	LOC103428027	mRNA	1.03901	1.23688e-06
												103434225	LOC103434225	mRNA	2.05829	9.42174e-06								103405048	LOC103405048	mRNA				103418943	LOC103418943	mRNA	-1.36835	0.0037319
												103428857	LOC103428857	mRNA	-1.00277	0.0635259								103407817	LOC103407817	mRNA				114822211	114822211	mRNA	0.97562	0.0292759
												103426165	LOC103426165	mRNA	-5.34364	0.00723287								103445056	LOC103445056	mRNA				103428021	LOC103428021	mRNA	0.548473	0.564495
												114821699	114821699	mRNA	0.775617	0.0954701								103413309	LOC103413309	mRNA				103428030	LOC103428030	mRNA	0.95013	0.00594468
												103428852	LOC103428852	mRNA	-0.86486	0.0286363								103401874	LOC103401874	mRNA				103428028	LOC103428028	mRNA	-0.648193	0.0552714
												103426167	LOC103426167	mRNA	-5.11926	0.000390117								103443745	LOC103443745	mRNA				103435611	LOC103435611	mRNA	-1.24791	0.00996391
												103434224	LOC103434224	mRNA	1.15859	0.00843466								103401873	LOC103401873	mRNA				103401393	LOC103401393	mRNA	-0.990847	0.00649753
												103426173	LOC103426173	mRNA	3.36251	0.000349705								103407814	LOC103407814	mRNA				103400680	LOC103400680	mRNA	-1.56776	0.000253427
												103423355	LOC103423355	mRNA	-5.65503	0.000870745								103447006	LOC103447006	mRNA				103401389	LOC103401389	mRNA	0.740625	0.0149215
												103450475	LOC103450475	mRNA	-8.50991	0.00262071								103413316	LOC103413316	mRNA				103401384	LOC103401384	mRNA	-2.28627	0.00122779
												103400804	LOC103400804	mRNA	1.24736	0.000480559								103409923	LOC103409923	mRNA				103447870	LOC103447870	mRNA	-2.11998	0.00864121
												103418812	LOC103418812	mRNA	-2.52184	0.0126636								103403831	LOC103403831	mRNA				103444507	LOC103444507	mRNA	-1.61182	0.000246857
												103405809	LOC103405809	mRNA	-2.63072	0.0429344								103401876	LOC103401876	mRNA				103405142	LOC103405142	mRNA	-1.76682	0.000631937
												103405810	LOC103405810	mRNA	-3.80301	0.00330658								103425141	LOC103425141	mRNA				103403927	LOC103403927	mRNA	-1.27945	0.000320037
												103418811	LOC103418811	mRNA	-1.7237	0.00226289								114825795	114825795	mRNA				103440408	HSF4	mRNA	0.997338	0.0106158
												103448528	LOC103448528	mRNA	0.529828	0.493317								103434882	LOC103434882	mRNA				103434299	LOC103434299	mRNA	-1.18141	0.0045389
												103418819	LOC103418819	mRNA	0.732319	0.15759								103436189	LOC103436189	mRNA				103430669	LOC103430669	mRNA	-2.69424	0.00455648
												103437705	LOC103437705	mRNA	0.713922	0.0666761								103449761	LOC103449761	mRNA				103425267	LOC103425267	mRNA	1.89161	0.00034127
												103448529	LOC103448529	mRNA	0.914182	0.133082								103451748	LOC103451748	mRNA				103404529	LOC103404529	mRNA	-0.906566	0.0234974
												103437707	LOC103437707	mRNA	1.1162	0.000269251								103454553	LOC103454553	mRNA				114822223	114822223	mRNA	1.79211	2.4615e-05
												103437706	LOC103437706	mRNA	-3.49274	0.00362406								103422290	LOC103422290	mRNA				103423460	LOC103423460	mRNA	-1.28513	0.00999131
												103447851	LOC103447851	mRNA	-2.36866	0.00152044								103412156	LOC103412156	mRNA				103418887	LOC103418887	mRNA	-0.534682	0.187167
												103418921	LOC103418921	mRNA	-1.41488	0.0337583								103412163	LOC103412163	mRNA				103423467	LOC103423467	mRNA	-1.06383	0.0413989
												103418926	LOC103418926	mRNA	-1.84576	0.0124839								103453019	LOC103453019	mRNA				114825215	114825215	mRNA	1.22425	0.0402897
												103401939	LOC103401939	mRNA	0.767848	0.0195787								103406693	LOC103406693	mRNA				103428007	LOC103428007	mRNA	-1.00635	0.0136862
												103434330	LOC103434330	mRNA	-3.30955	0.00059214								103451014	LOC103451014	mRNA				103425269	LOC103425269	mRNA	-3.51875	0.0106326
												103403904	LOC103403904	mRNA	-1.81034	0.0179323								103403182	LOC103403182	mRNA				103429730	LOC103429730	mRNA	-3.51333	7.3503e-10
												114825193	114825193	mRNA	-0.811131	0.0238518								103406705	LOC103406705	mRNA				103425274	LOC103425274	mRNA	-1.30251	0.00860524
												114823345	114823345	mRNA	0.992024	0.00224953								103403191	LOC103403191	mRNA				114821644	114821644	mRNA	-0.755594	0.030826
												103429767	LOC103429767	mRNA	0.653941	0.218129								103406702	LOC103406702	mRNA				103442486	LOC103442486	mRNA	0.798974	0.0215242
												103429778	LOC103429778	mRNA	0.620904	0.2033								103412154	LOC103412154	mRNA				103447066	LOC103447066	mRNA	-1.3183	0.00574116
												114819501	114819501	mRNA	-1.48439	0.0201521								103441751	LOC103441751	mRNA				103405862	LOC103405862	mRNA	-0.886769	0.0537644
												103413424	LOC103413424	mRNA	-1.85533	0.00099311								103434871	LOC103434871	mRNA				103403869	LOC103403869	mRNA	1.22055	0.00515402
												114819500	114819500	mRNA	1.18919	0.0373217								103443043	LOC103443043	mRNA				103449120	LOC103449120	mRNA	-3.11655	5.81462e-05
												114819499	114819499	mRNA	1.0163	0.0648786								103431370	LOC103431370	mRNA				103405857	LOC103405857	mRNA	-0.509021	0.164762
												103401951	LOC103401951	mRNA	2.15366	0.000408864								103417701	LOC103417701	mRNA				103447881	LOC103447881	mRNA	0.752483	0.0128001
												103405900	LOC103405900	mRNA	-1.49037	0.000124085								114819965	114819965	mRNA				103445802	LOC103445802	mRNA	-2.37995	4.47739e-09
												103445775	LOC103445775	mRNA	1.00744	0.16908								103449783	LOC103449783	mRNA				103403867	LOC103403867	mRNA	1.12328	0.00924158
												103405897	LOC103405897	mRNA	-2.07772	0.0012378								114821044	114821044	mRNA				103443793	LOC103443793	mRNA	-3.22698	3.23869e-05
												103405898	LOC103405898	mRNA	-6.47839	2.65511e-06								103451025	LOC103451025	mRNA				103426233	LOC103426233	mRNA	2.60247	7.3519e-07
												103403912	LOC103403912	mRNA	1.49867	0.0245123								103454577	LOC103454577	mRNA				103447073	LOC103447073	mRNA	-1.2062	3.38263e-05
												103405896	LOC103405896	mRNA	-4.19046	0.000406142								103422269	LOC103422269	mRNA				103418908	LOC103418908	mRNA	0.56538	0.136428
												103445779	LOC103445779	mRNA	3.39471	2.38338e-05								103449794	LOC103449794	mRNA				103407916	LOC103407916	mRNA	-1.55589	0.00028568
												103401948	LOC103401948	mRNA	1.15223	0.00162389								103439681	LOC103439681	mRNA				103426242	LOC103426242	mRNA	-0.655537	0.0638301
												103405893	LOC103405893	mRNA	-1.57606	0.0326802								103439676	LOC103439676	mRNA				103403874	LOC103403874	mRNA	1.46885	0.00736652
												103423472	LOC103423472	mRNA	-2.88742	2.13725e-05								103432911	LOC103432911	mRNA				114821649	114821649	mRNA	-0.922631	0.0360798
												103418944	LOC103418944	mRNA	-1.15427	0.0240859								103438105	LOC103438105	mRNA				103426243	LOC103426243	mRNA	1.27106	9.3683e-09
												103429751	LOC103429751	mRNA	1.28078	9.08735e-05								103434853	LOC103434853	mRNA				114822250	114822250	mRNA	-2.30758	0.00233033
												103423486	LOC103423486	mRNA	2.26009	0.0031382								103434855	LOC103434855	mRNA				114821654	114821654	mRNA	-2.50653	0.00953918
												103432348	LOC103432348	mRNA	-5.16103	0.000696848								103433613	LOC103433613	mRNA				114823393	114823393	mRNA	-0.855309	0.0587491
												103405903	LOC103405903	mRNA	1.23307	1.0996e-05								103438110	LOC103438110	mRNA				103432312	LOC103432312	mRNA	-0.81862	0.0167298
												103400680	LOC103400680	mRNA	1.02604	9.14603e-06								103420577	LOC103420577	mRNA				103430657	LOC103430657	mRNA	3.34321	0.0139461
												103418954	LOC103418954	mRNA	-4.02185	3.30424e-05								103438106	LOC103438106	mRNA				103425238	LOC103425238	mRNA	-0.919544	0.0042638
												103401963	LOC103401963	mRNA	-2.22083	0.000411103								103432919	LOC103432919	mRNA				103443798	LOC103443798	mRNA	0.840645	0.00385278
												103403928	LOC103403928	mRNA	-2.9411	0.0182577								103454584	LOC103454584	mRNA				103440429	LOC103440429	mRNA	-1.43367	0.000557009
												103447870	LOC103447870	mRNA	-1.69318	0.000849341								103454600	LOC103454600	mRNA				103418912	LOC103418912	mRNA	-0.878536	0.00395085
												114819508	114819508	mRNA	-0.846869	0.143079								103405103	LOC103405103	mRNA				103445811	LOC103445811	mRNA	-1.98847	0.00798916
												103403926	LOC103403926	mRNA	-4.45528	6.77071e-06								103453050	LOC103453050	mRNA				103403899	LOC103403899	mRNA	-2.27897	0.00111525
												103447876	LOC103447876	mRNA	-1.68347	0.0049613								103441781	LOC103441781	mRNA				103449135	LOC103449135	mRNA	-2.43084	0.011158
												103443780	LOC103443780	mRNA	1.03774	7.25573e-06								103410000	LOC103410000	mRNA				103452334	LOC103452334	mRNA	-1.26858	0.000527746
												103445791	LOC103445791	mRNA	-1.2863	0.00159542								103441790	LOC103441790	mRNA				103447094	LOC103447094	mRNA	1.55696	3.71818e-09
												103445795	LOC103445795	mRNA	0.988092	0.0402847								103405110	LOC103405110	mRNA				103432225	LOC103432225	mRNA	1.84072	1.65406e-19
												103445793	CAMTA3	mRNA	-3.58334	7.2975e-05								103440974	LOC103440974	mRNA				103440232	LOC103440232	mRNA	0.893988	0.125977
												103432326	LOC103432326	mRNA	-2.60548	0.000232958								103443080	LOC103443080	mRNA				103404997	LOC103404997	mRNA	-1.57774	0.0109126
												103434299	LOC103434299	mRNA	-4.40581	2.09594e-05								103429705	LOC103429705	mRNA				103455176	LOC103455176	mRNA	-0.942193	0.0194881
												103423461	LOC103423461	mRNA	1.1422	0.0184608								103431339	LOC103431339	mRNA				103438809	LOC103438809	mRNA	-1.66587	0.323026
												103418878	LOC103418878	mRNA	-5.00302	0.0130313								103446325	LOC103446325	mRNA				103432227	LOC103432227	mRNA	1.87244	6.3313e-06
												103405851	LOC103405851	mRNA	1.2427	0.000532702								114821062	114821062	mRNA				103438807	LOC103438807	mRNA	-1.12437	0.00529982
												103423459	LOC103423459	mRNA	-1.54804	0.00181356								103436897	LOC103436897	mRNA				103436826	LOC103436826	mRNA	-0.699708	0.0299668
												103403851	LOC103403851	mRNA	-1.0499	0.0101771								103455892	LOC103455892	mRNA				103436829	LOC103436829	mRNA	0.791591	0.170153
												114825213	114825213	mRNA	3.61266	0.0246481								114823999	114823999	mRNA				103401307	LOC103401307	mRNA	-2.18872	0.000585211
												103429733	LOC103429733	mRNA	0.334196	0.537905								103403174	LOC103403174	mRNA				103455162	LOC103455162	mRNA	0.538414	0.146191
												103432342	LOC103432342	mRNA	1.13581	0.17798								103413414	LOC103413414	mRNA				103452254	LOC103452254	mRNA	-0.776435	0.0259955
												103434311	LOC103434311	mRNA	0.93809	3.60252e-05								103455904	LOC103455904	mRNA				103403788	LOC103403788	mRNA	0.796778	0.00647655
												103447879	LOC103447879	mRNA	-2.15007	3.62737e-05								103454621	LOC103454621	mRNA				103445088	LOC103445088	mRNA	1.41667	0.000628233
												103432325	LOC103432325	mRNA	-2.30056	0.0130154								103406667	LOC103406667	mRNA				103452258	LOC103452258	mRNA	0.556596	0.309277
												103447878	LOC103447878	mRNA	1.37662	0.0901355								103454619	LOC103454619	mRNA				103451620	LOC103451620	mRNA	-1.18283	0.0159213
												103443785	LOC103443785	mRNA	-2.86886	0.00580703								103412147	LOC103412147	mRNA				103448407	LOC103448407	mRNA	0.409714	0.375262
												103405862	LOC103405862	mRNA	-1.38649	0.0215871								103405113	LOC103405113	mRNA				103451629	LOC103451629	mRNA	-0.823384	0.042426
												103418905	LOC103418905	mRNA	-1.79963	0.00155225								108173115	LOC108173115	mRNA				103405760	LOC103405760	mRNA	-2.18041	0.000457943
												103445805	LOC103445805	mRNA	-1.30256	0.00120454								103443090	LOC103443090	mRNA				103407741	LOC103407741	mRNA	0.871638	0.0245349
												103418902	LOC103418902	mRNA	2.15845	0.0275586								103446332	LOC103446332	mRNA				103434205	LOC103434205	mRNA	-1.74523	0.0023676
												103443795	LOC103443795	mRNA	0.803773	0.00546476								103441661	LOC103441661	mRNA				103427855	LOC103427855	mRNA	-0.538824	0.134571
												103405852	LOC103405852	mRNA	1.20248	0.000239167								103439742	LOC103439742	mRNA				103425104	LOC103425104	mRNA	-1.04256	0.0192213
												103405870	LOC103405870	mRNA	-1.02038	0.00051333								103422365	LOC103422365	mRNA				114825668	114825668	mRNA	-3.57506	8.52078e-06
												103418908	LOC103418908	mRNA	-1.34739	0.000665592								103424148	LOC103424148	mRNA				103427863	LOC103427863	mRNA	-1.03392	0.000841153
												103403874	LOC103403874	mRNA	-2.09366	6.83493e-05								103455235	LOC103455235	mRNA				103438792	LOC103438792	mRNA	-1.25059	0.00306754
												103418909	LOC103418909	mRNA	1.7627	0.0429762								103449694	LOC103449694	mRNA				103434210	LOC103434210	mRNA	-1.51302	0.0277161
												103423450	LOC103423450	mRNA	0.666551	0.531279								103422356	LOC103422356	mRNA				103401317	LOC103401317	mRNA	-0.718146	0.0140612
												103426251	LOC103426251	mRNA	0.658536	0.181601								103420735	LOC103420735	mRNA				103433525	LOC103433525	mRNA	-0.879801	0.000438135
												103426243	LOC103426243	mRNA	-3.01576	0.00387568								103408895	LOC103408895	mRNA				103434212	LOC103434212	mRNA	-2.4464	0.115978
												114821654	114821654	mRNA	-2.27246	0.00686814								103417789	LOC103417789	mRNA				103435447	LOC103435447	mRNA	-0.752546	0.0719267
												103434284	LOC103434284	mRNA	-1.07806	0.0168669								103417788	LOC103417788	mRNA				103401319	LOC103401319	mRNA	0.828782	0.050566
												114821657	114821657	mRNA	1.30877	0.000355681								103449698	LOC103449698	mRNA				103411068	LOC103411068	mRNA	0.714911	0.108012
												103400735	LOC103400735	mRNA	-4.21898	0.00101832								103415633	LOC103415633	mRNA				103447046	LOC103447046	mRNA	0.622686	0.259917
												103400738	LOC103400738	mRNA	-1.4832	0.0109026								103420730	LOC103420730	mRNA				103445104	LOC103445104	mRNA	-0.92225	0.00779418
												103400732	LOC103400732	mRNA	-4.33064	4.57167e-05								103406798	LOC103406798	mRNA				103440262	LOC103440262	mRNA	0.938221	0.000592897
												103443800	LOC103443800	mRNA	-1.11938	0.0231674								103436252	LOC103436252	mRNA				103432172	LOC103432172	mRNA	3.40007	1.16267e-06
												103400724	LOC103400724	mRNA	-6.32616	0.00060961								103422344	LOC103422344	mRNA				114822735	114822735	mRNA	4.61558	1.04845e-16
												103445812	LOC103445812	mRNA	-3.14791	0.020997								103422348	LOC103422348	mRNA				103418700	LOC103418700	mRNA	1.65006	1.35247e-05
												103452330	LOC103452330	mRNA	-3.03858	0.000804653								103422346	LOC103422346	mRNA				103418706	LOC103418706	mRNA	1.32327	0.0242638
												103418912	LOC103418912	mRNA	1.00512	0.0825855								103422350	LOC103422350	mRNA				103425086	LOC103425086	mRNA	0.586981	0.136522
												103401929	LOC103401929	mRNA	-2.44638	0.00251391								103455247	LOC103455247	mRNA				103438785	LOC103438785	mRNA	-0.27703	0.549458
												103443804	LOC103443804	mRNA	-1.68013	0.0279671								103455256	LOC103455256	mRNA				103423316	LOC103423316	mRNA	0.831681	0.157215
												103443808	LOC103443808	mRNA	-4.96053	0.000598011								103453713	LOC103453713	mRNA				103450413	LOC103450413	mRNA	-0.848123	0.0029421
												103440226	LOC103440226	mRNA	0.625015	0.183381								103406811	LOC103406811	mRNA				103429570	LOC103429570	mRNA	1.30382	0.00259206
												103429595	LOC103429595	mRNA	-3.39635	0.0219242								103426924	LOC103426924	mRNA				103455201	LOC103455201	mRNA	0.759926	0.153134
												103418748	LOC103418748	mRNA	0.953113	0.151869								103453698	LOC103453698	mRNA				103432185	LOC103432185	mRNA	0.92941	0.00309956
												103440229	LOC103440229	mRNA	1.10037	0.370569								103434916	LOC103434916	mRNA				103453652	LOC103453652	mRNA	1.68069	0.00949719
												103432225	LOC103432225	mRNA	0.808484	0.00576528								103452985	LOC103452985	mRNA				103413183	LOC103413183	mRNA	-0.79486	0.0232863
												103438800	LOC103438800	mRNA	0.812954	0.0869796								103440334	LOC103440334	mRNA				103448430	LOC103448430	mRNA	1.69833	0.000423627
												114825652	114825652	mRNA	0.807222	0.0289487								103436239	LOC103436239	mRNA				103445112	LOC103445112	mRNA	-1.24885	0.0874061
												103429608	LOC103429608	mRNA	3.86986	5.39418e-05								103441681	LOC103441681	mRNA				103451652	LOC103451652	mRNA	-1.00535	0.0306016
												103440234	LOC103440234	mRNA	-0.981171	0.0259207								103434909	LOC103434909	mRNA				103451661	LOC103451661	mRNA	-0.589689	0.127554
												103418752	LOC103418752	mRNA	-5.59391	0.00418365								103441684	LOC103441684	mRNA				103405700	LOC103405700	mRNA	-0.754808	0.0783583
												103401824	LOC103401824	mRNA	-0.959198	0.0047822								103432977	LOC103432977	mRNA				103451659	LOC103451659	mRNA	-1.11633	0.00541475
												114825654	114825654	mRNA	-0.896794	0.0434513								114819926	114819926	mRNA				103451658	LOC103451658	mRNA	0.677692	0.0292144
												114825655	114825655	mRNA	0.972527	0.000246363								103417736	LOC103417736	mRNA				103450426	LOC103450426	mRNA	1.28045	3.75095e-05
												103436835	LOC103436835	mRNA	-3.06761	3.75774e-08								103449741	LOC103449741	mRNA				103453655	LOC103453655	mRNA	2.24694	2.92576e-05
												103429613	LOC103429613	mRNA	-4.52053	0.000545813								103403213	LOC103403213	mRNA				103453656	LOC103453656	mRNA	2.72445	8.95551e-21
												103432227	LOC103432227	mRNA	-1.41862	0.0121596								103410112	LOC103410112	mRNA				103430503	LOC103430503	mRNA	-1.4389	0.00581771
												103438805	LOC103438805	mRNA	-7.2264	1.47282e-06								103449744	LOC103449744	mRNA				103440281	LOC103440281	mRNA	-1.04001	0.0539605
												103438804	LOC103438804	mRNA	0.766512	0.0821405								103452987	LOC103452987	mRNA				103430502	LOC103430502	mRNA	-1.06079	0.0518007
												103403789	TLP5	mRNA	0.749119	0.0223699								103449746	LOC103449746	mRNA				114825727	114825727	mRNA	-1.25376	0.00414817
												103448399	LOC103448399	mRNA	-4.19447	0.00123576								103439718	LOC103439718	mRNA				103440285	LOC103440285	mRNA	-1.13803	0.000343874
												103448403	LOC103448403	mRNA	0.923688	0.00108111								103420681	LOC103420681	mRNA				103440288	LOC103440288	mRNA	0.748157	0.0369481
												103452265	LOC103452265	mRNA	-1.68251	0.000205534								103403221	LOC103403221	mRNA				103430506	LOC103430506	mRNA	-1.96817	0.000136888
												103450396	LOC103450396	mRNA	-2.03168	0.0283738								103431407	LOC103431407	mRNA				103403776	LOC103403776	mRNA	-1.7461	0.0039884
												103452258	LOC103452258	mRNA	3.5346	0.000499871								103436214	LOC103436214	mRNA				103411017	LOC103411017	mRNA	-0.825187	0.0564373
												103450402	LOC103450402	mRNA	-1.05049	0.000654765								103434896	LOC103434896	mRNA				108169263	LOC108169263	mRNA	2.2903	1.13172e-05
												103401836	LOC103401836	mRNA	0.673502	0.0944934								103439712	LOC103439712	mRNA				103438762	LOC103438762	mRNA	1.00352	0.000604414
												103450401	LOC103450401	mRNA	-1.63173	0.00103758								103431398	LOC103431398	mRNA				103435417	LOC103435417	mRNA	-2.22786	7.82303e-07
												103401839	LOC103401839	mRNA	0.949196	0.00161348								103455279	LOC103455279	mRNA				103455221	LOC103455221	mRNA	1.092	0.00658202
												103403793	LOC103403793	mRNA	-3.01533	0.000562876								103406773	LOC103406773	mRNA				108169239	LOC108169239	mRNA	-1.36883	0.00981257
												103405757	LOC103405757	mRNA	1.18543	0.106825								103453003	LOC103453003	mRNA				103450430	LOC103450430	mRNA	-0.859087	0.00500915
												103401829	LOC103401829	mRNA	-1.27639	0.00455939								103408884	LOC103408884	mRNA				103455230	LOC103455230	mRNA	1.52858	5.36689e-05
												103405751	LOC103405751	mRNA	-4.12819	0.000670476								103450988	LOC103450988	mRNA				103451675	LOC103451675	mRNA	-1.94528	0.00277694
												103432197	LOC103432197	mRNA	0.730053	0.0111178								103417776	LOC103417776	mRNA				103449678	LOC103449678	mRNA	-1.42014	0.000819854
												103440253	LOC103440253	mRNA	0.939085	0.111403								103415561	LOC103415561	mRNA				103401820	LOC103401820	mRNA	-1.02845	0.0969566
												114825662	114825662	mRNA	-0.878136	0.0537383								103434887	LOC103434887	mRNA				103411043	LOC103411043	mRNA	1.50395	0.000263147
												103440255	LOC103440255	mRNA	-4.79262	3.80998e-05								103453009	LOC103453009	mRNA				103418745	LOC103418745	mRNA	-0.760092	0.00263418
												103440256	LOC103440256	mRNA	-3.61807	0.000494753								103437800	LOC103437800	mRNA				103401823	LOC103401823	mRNA	0.620513	0.135669
												114825664	114825664	mRNA	1.64126	1.84138e-05								103444598	LOC103444598	mRNA				103407730	LOC103407730	mRNA	-2.00653	0.000405972
												103429575	LOC103429575	mRNA	-7.73776	1.24753e-05								103437795	LOC103437795	mRNA				103440292	LOC103440292	mRNA	-0.815858	0.0324139
												103440260	LOC103440260	mRNA	-1.12027	0.00546494								103403011	LOC103403011	mRNA				103433589	LOC103433589	mRNA	-2.94085	0.000552518
												108174366	LOC108174366	mRNA	1.5308	0.229236								103439316	LOC103439316	mRNA				103433590	LOC103433590	mRNA	-2.7665	0.00286169
												114825668	114825668	mRNA	3.96847	0.0055454								103430712	LOC103430712	mRNA				103431330	LOC103431330	mRNA	1.18647	0.00592514
												103438792	LOC103438792	mRNA	-3.38872	0.00888729								114819584	114819584	mRNA				114821579	114821579	mRNA	-0.917504	0.0232966
												103432206	LOC103432206	mRNA	2.24974	0.00510728								103454106	LOC103454106	mRNA				103431322	LOC103431322	mRNA	-1.40111	0.0450794
												103413271	LOC103413271	mRNA	1.43819	0.00893629								103428984	LOC103428984	mRNA				103435534	LOC103435534	mRNA	0.985047	4.64485e-06
												103450410	LOC103450410	mRNA	0.717525	0.115644								103426302	LOC103426302	mRNA				103429692	LOC103429692	mRNA	2.22967	0.0060523
												103413277	LOC103413277	mRNA	1.40559	0.0149448								103452570	LOC103452570	mRNA				114824505	114824505	mRNA	-1.63969	0.0273202
												103450409	LOC103450409	mRNA	-5.07594	0.000139269								103426306	LOC103426306	mRNA				103438873	LOC103438873	mRNA	2.30925	8.68168e-07
												103450407	LOC103450407	mRNA	-2.28373	0.00140408								103434467	LOC103434467	mRNA				103415412	LOC103415412	mRNA	-0.85681	0.125133
												103401853	LOC103401853	mRNA	-1.12157	0.101697								103444601	LOC103444601	mRNA				103438891	LOC103438891	mRNA	-0.716116	0.0272115
												103401850	LOC103401850	mRNA	-2.25239	0.00798942								103400263	LOC103400263	mRNA				103436882	LOC103436882	mRNA	-2.72069	0.157497
												103409872	LOC103409872	mRNA	-4.8526	6.03024e-08								103419438	LOC103419438	mRNA				103413350	LOC103413350	mRNA	-0.900624	0.00123364
												103403804	LOC103403804	mRNA	-3.2629	8.23313e-05								103442562	MYB25	mRNA				103445723	LOC103445723	mRNA	0.580477	0.319464
												103440264	LOC103440264	mRNA	-0.896538	0.063175								103444605	LOC103444605	mRNA				103445722	LOC103445722	mRNA	-2.50329	0.007713
												103438775	LOC103438775	mRNA	-1.52709	0.00122627								103437793	LOC103437793	mRNA				103445006	LOC103445006	mRNA	0.658803	0.303955
												103423309	LOC103423309	mRNA	-1.59228	0.000895637								103454095	LOC103454095	mRNA				103415423	LOC103415423	mRNA	-1.2907	0.020492
												103429556	LOC103429556	mRNA	-2.7854	0.00190847								103447982	LOC103447982	mRNA				103445005	LOC103445005	mRNA	-2.05852	2.7473e-05
												103418701	LOC103418701	mRNA	-1.02529	0.00487484								103434461	LOC103434461	mRNA				103445011	LOC103445011	mRNA	0.706455	0.44286
												103418700	LOC103418700	mRNA	-1.74457	0.00722534								103437786	LOC103437786	mRNA				103415431	LOC103415431	mRNA	-0.992328	0.00267586
												103423310	LOC103423310	mRNA	-3.59302	0.00109011								103424476	LOC103424476	mRNA				103450354	LOC103450354	mRNA	-0.691297	0.0308772
												103418706	LOC103418706	mRNA	-2.85402	0.008603								103452575	LOC103452575	mRNA				103406612	LOC103406612	mRNA	1.43451	0.00174223
												103429548	LOC103429548	mRNA	-1.4702	0.00288254								103424478	LOC103424478	mRNA				103409952	LOC103409952	mRNA	-1.25758	0.0121527
												103438785	LOC103438785	mRNA	1.24738	0.00373281								103421636	LOC103421636	mRNA				103405070	LOC103405070	mRNA	0.191546	0.691379
												108174375	LOC108174375	mRNA	0.931979	0.238862								103454124	LOC103454124	mRNA				103405071	LOC103405071	mRNA	1.6578	0.0133875
												103450418	LOC103450418	mRNA	-4.44787	0.00240955								103456148	LOC103456148	mRNA				103453578	LOC103453578	mRNA	-1.44498	0.0470791
												108169236	LOC108169236	mRNA	0.967018	0.0829306								103444613	LOC103444613	mRNA				103434822	LOC103434822	mRNA	-1.26747	2.1312e-05
												103413193	LOC103413193	mRNA	1.40283	0.00912882								103440505	LOC103440505	mRNA				103433573	LOC103433573	mRNA	-0.690407	0.0984212
												103438774	LOC103438774	mRNA	-1.95392	0.00013959								103412088	LOC103412088	mRNA				103436866	LOC103436866	mRNA	0.710835	0.0578729
												103405700	LOC103405700	mRNA	-2.62571	0.00932813								103403033	LOC103403033	mRNA				103431312	LOC103431312	mRNA	0.98583	0.00716309
												103423303	LOC103423303	mRNA	-1.08687	0.0263314								103456142	LOC103456142	mRNA				103435513	LOC103435513	mRNA	-1.23563	0.0138633
												103405695	LOC103405695	mRNA	-2.32374	0.0222429								103440509	LOC103440509	mRNA				103433581	LOC103433581	mRNA	0.859744	0.0028137
												103401783	LOC103401783	mRNA	1.02291	0.0150185								103442577	LOC103442577	mRNA				103431317	LOC103431317	mRNA	1.20346	0.00373999
												103440281	LOC103440281	mRNA	-5.39789	0.000318836								103444623	LOC103444623	mRNA				103443711	LOC103443711	mRNA	0.537796	0.272584
												103432155	LOC103432155	mRNA	-0.866456	0.000732659								103449217	LOC103449217	mRNA				103401901	LOC103401901	mRNA	0.95726	1.84556e-05
												103423275	LOC103423275	mRNA	1.10977	0.00576204								103445901	LOC103445901	mRNA				103420571	LOC103420571	mRNA	1.05765	0.0189793
												103418734	LOC103418734	mRNA	1.04739	0.000286353								103447995	LOC103447995	mRNA				103443717	LOC103443717	mRNA	-0.906218	0.0306127
												103423286	LOC103423286	mRNA	-3.25817	1.77737e-06								103437770	LOC103437770	mRNA				103450367	LOC103450367	mRNA	-0.953422	0.00413543
												103438767	LOC103438767	mRNA	-4.05	0.00240166								103426260	LOC103426260	mRNA				103448372	LOC103448372	mRNA	-0.595973	0.176808
												103438764	LOC103438764	mRNA	-0.950344	0.00308464								103408703	LOC103408703	mRNA				103448370	LOC103448370	mRNA	-1.04843	0.000125651
												103429531	LOC103429531	mRNA	0.955856	0.0161075								103414234	LOC103414234	mRNA				103407894	LOC103407894	mRNA	-0.920761	0.00300488
												103413204	LOC103413204	mRNA	-0.900498	0.015634								114819614	114819614	mRNA				103409978	LOC103409978	mRNA	1.27078	0.00324383
												103450428	LOC103450428	mRNA	0.572515	0.189927								103420524	LOC103420524	mRNA				103452204	LOC103452204	mRNA	0.464772	0.284117
												103450427	LOC103450427	mRNA	-1.85042	0.00733886								103408700	LOC103408700	mRNA				103429652	LOC103429652	mRNA	-2.73502	9.42861e-05
												103429545	LOC103429545	mRNA	-3.77873	0.000294931								103406579	LOC103406579	mRNA				103436851	LOC103436851	mRNA	-1.21175	0.00215099
												103429544	LOC103429544	mRNA	-1.89178	0.00117517								114820688	114820688	mRNA				103429651	LOC103429651	mRNA	1.03265	0.281785
												103448442	LOC103448442	mRNA	1.30821	0.0321611								103442586	LOC103442586	mRNA				103425177	LOC103425177	mRNA	0.0263588	0.967721
												103450432	LOC103450432	mRNA	-1.00863	0.119102								103454135	LOC103454135	mRNA				103455129	LOC103455129	mRNA	1.36137	0.0522778
												103450431	LOC103450431	mRNA	-4.0201	5.64798e-06								103434434	LOC103434434	mRNA				103401286	LOC103401286	mRNA	-1.83567	0.0127106
												108174412	LOC108174412	mRNA	0.933081	0.043887								103443886	LOC103443886	mRNA				103409881	LOC103409881	mRNA	0.802103	0.0620967
												103405712	LOC103405712	mRNA	-5.83368	1.93605e-06								108171946	LOC108171946	mRNA				103455124	LOC103455124	mRNA	-0.977736	0.0771234
												103413226	LOC103413226	mRNA	1.84757	0.0572787								103436469	LOC103436469	mRNA				103401285	LOC103401285	mRNA	-2.45013	0.000172244
												103450429	LOC103450429	mRNA	1.19533	6.0338e-05								103449224	LOC103449224	mRNA				103432258	LOC103432258	mRNA	0.8339	0.0344951
												103405701	LOC103405701	mRNA	-1.10388	0.00143519								103417539	LOC103417539	mRNA				103431302	LOC103431302	mRNA	-0.936905	0.00301184
												103413229	LOC103413229	mRNA	-2.54895	0.00601959								103434437	LOC103434437	mRNA				103401270	LOC103401270	mRNA	0.697298	0.0907509
												103450437	LOC103450437	mRNA	0.017059	0.981558								103442590	LOC103442590	mRNA				103401859	LOC103401859	mRNA	0.670329	0.0257807
												103450436	LOC103450436	mRNA	0.0811643	0.922173								103442591	LOC103442591	mRNA				103450376	BGAL101	mRNA	0.957614	0.0870483
												103450435	LOC103450435	mRNA	-4.20926	0.0287164								114819605	114819605	mRNA				103403813	LOC103403813	mRNA	1.28326	0.00290086
												103450434	LOC103450434	mRNA	-1.09983	0.00428935								103439270	LOC103439270	mRNA				103450380	LOC103450380	mRNA	-1.5788	0.006747
												103403785	LOC103403785	mRNA	5.39882	0.000118253								103417542	LOC103417542	mRNA				103407813	LOC103407813	mRNA	1.44359	0.00198463
												103403786	LOC103403786	mRNA	-1.40893	0.0081053								103439267	LOC103439267	mRNA				103446991	LOC103446991	mRNA	0.508412	0.364951
												103401823	LOC103401823	mRNA	1.00919	0.28713								103403005	LOC103403005	mRNA				103407808	LOC103407808	mRNA	1.2685	0.00863191
												103403784	LOC103403784	mRNA	0.71719	0.0224324								103437763	LOC103437763	mRNA				103411114	LOC103411114	mRNA	4.94059	6.27373e-42
												103403779	LOC103403779	mRNA	-0.703528	0.0719823								103439260	LOC103439260	mRNA				103425172	LOC103425172	mRNA	1.44167	0.00727941
												103440293	LOC103440293	mRNA	0.642115	0.0748975								103437756	LOC103437756	mRNA				103432238	LOC103432238	mRNA	-3.83534	5.81057e-05
												103405722	LOC103405722	mRNA	-3.81956	1.46519e-06								103439899	LOC103439899	mRNA				103431283	LOC103431283	mRNA	0.893962	0.0133899
												103429685	LOC103429685	mRNA	-1.05599	0.00997764								103403001	LOC103403001	mRNA				103440217	LOC103440217	mRNA	-0.997956	0.0160606
												114821576	114821576	mRNA	0.887444	0.00422671								103421585	LOC103421585	mRNA				103432241	LOC103432241	mRNA	0.743489	0.0140103
												103434836	LOC103434836	mRNA	1.1444	0.521306								103452614	LOC103452614	mRNA				103425169	LOC103425169	mRNA	1.26089	0.0103673
												103429692	LOC103429692	mRNA	-2.12615	0.000379242								103421595	LOC103421595	mRNA				103429637	LOC103429637	mRNA	-1.3466	0.000249305
												103429691	LOC103429691	mRNA	-5.22069	1.91287e-05								103414252	LOC103414252	mRNA				103433540	LOC103433540	mRNA	-0.729937	0.107707
												103409925	LOC103409925	mRNA	1.35899	0.0913306								114819622	114819622	mRNA				114827364	114827364	mRNA	-1.94546	0.00875866
												103429688	LOC103429688	mRNA	-2.60182	0.00950193								103442597	LOC103442597	mRNA				103433547	LOC103433547	mRNA	0.569707	0.375153
												114821583	114821583	mRNA	-3.94905	0.000193075								114819621	114819621	mRNA				103401290	LOC103401290	mRNA	-1.15581	0.0373302
												103438890	LOC103438890	mRNA	1.6022	1.36092e-06								103408715	LOC103408715	mRNA				103455130	LOC103455130	mRNA	2.26385	0.000564696
												103409929	LOC103409929	mRNA	0.899724	0.00265967								103440550	LOC103440550	mRNA				103435474	LOC103435474	mRNA	0.651448	0.0923232
												103445721	LOC103445721	mRNA	-1.15149	0.00150319								103412048	LOC103412048	mRNA				103431288	LOC103431288	mRNA	1.02034	0.031025
												103401883	LOC103401883	mRNA	1.24486	2.11105e-06								103443902	LOC103443902	mRNA				103455157	LOC103455157	mRNA	1.56042	0.0241359
												103452182	LOC103452182	mRNA	-3.61775	5.04127e-05								103449243	LOC103449243	mRNA				103415405	LOC103415405	mRNA	0.966499	0.010028
												103452188	LOC103452188	mRNA	0.511606	0.542465								103440562	LOC103440562	mRNA				103413316	LOC103413316	mRNA	-3.0567	3.13425e-08
												103450356	LOC103450356	mRNA	-6.72328	0.00356593								103420533	LOC103420533	mRNA				103451604	LOC103451604	mRNA	2.02403	8.23237e-06
												103452187	LOC103452187	mRNA	0.659904	0.126644								103412055	LOC103412055	mRNA				103447004	LOC103447004	mRNA	-1.91108	0.0856027
												103450353	LOC103450353	mRNA	1.25032	0.00238575								103433175	LOC103433175	mRNA				103445064	LOC103445064	mRNA	-0.684893	0.0494488
												103409956	LOC103409956	mRNA	1.63179	0.0941598								103404295	LOC103404295	mRNA				103415407	LOC103415407	mRNA	-1.07891	0.037637
												103409954	LOC103409954	mRNA	-3.72101	0.0035299								103444539	LOC103444539	mRNA				103413334	LOC103413334	mRNA	0.580729	0.277146
												103406610	LOC103406610	mRNA	-2.70805	5.039e-05								103408829	LOC103408829	mRNA				103450390	LOC103450390	mRNA	1.5324	0.000250201
												103452185	LOC103452185	mRNA	0.832201	0.0337348								103421782	LOC103421782	mRNA				103403121	LOC103403121	mRNA	1.51178	1.63396e-09
												103401891	LOC103401891	mRNA	1.04951	0.00193525								103439374	LOC103439374	mRNA				103405055	LOC103405055	mRNA	-0.536122	0.170719
												103406609	LOC103406609	mRNA	1.98243	1.11469e-08								103428118	LOC103428118	mRNA				114821607	114821607	mRNA	3.82206	0.00261121
												103452190	LOC103452190	mRNA	0.505657	0.528528								108173554	LOC108173554	mRNA				103407821	LOC103407821	mRNA	-1.2438	0.000244645
												103409937	LOC103409937	mRNA	0.244191	0.741979								103452502	LOC103452502	mRNA				103443017	LOC103443017	mRNA	1.16838	3.18803e-05
												103413348	LOC103413348	mRNA	3.48633	0.0183039								103456083	LOC103456083	mRNA				103439698	LOC103439698	mRNA	-0.858747	0.0476697
												114821586	114821586	mRNA	0.82552	0.00999614								103428103	LOC103428103	mRNA				103436937	LOC103436937	mRNA	1.00203	0.008568
												103434821	LOC103434821	mRNA	1.07575	0.232956								103454812	LOC103454812	mRNA				103439696	LOC103439696	mRNA	-0.886425	0.0226181
												103436866	LOC103436866	mRNA	0.903262	0.320856								103452505	LOC103452505	mRNA				103438155	LOC103438155	mRNA	1.43328	0.00100398
												103436870	LOC103436870	mRNA	1.00917	0.0143193								103400976	LOC103400976	mRNA				103443026	LOC103443026	mRNA	-1.43205	0.00167843
												114821587	114821587	mRNA	0.881735	0.333037								103408832	LOC103408832	mRNA				103431384	LOC103431384	mRNA	-0.85339	0.0401529
												114821588	114821588	mRNA	-1.26467	0.0479053								103414357	LOC103414357	mRNA				103431386	LOC103431386	mRNA	0.864052	0.00611919
												114821589	114821589	mRNA	1.31198	0.0465799								103441179	LOC103441179	mRNA				103422289	LOC103422289	mRNA	1.00527	0.0141951
												103438857	LOC103438857	mRNA	0.950081	0.000340536								103400968	LOC103400968	mRNA				103432949	LOC103432949	mRNA	2.25476	3.28221e-06
												103434831	LOC103434831	mRNA	0.76324	0.0332745								103403070	LOC103403070	mRNA				103436198	LOC103436198	mRNA	-0.424404	0.41845
												103436872	LOC103436872	mRNA	-3.77968	0.000416022								103419537	LOC103419537	mRNA				103451745	LOC103451745	mRNA	-0.578888	0.157386
												103434830	LOC103434830	mRNA	-2.83498	0.00169877								103441188	LOC103441188	mRNA				103410057	LOC103410057	mRNA	0.869511	0.0207155
												103401898	LOC103401898	mRNA	-3.04542	0.00264877								103429045	LOC103429045	mRNA				103417693	LOC103417693	mRNA	-1.22516	0.00246601
												103413374	LOC103413374	mRNA	0.969028	0.108004								103439370	LOC103439370	mRNA				103406693	LOC103406693	mRNA	1.38009	0.000135926
												103443713	LOC103443713	mRNA	-3.93697	0.000134932								103421747	LOC103421747	mRNA				103412173	LOC103412173	mRNA	0.56594	0.150552
												103420565	LOC103420565	mRNA	-1.73681	0.00101373								103430778	LOC103430778	mRNA				103434875	LOC103434875	mRNA	-2.14016	0.000490379
												103448362	LOC103448362	mRNA	-1.20798	0.00402201								103452509	LOC103452509	mRNA				103406705	LOC103406705	mRNA	0.55341	0.201792
												103401894	LOC103401894	mRNA	-4.68213	0.0049963								103452508	LOC103452508	mRNA				103439691	LOC103439691	mRNA	-0.615099	0.202507
												103452195	LOC103452195	mRNA	1.57511	0.000936785								114821213	114821213	mRNA				103405137	LOC103405137	mRNA	4.12999	0.00423273
												103420571	LOC103420571	mRNA	-4.95382	9.96913e-05								103451240	LOC103451240	mRNA				103415496	LOC103415496	mRNA	1.39851	0.00634533
												103448361	LOC103448361	mRNA	1.08226	0.000228293								103443311	LOC103443311	mRNA				103403192	LOC103403192	mRNA	0.619369	0.0317139
												103448372	LOC103448372	mRNA	1.03558	0.0141165								103416501	LOC103416501	mRNA				103434868	LOC103434868	mRNA	1.4374	6.10807e-05
												103401902	LOC103401902	mRNA	-1.35479	0.000341755								103447921	LOC103447921	mRNA				114826878	114826878	mRNA	-4.0987	1.53572e-14
												103401905	LOC103401905	mRNA	-5.45426	0.0021241								103442522	LOC103442522	mRNA				103434871	LOC103434871	mRNA	1.33232	5.33903e-05
												103452204	LOC103452204	mRNA	1.34257	0.242014								103442523	LOC103442523	mRNA				103432922	LOC103432922	mRNA	-1.9527	0.000109298
												103406618	LOC103406618	mRNA	-1.52364	0.000879717								103417619	LOC103417619	mRNA				103432929	LOC103432929	mRNA	0.922981	0.00352015
												103413368	LOC103413368	mRNA	-5.10135	0.000717696								103424567	LOC103424567	mRNA				103454572	LOC103454572	mRNA	1.61085	0.0048477
												103436856	LOC103436856	mRNA	1.55872	0.00957795								103429039	LOC103429039	mRNA				103449780	LOC103449780	mRNA	1.18228	0.00220854
												103432256	LOC103432256	mRNA	0.618156	0.130059								103426347	LOC103426347	mRNA				103451019	LOC103451019	mRNA	0.923576	0.0194495
												103440204	LOC103440204	mRNA	-5.25547	0.0123321								103456110	LOC103456110	mRNA				103412183	LOC103412183	mRNA	-2.71198	0.0101044
												103429656	LOC103429656	mRNA	-2.83046	0.00741964								103416430	LOC103416430	mRNA				114819968	114819968	mRNA	-0.651389	0.0865567
												114827344	114827344	mRNA	1.73297	0.00231952								103426344	LOC103426344	mRNA				103403196	LOC103403196	mRNA	0.980468	0.0121335
												103429654	LOC103429654	mRNA	-2.87695	0.00768412								103416435	LOC103416435	mRNA				103451025	LOC103451025	mRNA	0.869303	0.00135496
												103409881	LOC103409881	mRNA	0.773984	0.0106634								103443333	LOC103443333	mRNA				103420671	LOC103420671	mRNA	-1.04493	0.00437634
												103409880	LOC103409880	mRNA	-2.10781	0.0232058								114821225	114821225	mRNA				103403197	LOC103403197	mRNA	0.684526	0.0445022
												114827345	114827345	mRNA	-3.44344	0.00583714								103443335	LOC103443335	mRNA				103410080	LOC103410080	mRNA	1.9495	2.82534e-09
												103440210	LOC103440210	mRNA	-1.43898	0.0310234								103444579	LOC103444579	mRNA				103403195	LOC103403195	mRNA	1.29029	0.00036051
												103413282	LOC103413282	mRNA	1.18865	0.0150868								103414313	LOC103414313	mRNA				103439678	LOC103439678	mRNA	-1.08359	0.0283737
												114821605	114821605	mRNA	-3.75749	0.029698								103441214	LOC103441214	mRNA				103415521	LOC103415521	mRNA	0.452695	0.23202
												103440212	LOC103440212	mRNA	2.24142	2.76761e-06								103414315	LOC103414315	mRNA				114826877	114826877	mRNA	-1.57664	0.046524
												103440214	LOC103440214	mRNA	1.12296	0.00467836								103416428	LOC103416428	mRNA				103410100	LOC103410100	mRNA	-0.682506	0.0573124
												103443726	LOC103443726	mRNA	0.99609	0.0660191								103441218	LOC103441218	mRNA				103433614	LOC103433614	mRNA	2.99641	0.0150043
												103401857	LOC103401857	mRNA	-2.97126	0.00215461								103404283	LOC103404283	mRNA				103446308	LOC103446308	mRNA	1.00955	0.0233873
												103452206	LOC103452206	mRNA	-1.65507	0.016738								103447955	LOC103447955	mRNA				103441767	LOC103441767	mRNA	0.724815	0.0162791
												103403814	LOC103403814	mRNA	1.59159	0.0148653								103444588	LOC103444588	mRNA				103434855	LOC103434855	mRNA	0.938607	0.0968568
												103401862	LOC103401862	mRNA	-1.51126	0.00508316								103404278	LOC103404278	mRNA				103434861	LOC103434861	mRNA	1.07915	0.00542459
												103443730	LOC103443730	mRNA	-2.96086	0.000829601								103434486	LOC103434486	mRNA				103454584	LOC103454584	mRNA	-1.95946	2.03698e-12
												103403813	LOC103403813	mRNA	1.14959	0.221189								103414323	LOC103414323	mRNA				103432920	LOC103432920	mRNA	-1.11317	0.00101647
												103450375	LOC103450375	mRNA	-1.7869	0.00609083								103417644	LOC103417644	mRNA				103420580	LOC103420580	mRNA	5.25357	1.49557e-05
												103401869	LOC103401869	mRNA	2.00089	0.032065								103424546	LOC103424546	mRNA				103449806	LOC103449806	mRNA	1.69361	0.00207892
												103452218	LOC103452218	mRNA	-1.26762	0.0465909								103452551	LOC103452551	mRNA				103449805	LOC103449805	mRNA	-0.821167	0.000256511
												103450381	LOC103450381	mRNA	-1.10171	0.00125962								103429007	LOC103429007	mRNA				103455883	LOC103455883	mRNA	1.61514	0.000967615
												103401865	LOC103401865	mRNA	-1.39025	0.0105746								103452560	LOC103452560	mRNA				103413395	LOC103413395	mRNA	-3.85337	0.0478742
												103440217	LOC103440217	mRNA	-4.42357	1.80727e-05								114820656	114820656	mRNA				103403152	LOC103403152	mRNA	0.666759	0.0943729
												114825640	114825640	mRNA	-2.80225	1.56009e-05								103456117	LOC103456117	mRNA				103405098	LOC103405098	mRNA	-2.0328	5.13915e-06
												103409906	LOC103409906	mRNA	1.49545	0.0548715								103408816	LOC103408816	mRNA				103403151	LOC103403151	mRNA	0.592541	0.122156
												114827367	114827367	mRNA	-3.88209	0.00202706								103442539	LOC103442539	mRNA				103451037	LOC103451037	mRNA	-1.05063	0.00690765
												114825646	114825646	mRNA	-1.52152	0.00101555								103437809	LOC103437809	mRNA				103405101	LOC103405101	mRNA	0.902242	0.19588
												103438831	LOC103438831	mRNA	-5.96661	0.00182024								103444592	LOC103444592	mRNA				103438907	LOC103438907	mRNA	2.2255	0.00169948
												103438828	LOC103438828	mRNA	1.34486	0.00622205								103414335	LOC103414335	mRNA				103441781	LOC103441781	mRNA	-2.33587	0.000739881
												103436847	LOC103436847	mRNA	-1.97481	0.00345387								103434477	LOC103434477	mRNA				103431352	LOC103431352	mRNA	-1.23149	0.033968
												103443749	LOC103443749	mRNA	-4.35679	0.00964409								103404347	LOC103404347	mRNA				103446318	LOC103446318	mRNA	-0.838196	0.0262267
												103452244	LOC103452244	mRNA	2.21942	0.015414								103405603	LOC103405603	mRNA				103403166	LOC103403166	mRNA	0.739682	0.0151676
												103450390	LOC103450390	mRNA	0.923085	0.0502816								103425476	LOC103425476	mRNA				103441790	LOC103441790	mRNA	-0.842959	0.00466591
												103403831	LOC103403831	mRNA	-2.20257	0.00721723								103430899	LOC103430899	mRNA				103443077	LOC103443077	mRNA	-0.696756	0.00816499
												103409915	LOC103409915	mRNA	-2.00344	0.00483945								114821796	114821796	mRNA				103434846	LOC103434846	mRNA	0.405939	0.50098
												103448396	LOC103448396	mRNA	-0.761775	0.102771								103435733	LOC103435733	mRNA				103431342	LOC103431342	mRNA	-1.50669	0.000479355
												103409912	LOC103409912	mRNA	1.10756	0.173077								103400925	LOC103400925	mRNA				103440976	LOC103440976	mRNA	0.897432	0.0121808
												103403830	LOC103403830	mRNA	0.822704	0.0677734								103442010	LOC103442010	mRNA				103446326	LOC103446326	mRNA	0.996286	0.0204318
												103443017	LOC103443017	mRNA	-3.17206	2.43988e-05								103435728	LOC103435728	mRNA				103438892	LOC103438892	mRNA	-1.21093	0.0156817
												103436933	LOC103436933	mRNA	-1.38786	0.00642465								103445994	LOC103445994	mRNA				103446327	LOC103446327	mRNA	0.910363	0.00156842
												103443022	LOC103443022	mRNA	-1.16395	0.0172784								103453874	LOC103453874	mRNA				103453052	LOC103453052	mRNA	0.603018	0.146358
												103443031	LOC103443031	mRNA	-4.32705	0.000232258								103447309	LOC103447309	mRNA				103433607	LOC103433607	mRNA	1.97106	0.00141992
												103434884	LOC103434884	mRNA	0.931383	0.000282638								103445998	LOC103445998	mRNA				103451041	LOC103451041	mRNA	-0.967463	0.000328514
												103454553	LOC103454553	mRNA	-9.03484	0.00015029								103445319	LOC103445319	mRNA				103438095	LOC103438095	mRNA	-1.14593	0.000716465
												103410051	LOC103410051	mRNA	-3.30088	0.00700799								103418570	LOC103418570	mRNA				103434851	LOC103434851	mRNA	-1.69227	0.282144
												103422284	LOC103422284	mRNA	-0.964479	0.00333896								103447311	LOC103447311	mRNA				103455902	LOC103455902	mRNA	0.78802	0.00194519
												103454562	LOC103454562	mRNA	1.56255	0.0139543								103404366	LOC103404366	mRNA				103412138	LOC103412138	mRNA	-0.909976	0.0503838
												103453012	LOC103453012	mRNA	1.86474	3.24063e-10								103416560	LOC103416560	mRNA				103413416	LOC103413416	mRNA	1.27277	0.0403123
												103451013	LOC103451013	mRNA	1.15733	0.00484739								103423634	LOC103423634	mRNA				103454619	LOC103454619	mRNA	0.971806	0.203436
												103420648	LOC103420648	mRNA	0.994998	0.00975198								114826479	114826479	mRNA				103420620	LOC103420620	mRNA	1.33264	0.00625988
												103406705	LOC103406705	mRNA	-3.97282	0.000353931								103416562	LOC103416562	mRNA				103403170	LOC103403170	mRNA	-2.30356	0.000501358
												103406703	LOC103406703	mRNA	2.53962	6.74182e-06								103418590	LOC103418590	mRNA				103453058	LOC103453058	mRNA	1.39753	0.000242378
												103432924	LOC103432924	mRNA	-2.66357	3.42292e-07								103423642	LOC103423642	mRNA				103454614	LOC103454614	mRNA	-0.779661	0.0512692
												103434868	LOC103434868	mRNA	1.99115	0.00010152								103428177	LOC103428177	mRNA				103446328	LOC103446328	mRNA	0.894549	0.016601
												103432926	LOC103432926	mRNA	-5.35579	0.000602649								114827578	114827578	mRNA				103412129	LOC103412129	mRNA	1.11799	0.00123113
												103432921	LOC103432921	mRNA	-1.50034	0.000118862								103420852	LOC103420852	mRNA				103446332	LOC103446332	mRNA	-1.23777	0.060571
												103443043	LOC103443043	mRNA	-3.84807	0.0166026								114827582	114827582	mRNA				103440989	LOC103440989	mRNA	2.98212	8.00793e-06
												103434867	LOC103434867	mRNA	-3.49615	2.51883e-05								103426450	LOC103426450	mRNA				103405124	LOC103405124	mRNA	-1.81468	0.0408031
												103432923	LOC103432923	mRNA	-1.55218	0.0188226								103440651	LOC103440651	mRNA				103440294	LOC103440294	mRNA	-1.29261	0.000452411
												103432929	LOC103432929	mRNA	-1.4468	0.0216483								103442043	LOC103442043	mRNA				114822760	114822760	mRNA	-1.48763	0.0058077
												108169525	LOC108169525	mRNA	0.452779	0.290097								103447320	LOC103447320	mRNA				103439744	LOC103439744	mRNA	-0.474989	0.222663
												103420663	LOC103420663	mRNA	-0.826612	0.0433961								103410867	LOC103410867	mRNA				103440303	LOC103440303	mRNA	1.3218	6.55181e-05
												103454582	LOC103454582	mRNA	1.41234	8.91307e-05								103448671	LOC103448671	mRNA				103434934	LOC103434934	mRNA	-1.19853	0.0445886
												103451019	LOC103451019	mRNA	2.31999	0.0390207								103450645	LOC103450645	mRNA				103422375	LOC103422375	mRNA	-1.45535	0.00572729
												103406711	LOC103406711	mRNA	1.32117	0.000517218								103404368	LOC103404368	mRNA				103452956	LOC103452956	mRNA	1.07529	0.00208712
												103420666	LOC103420666	mRNA	3.72662	0.00487707								103402430	LOC103402430	mRNA				103408895	LOC103408895	mRNA	1.77173	0.00113501
												103451025	LOC103451025	mRNA	0.938971	0.165926								103402421	LOC103402421	mRNA				103452965	LOC103452965	mRNA	1.56768	0.0868256
												103422266	LOC103422266	mRNA	-6.30462	0.000155463								103402420	LOC103402420	mRNA				103451682	LOC103451682	mRNA	1.39167	0.00253276
												103410077	LOC103410077	mRNA	3.50942	0.000460589								103455452	LOC103455452	mRNA				103451687	LOC103451687	mRNA	-1.69003	0.0113155
												103436913	LOC103436913	mRNA	2.18574	1.75644e-05								103420816	LOC103420816	mRNA				103415613	LOC103415613	mRNA	3.04839	0.0135399
												103451027	LOC103451027	mRNA	1.30291	0.152112								103425436	LOC103425436	mRNA				103436256	LOC103436256	mRNA	-2.35382	0.155346
												103417705	LOC103417705	mRNA	1.66744	0.269837								103423598	LOC103423598	mRNA				103434930	LOC103434930	mRNA	0.617487	0.15528
												103443054	LOC103443054	mRNA	-0.823722	0.134754								103426425	LOC103426425	mRNA				103441663	LOC103441663	mRNA	0.567055	0.117606
												103436906	LOC103436906	mRNA	-1.41001	0.0301817								103444003	LOC103444003	mRNA				103440312	LOC103440312	mRNA	2.23616	1.14453e-05
												103436908	LOC103436908	mRNA	0.987731	0.0195645								103444005	LOC103444005	mRNA				103436243	LOC103436243	mRNA	-4.14283	0.00168355
												103434853	LOC103434853	mRNA	-4.07777	0.000121721								103442061	LOC103442061	mRNA				103455249	LOC103455249	mRNA	-0.949191	0.00403965
												103443062	LOC103443062	mRNA	2.04724	0.0714926								103448685	LOC103448685	mRNA				103422349	LOC103422349	mRNA	2.70004	9.88553e-08
												103443064	LOC103443064	mRNA	0.965206	0.00382597								103453901	LOC103453901	mRNA				103406819	LOC103406819	mRNA	0.625886	0.0973211
												103438908	LOC103438908	mRNA	-1.30564	0.00383754								103400941	LOC103400941	mRNA				103452977	LOC103452977	mRNA	-6.60896	0.000266697
												103436903	LOC103436903	mRNA	-3.17381	0.000129924								103448683	LOC103448683	mRNA				103455260	LOC103455260	mRNA	1.72529	0.000337056
												103438909	LOC103438909	mRNA	1.01425	0.00134791								103404328	LOC103404328	mRNA				103451699	LOC103451699	mRNA	-0.963014	0.0175301
												103420575	LOC103420575	mRNA	-1.68264	0.0410629								103419598	LOC103419598	mRNA				108174530	LOC108174530	mRNA	1.91078	5.33081e-05
												103453042	LOC103453042	mRNA	0.881119	0.131422								103419602	LOC103419602	mRNA				103455253	LOC103455253	mRNA	1.0415	0.000257432
												103451030	LOC103451030	mRNA	1.2103	0.0270372								103450655	LOC103450655	mRNA				103440323	LOC103440323	mRNA	-0.984374	0.00255319
												103432919	LOC103432919	mRNA	-3.5314	6.25983e-05								103421794	LOC103421794	mRNA				103408934	LOC103408934	mRNA	1.89583	0.000282657
												114821055	114821055	mRNA	1.58579	0.111835								103423567	LOC103423567	mRNA				103441678	LOC103441678	mRNA	0.98255	0.00482513
												103406648	LOC103406648	mRNA	-5.97194	0.00192995								103439393	LOC103439393	mRNA				103441680	LOC103441680	mRNA	1.02401	0.00321938
												103420592	LOC103420592	mRNA	1.29632	0.0241318								103455469	LOC103455469	mRNA				103439725	LOC103439725	mRNA	-1.0411	0.0523089
												103420593	MYB23	mRNA	2.13478	0.200019								103455465	LOC103455465	mRNA				103441684	LOC103441684	mRNA	-1.05734	0.0719173
												103406662	LOC103406662	mRNA	-2.66474	0.00458518								103423573	LOC103423573	mRNA				103422316	LOC103422316	mRNA	1.12808	0.000337261
												103410000	LOC103410000	mRNA	-2.39923	0.00861845								103439390	LOC103439390	mRNA				103422319	LOC103422319	mRNA	0.666516	0.0464134
												103443070	LOC103443070	mRNA	3.09834	7.31129e-07								103430816	LOC103430816	mRNA				103448509	LOC103448509	mRNA	-1.77208	0.000107538
												103409996	LOC103409996	mRNA	1.22238	0.000629359								103420807	LOC103420807	mRNA				103455262	LOC103455262	mRNA	0.849417	0.00235652
												103434846	LOC103434846	mRNA	0.45586	0.587263								103400171	LOC103400171	mRNA				103417736	LOC103417736	mRNA	-0.718666	0.0138311
												103440974	LOC103440974	mRNA	-3.19471	0.000142073								103400174	LOC103400174	mRNA				103403210	LOC103403210	mRNA	2.21936	0.0349861
												103429709	LOC103429709	mRNA	0.977651	0.00674621								103418554	LOC103418554	mRNA				103454531	LOC103454531	mRNA	0.865638	0.0205037
												103443080	LOC103443080	mRNA	-4.80024	0.000156849								103453911	LOC103453911	mRNA				103422315	LOC103422315	mRNA	-1.70848	0.00136561
												103440981	LOC103440981	mRNA	-1.31022	0.0178083								103444031	LOC103444031	mRNA				103451722	LOC103451722	mRNA	0.267484	0.568245
												103436888	LOC103436888	mRNA	0.922685	0.0118376								103445355	LOC103445355	mRNA				103452987	LOC103452987	mRNA	-0.850907	0.0146754
												103440982	LOC103440982	mRNA	1.06011	0.0290586								103405601	LOC103405601	mRNA				103440351	LOC103440351	mRNA	-2.20796	0.156918
												103443083	LOC103443083	mRNA	-2.9775	0.00921206								103400953	LOC103400953	mRNA				103417728	LOC103417728	mRNA	-1.62146	0.0018428
												103453052	LOC103453052	mRNA	0.905618	0.0842405								103445356	LOC103445356	mRNA				103417730	LOC103417730	mRNA	3.96004	4.17218e-12
												114821061	114821061	mRNA	-6.65785	0.0199208								103450670	LOC103450670	mRNA				103439715	LOC103439715	mRNA	-1.70469	0.0640276
												103438906	LOC103438906	mRNA	-1.80515	0.0467963								103453920	LOC103453920	mRNA				103408870	LOC103408870	mRNA	-0.92134	0.0106449
												103413415	LOC103413415	mRNA	1.96816	0.0075079								103416534	LOC103416534	mRNA				103420683	LOC103420683	mRNA	-1.0992	1.02918e-08
												103454621	LOC103454621	mRNA	-5.83377	4.54015e-09								103416535	LOC103416535	mRNA				103439714	LOC103439714	mRNA	0.813574	0.118511
												103420611	LOC103420611	mRNA	20.9633	6.00592e-10								103451888	LOC103451888	mRNA				103431404	LOC103431404	mRNA	1.95417	0.00336673
												103453058	LOC103453058	mRNA	2.89884	5.71935e-05								103453913	LOC103453913	mRNA				103439712	LOC103439712	mRNA	0.700775	0.194511
												103454613	LOC103454613	mRNA	-1.42813	0.0200473								103451887	LOC103451887	mRNA				103434895	LOC103434895	mRNA	-0.936499	0.0407495
												103413400	LOC103413400	mRNA	0.65571	0.547176								103443908	LOC103443908	mRNA				103432958	LOC103432958	mRNA	-1.45774	0.0351693
												103440985	LOC103440985	mRNA	1.16288	5.16963e-05								103445940	LOC103445940	mRNA				103431398	LOC103431398	mRNA	4.59195	4.92071e-26
												103406689	LOC103406689	mRNA	-3.02735	0.00127556								103418659	LOC103418659	mRNA				103431400	LOC103431400	mRNA	-1.7965	0.00175629
												103410046	LOC103410046	mRNA	-1.2455	0.0579609								103428268	LOC103428268	mRNA				103426889	LOC103426889	mRNA	-1.62349	0.167941
												103443090	LOC103443090	mRNA	-3.79555	1.08617e-05								103405659	LOC103405659	mRNA				103454540	LOC103454540	mRNA	-2.85172	0.0369806
												103413405	LOC103413405	mRNA	-2.04098	0.00148745								103403720	LOC103403720	mRNA				108174586	LOC108174586	mRNA	1.75436	1.15759e-05
												103420607	LOC103420607	mRNA	1.05755	0.0025738								103432569	LOC103432569	mRNA				103403237	LOC103403237	mRNA	0.815532	0.014577
												103443091	LOC103443091	mRNA	-2.31513	4.81908e-07								103427330	LOC103427330	mRNA				103449758	LOC103449758	mRNA	-0.897472	0.000780556
												103406680	LOC103406680	mRNA	0.777968	0.404783								114823662	114823662	mRNA				108174593	LOC108174593	mRNA	-1.36802	0.000639988
												103440294	LOC103440294	mRNA	1.3119	8.71917e-06								103433825	LOC103433825	mRNA				103434887	LOC103434887	mRNA	-1.15899	0.0013779
												103440296	LOC103440296	mRNA	1.18669	0.00411903								103437136	LOC103437136	mRNA				103415570	LOC103415570	mRNA	-1.62764	0.00105009
												103440297	LOC103440297	mRNA	-4.33718	0.000130891								114821749	114821749	mRNA				103434885	LOC103434885	mRNA	-1.66594	0.00019307
												103440302	LOC103440302	mRNA	-1.02044	0.0535579								103437138	LOC103437138	mRNA				103408890	LOC103408890	mRNA	-0.863446	0.0147595
												103440303	LOC103440303	mRNA	-1.54365	0.00918663								114826427	114826427	mRNA				103412248	LOC103412248	mRNA	1.06741	0.177055
												103433009	LOC103433009	mRNA	-1.00232	0.00168046								103435791	LOC103435791	mRNA				103415571	LOC103415571	mRNA	2.14806	0.00053125
												103434934	LOC103434934	mRNA	3.90463	7.55071e-06								103440565	LOC103440565	mRNA				103415591	LOC103415591	mRNA	1.97012	5.44487e-05
												103448474	LOC103448474	mRNA	-1.01545	0.0102886								103443909	LOC103443909	mRNA				103408888	LOC103408888	mRNA	-0.618106	0.066801
												103452956	LOC103452956	mRNA	1.18023	0.158502								103407650	LOC103407650	mRNA				103439703	LOC103439703	mRNA	1.89944	0.00203047
												103420733	LOC103420733	mRNA	0.784198	0.0166769								103407645	LOC103407645	mRNA				103437800	LOC103437800	mRNA	-0.850092	0.00960489
												103414469	LOC103414469	mRNA	0.910244	0.0266832								103449252	LOC103449252	mRNA				103437799	LOC103437799	mRNA	-4.01621	0.00202245
												103452960	LOC103452960	mRNA	-3.31138	0.0010549								103405668	LOC103405668	mRNA				103437796	LOC103437796	mRNA	-0.592617	0.121117
												103422356	LOC103422356	mRNA	-4.17349	0.000376103								103443916	LOC103443916	mRNA				103439320	LOC103439320	mRNA	-1.07916	0.0379037
												108174489	LOC108174489	mRNA	1.37132	0.0055903								103449268	LOC103449268	mRNA				103428991	LOC103428991	mRNA	-0.691258	0.0321181
												103417788	LOC103417788	mRNA	-3.98553	0.000494569								103447260	LOC103447260	mRNA				103454106	LOC103454106	mRNA	0.386766	0.485666
												103417791	LOC103417791	mRNA	1.83358	5.53936e-07								103420918	LOC103420918	mRNA				103400280	LOC103400280	mRNA	1.90096	0.0092257
												103406787	LOC103406787	mRNA	0.914839	0.0124169								103400886	LOC103400886	mRNA				103441251	LOC103441251	mRNA	-0.772634	0.0409208
												103433004	LOC103433004	mRNA	1.27405	0.000774336								103435776	LOC103435776	mRNA				103442560	LOC103442560	mRNA	-2.58785	0.00341712
												103452971	LOC103452971	mRNA	-1.1583	0.00458009								103400887	LOC103400887	mRNA				103420539	LOC103420539	mRNA	0.777762	0.0498442
												103417780	LOC103417780	mRNA	-0.945771	0.0062487								103440575	LOC103440575	mRNA				103414255	LOC103414255	mRNA	-1.28979	0.047241
												103433007	LOC103433007	mRNA	-1.0291	0.0104318								103442623	LOC103442623	mRNA				103444605	LOC103444605	mRNA	2.29736	1.66682e-08
												103440304	LOC103440304	mRNA	1.02711	0.000170882								103441965	LOC103441965	mRNA				103419438	LOC103419438	mRNA	0.564962	0.318232
												103440305	LOC103440305	mRNA	-0.876323	0.0634824								103447269	LOC103447269	mRNA				103417577	LOC103417577	mRNA	-0.674014	0.137616
												103417782	LOC103417782	mRNA	1.24601	0.0685508								103448043	LOC103448043	mRNA				103417584	LOC103417584	mRNA	4.09099	0.000233658
												103440307	LOC103440307	mRNA	-4.2777	8.0341e-05								103402598	LOC103402598	mRNA				103441262	LOC103441262	mRNA	-0.878449	0.0295542
												103432999	LOC103432999	mRNA	-1.06019	0.00541716								103447267	LOC103447267	mRNA				103444607	LOC103444607	mRNA	2.52725	2.0874e-05
												103434919	LOC103434919	mRNA	-4.09746	0.0085155								103401762	LOC103401762	mRNA				103414267	LOC103414267	mRNA	0.576754	0.113875
												103422345	LOC103422345	mRNA	1.07252	0.00121419								103403755	LOC103403755	mRNA				103439308	LOC103439308	mRNA	-1.08248	0.00490265
												103422348	LOC103422348	mRNA	-0.975051	0.0155333								103447273	LOC103447273	mRNA				103403026	LOC103403026	mRNA	-2.38671	0.001229
												103422350	LOC103422350	mRNA	-6.3024	1.27836e-05								103449285	LOC103449285	mRNA				103439302	LOC103439302	mRNA	-1.06093	0.00169623
												103422349	LOC103422349	mRNA	-4.24152	0.00030942								103405676	LOC103405676	mRNA				103403027	LOC103403027	mRNA	-3.4689	7.28753e-06
												103417812	LOC103417812	mRNA	2.19862	3.90767e-05								103402595	LOC103402595	mRNA				103403022	LOC103403022	mRNA	0.893538	3.44985e-05
												103422333	LOC103422333	mRNA	2.28926	0.000892066								103403748	LOC103403748	mRNA				103434454	LOC103434454	mRNA	-1.29502	0.00123989
												103420756	LOC103420756	mRNA	-1.9989	0.0054575								103402594	LOC103402594	mRNA				103408759	LOC103408759	mRNA	-0.741127	0.0172819
												103422338	LOC103422338	mRNA	0.733536	0.0490484								103420882	LOC103420882	mRNA				103452575	LOC103452575	mRNA	1.6145	0.0104212
												103420760	LOC103420760	mRNA	-4.18474	0.00796616								103429985	LOC103429985	mRNA				103421657	LOC103421657	mRNA	-1.3451	0.0078652
												103406811	LOC103406811	mRNA	-2.50856	1.1603e-06								103429984	LOC103429984	mRNA				103428975	LOC103428975	mRNA	-1.02378	0.0372548
												103422342	LOC103422342	mRNA	3.33608	2.40299e-05								103404375	LOC103404375	mRNA				114823527	114823527	mRNA	-0.511256	0.315419
												103448502	LOC103448502	mRNA	1.75973	0.096905								103405630	LOC103405630	mRNA				103424478	LOC103424478	mRNA	0.547763	0.129925
												103417793	LOC103417793	mRNA	-1.83323	0.00203661								103420889	LOC103420889	mRNA				103408778	LOC103408778	mRNA	-0.926338	0.0193833
												103420753	LOC103420753	mRNA	-1.50595	0.00594778								103432553	LOC103432553	mRNA				103428963	LOC103428963	mRNA	1.2335	0.000336019
												103452985	LOC103452985	mRNA	3.1846	2.45326e-05								103435764	LOC103435764	mRNA				103408766	LOC103408766	mRNA	1.04738	0.0040946
												103440334	LOC103440334	mRNA	-0.968421	0.00389375								103432554	LOC103432554	mRNA				103441289	LOC103441289	mRNA	2.67294	0.0117006
												103440336	LOC103440336	mRNA	-4.40325	0.00102379								103443933	LOC103443933	mRNA				103434449	LOC103434449	mRNA	-0.873464	0.017463
												103432974	LOC103432974	mRNA	1.11304	0.000738892								103445972	HD3	mRNA				103447989	LOC103447989	mRNA	-0.768489	0.00972996
												103434900	LOC103434900	mRNA	-2.59361	0.00478707								103449292	LOC103449292	mRNA				103414277	LOC103414277	mRNA	-1.43968	0.00782787
												103434906	LOC103434906	mRNA	0.933198	0.253775								103445973	LOC103445973	mRNA				103449212	LOC103449212	mRNA	-2.0931	0.00118988
												103434903	LOC103434903	mRNA	1.28315	0.0498505								103442642	LOC103442642	mRNA				103440507	LOC103440507	mRNA	0.796658	0.00796528
												103422316	LOC103422316	mRNA	0.886331	0.0525741								103418631	LOC103418631	mRNA				103447987	LOC103447987	mRNA	-3.98637	0.00399609
												103422318	LOC103422318	mRNA	1.08105	0.0318471								103447277	LOC103447277	mRNA				103456142	LOC103456142	mRNA	-0.894489	0.140336
												103448509	LOC103448509	mRNA	-1.72672	0.0216341								103449294	LOC103449294	mRNA				103447993	LOC103447993	mRNA	0.961901	0.11927
												103448510	LOC103448510	mRNA	0.783418	0.233065								103404387	LOC103404387	mRNA				103440512	LOC103440512	mRNA	-1.25483	0.0025134
												103452991	LOC103452991	mRNA	0.800757	0.0403572								103450593	LOC103450593	mRNA				103402994	LOC103402994	mRNA	-0.97235	0.076879
												103452992	LOC103452992	mRNA	1.69982	0.00163072								103416598	LOC103416598	mRNA				103449219	LOC103449219	mRNA	-0.591544	0.0903152
												103422315	LOC103422315	mRNA	-4.88199	8.22954e-05								103410907	LOC103410907	mRNA				103439272	LOC103439272	mRNA	1.90372	6.59774e-18
												103420698	LOC103420698	mRNA	1.20899	2.1319e-06								103416604	LOC103416604	mRNA				103434444	LOC103434444	mRNA	-1.37031	0.000712146
												103420697	LOC103420697	mRNA	-3.81906	0.000254482								103423691	LOC103423691	mRNA				103452602	LOC103452602	mRNA	0.581409	0.2187
												103406731	LOC103406731	mRNA	-4.03204	0.000628625								103418648	LOC103418648	mRNA				103426254	LOC103426254	mRNA	3.04086	0.000239521
												103452987	LOC103452987	mRNA	-0.88107	0.038886								103403704	LOC103403704	mRNA				103415396	LOC103415396	mRNA	1.58817	2.32793e-05
												103417728	LOC103417728	mRNA	-2.97793	0.00015189								103420869	LOC103420869	mRNA				103412036	LOC103412036	mRNA	0.835923	0.0100671
												103420681	LOC103420681	mRNA	0.300108	0.652568								103425501	LOC103425501	mRNA				114825343	114825343	mRNA	-1.59653	0.0276368
												103417731	LOC103417731	mRNA	1.39043	0.00566616								114826460	114826460	mRNA				103408703	LOC103408703	mRNA	-2.02775	0.00137447
												103440357	LOC103440357	mRNA	0.951877	0.00259002								103429981	LOC103429981	mRNA				103424445	LOC103424445	mRNA	-1.68702	8.96304e-05
												103432961	LOC103432961	mRNA	1.30433	0.00351525								103435742	LOC103435742	mRNA				103417553	LOC103417553	mRNA	-2.13367	0.003004
												103440363	LOC103440363	mRNA	0.622334	0.196617								103440612	LOC103440612	mRNA				103408697	LOC103408697	mRNA	1.01418	0.0514235
												103434896	LOC103434896	mRNA	-3.95958	1.1235e-05								103449307	LOC103449307	mRNA				108171967	LOC108171967	mRNA	-0.460819	0.257507
												103454537	LOC103454537	mRNA	-3.25419	0.00281479								103442002	LOC103442002	mRNA				103445907	LOC103445907	mRNA	-0.8236	0.0408786
												103406773	LOC103406773	mRNA	-1.1811	0.00443283								103445987	LOC103445987	mRNA				103437767	LOC103437767	mRNA	0.476271	0.217711
												103450987	LOC103450987	mRNA	-1.24759	0.0186386								103450607	LOC103450607	mRNA				103442590	LOC103442590	mRNA	1.44468	0.0134213
												103454548	LOC103454548	mRNA	-0.909968	0.00833866								103405650	LOC103405650	mRNA				103454131	LOC103454131	mRNA	0.853848	0.00768795
												103420716	LOC103420716	mRNA	-4.29266	0.00234975								103418656	LOC103418656	mRNA				103434437	LOC103434437	mRNA	-1.56188	0.00778667
												103414450	LOC103414450	mRNA	1.05368	0.141135								103405647	LOC103405647	mRNA				103447998	LOC103447998	mRNA	-1.06386	0.0157226
												103452998	LOC103452998	mRNA	-1.21289	0.00278901								103447297	LOC103447297	mRNA				103417540	LOC103417540	mRNA	-1.82434	0.00258515
												103406763	LOC103406763	mRNA	-0.741483	0.0390071								103435680	LOC103435680	mRNA				103414225	LOC103414225	mRNA	-2.37774	3.45877e-11
												103406756	LOC103406756	mRNA	0.898677	2.51658e-05								103435672	LOC103435672	mRNA				103449228	LOC103449228	mRNA	-1.08828	0.011656
												103453002	LOC103453002	mRNA	-1.39476	0.00147151								103435682	LOC103435682	mRNA				103408711	LOC103408711	mRNA	0.687949	0.101575
												103434887	LOC103434887	mRNA	-3.8088	3.522e-05								103401504	LOC103401504	mRNA				103448002	LOC103448002	mRNA	-0.712971	0.15898
												103451000	LOC103451000	mRNA	-1.33155	0.0108871								103451805	LOC103451805	mRNA				103408707	LOC103408707	mRNA	0.89032	0.0200366
												103436939	LOC103436939	mRNA	-1.5678	0.00237801								103450548	LOC103450548	mRNA				103439903	LOC103439903	mRNA	-0.891507	0.0616294
												103434885	LOC103434885	mRNA	1.37091	0.0289583								103451803	NAC1	mRNA				103434432	LOC103434432	mRNA	-2.13923	0.00040509
												103420707	LOC103420707	mRNA	0.34619	0.706158								103412906	LOC103412906	mRNA				103403002	LOC103403002	mRNA	-1.26041	0.0373313
												103417767	LOC103417767	mRNA	-1.4209	0.0119032								103405565	LOC103405565	mRNA				103437756	LOC103437756	mRNA	-2.67784	4.05356e-14
												103437800	LOC103437800	mRNA	-3.53327	2.86176e-05								103405555	LOC103405555	mRNA				103439260	LOC103439260	mRNA	-1.58513	0.00408718
												103447975	LOC103447975	mRNA	0.64488	0.556168								103451807	LOC103451807	mRNA				103402999	LOC103402999	mRNA	-0.625235	0.0569756
												103439320	LOC103439320	mRNA	-2.09624	8.51342e-05								103449827	LOC103449827	mRNA				103436463	LOC103436463	mRNA	-2.53758	0.00130266
												103408743	LOC103408743	mRNA	4.54711	0.0200668								103405551	LOC103405551	mRNA				103434430	LOC103434430	mRNA	1.48009	4.22739e-05
												114825325	114825325	mRNA	-1.09118	2.95492e-06								103427122	LOC103427122	mRNA				103406588	LOC103406588	mRNA	-1.67066	9.6921e-06
												103428993	LOC103428993	mRNA	-4.19037	1.1735e-05								103432431	LOC103432431	mRNA				103424427	LOC103424427	mRNA	1.4031	0.00257736
												114825330	114825330	mRNA	-2.50811	0.000210991								114824807	114824807	mRNA				103422635	LOC103422635	mRNA	-4.58281	0.000345533
												114825321	114825321	mRNA	1.38094	0.0494511								103429832	LOC103429832	mRNA				103417569	LOC103417569	mRNA	-0.663279	0.0561837
												103408753	LOC103408753	mRNA	-4.55722	0.00952341								103429831	LOC103429831	mRNA				103408739	LOC103408739	mRNA	1.47526	1.41543e-05
												103426302	LOC103426302	mRNA	-2.91118	0.0139919								114822923	114822923	mRNA				103444642	LOC103444642	mRNA	0.407422	0.382594
												103400263	LOC103400263	mRNA	0.165023	0.783898								103455375	LOC103455375	mRNA				114819622	114819622	mRNA	-1.97213	0.00907074
												103447977	LOC103447977	mRNA	1.84283	4.80515e-06								103410761	LOC103410761	mRNA				103428932	LOC103428932	mRNA	-0.797553	0.0057416
												103400265	LOC103400265	mRNA	2.57294	0.000819812								103412934	LOC103412934	mRNA				114819621	114819621	mRNA	-3.05587	4.78565e-05
												103445881	LOC103445881	mRNA	-1.27435	0.00284582								103448619	LOC103448619	mRNA				103412045	LOC103412045	mRNA	-0.441826	0.418958
												103437793	LOC103437793	mRNA	-3.74027	0.000183322								103445280	LOC103445280	mRNA				103449234	LOC103449234	mRNA	-1.66117	0.00255766
												103445884	LOC103445884	mRNA	-2.24807	0.000423883								103401532	LOC103401532	mRNA				103437754	LOC103437754	mRNA	1.24704	0.000145335
												103445885	LOC103445885	mRNA	0.602736	0.234587								103453816	LOC103453816	mRNA				103440558	LOC103440558	mRNA	-2.37369	0.0273602
												103439308	LOC103439308	mRNA	-1.97658	7.77373e-06								103453820	LOC103453820	mRNA				103443902	LOC103443902	mRNA	0.82948	0.359037
												103447984	LOC103447984	mRNA	1.91145	0.0759518								103404828	LOC103404828	mRNA				103448012	LOC103448012	mRNA	-0.891758	0.00406864
												103447985	LOC103447985	mRNA	-3.08566	0.000105136								103451820	LOC103451820	mRNA				103445936	LOC103445936	mRNA	0.971851	9.77425e-05
												103426288	LOC103426288	mRNA	1.44783	1.01851e-05								103401643	LOC103401643	mRNA				103442605	LOC103442605	mRNA	1.04037	9.53375e-06
												103428975	LOC103428975	mRNA	1.76051	2.82686e-05								103449837	LOC103449837	mRNA				103439246	LOC103439246	mRNA	0.319354	0.628594
												114823585	114823585	mRNA	0.627084	0.147565								103405574	LOC103405574	mRNA				103433175	LOC103433175	mRNA	-0.926595	0.00900991
												103408779	LOC103408779	mRNA	1.08176	0.00450958								114825859	114825859	mRNA				103443282	LOC103443282	mRNA	-2.67251	0.0103398
												108171942	LOC108171942	mRNA	-1.06841	0.0236853								103425346	LOC103425346	mRNA				103404295	LOC103404295	mRNA	1.19161	0.00786349
												114825331	114825331	mRNA	-1.7985	0.00030392								103433678	LOC103433678	mRNA				103426375	LOC103426375	mRNA	-1.0979	0.0260688
												103419485	LOC103419485	mRNA	0.846731	0.238894								114827546	114827546	mRNA				103414345	LOC103414345	mRNA	1.01113	0.012427
												103428961	LOC103428961	mRNA	-1.07888	0.000688991								103427106	LOC103427106	mRNA				103404294	LOC103404294	mRNA	1.36599	2.02439e-07
												103408766	LOC103408766	mRNA	0.745771	0.0952894								103432410	LOC103432410	mRNA				103420782	LOC103420782	mRNA	1.37516	4.15822e-06
												103441288	LOC103441288	mRNA	1.20416	0.0146838								103445291	LOC103445291	mRNA				103408830	LOC103408830	mRNA	1.55723	0.00147507
												114819598	114819598	mRNA	-4.11878	0.000119732								103455399	LOC103455399	mRNA				103426378	LOC103426378	mRNA	0.13723	0.809715
												103447987	LOC103447987	mRNA	-2.7826	0.0366107								103448636	LOC103448636	mRNA				103423552	LOC103423552	mRNA	-4.66802	0.0055156
												103447993	LOC103447993	mRNA	2.76261	0.00506635								103446465	LOC103446465	mRNA				103421788	LOC103421788	mRNA	-1.39415	0.0239577
												103445898	LOC103445898	mRNA	-0.909908	0.000677555								103453090	LOC103453090	mRNA				103439374	LOC103439374	mRNA	-3.07752	0.00676415
												103441297	LOC103441297	mRNA	0.996519	0.0342755								103451825	LOC103451825	mRNA				103451218	LOC103451218	mRNA	2.00577	5.02295e-09
												103447994	LOC103447994	mRNA	1.4231	0.252382								103403572	LOC103403572	mRNA				103416489	LOC103416489	mRNA	-2.29578	0.262259
												103419484	LOC103419484	mRNA	-0.92496	0.0419036								103410701	LOC103410701	mRNA				103452507	LOC103452507	mRNA	1.09549	0.00083169
												103439274	LOC103439274	mRNA	-1.6888	0.000288917								114827542	114827542	mRNA				114821207	114821207	mRNA	1.63791	7.99066e-05
												103437768	LOC103437768	mRNA	-3.12306	6.37777e-05								103453096	LOC103453096	mRNA				103408832	LOC103408832	mRNA	2.56419	0.000385613
												103439272	LOC103439272	mRNA	-4.58444	5.11501e-07								103434363	LOC103434363	mRNA				103416471	LOC103416471	mRNA	-0.631015	0.144075
												103437770	LOC103437770	mRNA	-2.23658	0.034458								103428061	LOC103428061	mRNA				103419532	LOC103419532	mRNA	0.587071	0.159315
												103426254	LOC103426254	mRNA	-2.31496	0.00657838								103428060	LOC103428060	mRNA				103414365	LOC103414365	mRNA	2.71632	1.2413e-07
												103408703	LOC103408703	mRNA	-4.76959	0.000694643								103425329	LOC103425329	mRNA				103447904	LOC103447904	mRNA	1.00935	0.0491171
												114819614	114819614	mRNA	-1.16837	0.00320965								103410709	LOC103410709	mRNA				103447905	LOC103447905	mRNA	-1.62819	0.00731066
												103447997	LOC103447997	mRNA	0.743565	0.0891677								103425330	LOC103425330	mRNA				103400967	LOC103400967	mRNA	-0.898351	9.11497e-06
												103408698	LOC103408698	mRNA	0.825067	0.000766919								114826954	114826954	mRNA				103403064	LOC103403064	mRNA	1.75314	0.000489578
												108171967	LOC108171967	mRNA	-1.68265	0.00855409								103401560	LOC103401560	mRNA				103419537	LOC103419537	mRNA	1.86104	0.00029493
												103447998	LOC103447998	mRNA	-3.88381	0.00121235								103455407	LOC103455407	mRNA				103404313	LOC103404313	mRNA	-0.467256	0.30333
												103443887	LOC103443887	mRNA	-0.875813	0.0479472								114820028	114820028	mRNA				103441192	LOC103441192	mRNA	-1.43821	0.000170658
												103412014	LOC103412014	mRNA	-2.13037	0.000392616								103453100	LOC103453100	mRNA				103421745	LOC103421745	mRNA	0.834278	0.0653923
												103408711	LOC103408711	mRNA	2.95158	0.00471474								103455418	LOC103455418	mRNA				103429050	LOC103429050	mRNA	0.900231	0.0325024
												103443893	LOC103443893	mRNA	3.9079	0.000650841								103449863	LOC103449863	mRNA				103416492	LOC103416492	mRNA	-0.650289	0.154461
												103443892	LOC103443892	mRNA	1.06999	1.04158e-05								103453868	NAC23	mRNA				103439368	LOC103439368	mRNA	-0.868712	0.023668
												103408707	LOC103408707	mRNA	1.05922	0.046008								103401564	LOC103401564	mRNA				103452510	LOC103452510	mRNA	0.952833	0.0185417
												103415395	LOC103415395	mRNA	0.621004	0.136138								103451843	HD19	mRNA				103429061	LOC103429061	mRNA	1.52663	0.0537445
												103412031	LOC103412031	mRNA	1.47044	0.00212121								103455413	LOC103455413	mRNA				114821212	114821212	mRNA	0.708203	0.102384
												103445917	LOC103445917	mRNA	0.717085	0.356026								103403582	LOC103403582	mRNA				103423533	LOC103423533	mRNA	0.501059	0.31651
												103443896	LOC103443896	mRNA	-4.28678	0.0180929								103402387	LOC103402387	mRNA				114819554	114819554	mRNA	-1.8129	0.0506426
												103439262	LOC103439262	mRNA	-4.80241	1.76397e-06								103405532	LOC103405532	mRNA				103454049	LOC103454049	mRNA	-1.56927	0.0024534
												103437763	LOC103437763	mRNA	-4.09401	8.98332e-05								103401607	LOC103401607	mRNA				103400202	LOC103400202	mRNA	0.457131	0.293284
												103437756	LOC103437756	mRNA	0.863707	0.152383								103410720	LOC103410720	mRNA				103437829	LOC103437829	mRNA	-3.03313	6.35487e-05
												103422644	LOC103422644	mRNA	3.99879	0.000358688								103437076	LOC103437076	mRNA				103444569	LOC103444569	mRNA	1.14317	0.0538074
												103428935	LOC103428935	mRNA	-6.64693	0.000395226								103434984	LOC103434984	mRNA				103442526	LOC103442526	mRNA	0.568311	0.422587
												103428930	LOC103428930	mRNA	-2.35907	0.0212954								114826377	114826377	mRNA				103439347	LOC103439347	mRNA	1.31174	0.0165957
												103419428	LOC103419428	mRNA	1.03389	0.0131665								103431534	LOC103431534	mRNA				103439345	LOC103439345	mRNA	-0.478471	0.277577
												103408739	LOC103408739	mRNA	0.807307	0.444461								103437074	LOC103437074	mRNA				103439341	LOC103439341	mRNA	-1.18661	0.0248585
												103408736	LOC103408736	mRNA	1.09412	0.000555237								103437071	LOC103437071	mRNA				103452521	LOC103452521	mRNA	-2.79987	0.00212196
												103419433	LOC103419433	mRNA	1.29344	0.0524526								114824749	114824749	mRNA				103424576	LOC103424576	mRNA	-1.55812	0.00206122
												103408726	LOC103408726	mRNA	2.26688	0.0344404								103418397	LOC103418397	mRNA				103426347	LOC103426347	mRNA	-1.30088	0.0015121
												114819622	114819622	mRNA	-3.1542	0.000723186								103401416	LOC103401416	mRNA				103456111	LOC103456111	mRNA	2.79343	0.000604222
												108172035	LOC108172035	mRNA	-5.48562	0.0411513								103418398	LOC103418398	mRNA				103426344	LOC103426344	mRNA	-1.37063	0.0117224
												103408715	LOC103408715	mRNA	0.518637	0.38037								103443862	LOC103443862	mRNA				103416435	LOC103416435	mRNA	-0.673787	0.184992
												103433176	LOC103433176	mRNA	1.40195	0.00111265								103403673	LOC103403673	mRNA				103441209	LOC103441209	mRNA	0.152388	0.795255
												103433178	LOC103433178	mRNA	-2.81057	0.000529126								103453754	LOC103453754	mRNA				103441210	LOC103441210	mRNA	0.920756	0.0782768
												103400345	LOC103400345	mRNA	-0.823998	0.0533961								103453755	LOC103453755	mRNA				103437824	LOC103437824	mRNA	-1.94266	0.00171296
												103445936	LOC103445936	mRNA	1.17405	0.000238606								103453756	LOC103453756	mRNA				103416420	LOC103416420	mRNA	2.41105	0.0100318
												103443903	LOC103443903	mRNA	-1.00919	0.0373211								103404890	LOC103404890	mRNA				103441214	LOC103441214	mRNA	0.698582	0.0349974
												103445935	LOC103445935	mRNA	0.945381	0.00355341								103445214	LOC103445214	mRNA				103442529	LOC103442529	mRNA	-1.34892	0.0329149
												103412055	LOC103412055	mRNA	-5.17434	0.00501906								103403677	LOC103403677	mRNA				103444580	LOC103444580	mRNA	-0.820844	0.12959
												103400324	LOC103400324	mRNA	-2.14242	0.00131855								103413030	LOC103413030	mRNA				103443341	LOC103443341	mRNA	-1.11253	0.0600472
												103439246	LOC103439246	mRNA	-1.11681	0.381758								103453752	LOC103453752	mRNA				103434495	LOC103434495	mRNA	-2.86117	0.0010044
												103433175	LOC103433175	mRNA	1.40803	0.0131465								103427215	LOC103427215	mRNA				103441218	LOC103441218	mRNA	-2.24863	0.000189655
												103443282	LOC103443282	mRNA	-0.925172	0.200059								103431519	LOC103431519	mRNA				103404284	LOC103404284	mRNA	-0.455876	0.20571
												103443283	LOC103443283	mRNA	0.871503	0.259483								103434975	LOC103434975	mRNA				103442538	LOC103442538	mRNA	-1.7156	0.00876824
												103423550	LOC103423550	mRNA	0.504693	0.522534								103409643	LOC103409643	mRNA				103437812	LOC103437812	mRNA	-2.01146	0.00309227
												103439380	LOC103439380	mRNA	1.23636	0.0314769								103415174	LOC103415174	mRNA				103437811	LOC103437811	mRNA	-1.27038	0.00197168
												103404294	LOC103404294	mRNA	-1.32422	0.00199998								103450496	LOC103450496	mRNA				103421701	LOC103421701	mRNA	-0.832302	0.0144525
												103439378	LOC103439378	mRNA	-1.46941	0.0585835								103447205	LOC103447205	mRNA				103424543	LOC103424543	mRNA	1.44029	7.41782e-08
												103426384	LOC103426384	mRNA	-4.45626	1.17756e-05								103403687	LOC103403687	mRNA				103408809	LOC103408809	mRNA	1.58268	0.00393773
												103423554	LOC103423554	mRNA	-1.20182	1.88724e-06								103448548	LOC103448548	mRNA				103429003	LOC103429003	mRNA	0.927213	0.0437393
												103439377	LOC103439377	mRNA	-1.93421	0.000854163								103415187	LOC103415187	mRNA				103424544	LOC103424544	mRNA	-2.44585	0.000644753
												103408828	LOC103408828	mRNA	0.966071	0.218762								103445228	LOC103445228	mRNA				103430745	LOC103430745	mRNA	0.942591	0.0535388
												103420783	LOC103420783	mRNA	-0.968659	0.00121989								103407579	LOC103407579	mRNA				103424559	LOC103424559	mRNA	-1.00995	0.0232822
												103420788	LOC103420788	mRNA	1.51159	0.00187638								103403693	LOC103403693	mRNA				103424555	LOC103424555	mRNA	4.61642	0.000192773
												103439374	LOC103439374	mRNA	-7.05716	0.000115217								103418413	LOC103418413	mRNA				114820656	114820656	mRNA	2.47702	2.86054e-14
												103426389	LOC103426389	mRNA	-0.722236	0.0171665								103427194	LOC103427194	mRNA				114821277	114821277	mRNA	0.98203	0.00735373
												103423563	LOC103423563	mRNA	-3.16954	0.000340543								114824772	114824772	mRNA				103408822	LOC103408822	mRNA	0.624353	0.13042
												114821211	114821211	mRNA	-1.78616	0.000116308								103429900	LOC103429900	mRNA				103430729	LOC103430729	mRNA	-1.81942	0.00567627
												103416489	LOC103416489	mRNA	4.44797	8.70077e-07								103455340	LOC103455340	mRNA				103444589	LOC103444589	mRNA	1.44567	0.00526629
												103454819	LOC103454819	mRNA	-1.80075	0.00287677								114824775	114824775	mRNA				103403056	LOC103403056	mRNA	-2.25807	0.000803596
												114821208	114821208	mRNA	1.25726	4.53673e-05								103434962	LOC103434962	mRNA				103434477	LOC103434477	mRNA	1.51189	0.0329265
												103454820	LOC103454820	mRNA	-3.64842	0.000443307								103418358	LOC103418358	mRNA				103450616	LOC103450616	mRNA	-2.30385	0.00934355
												103441179	LOC103441179	mRNA	-3.35728	7.57209e-05								103418361	LOC103418361	mRNA				103405607	LOC103405607	mRNA	-0.844341	0.0138203
												103419532	LOC103419532	mRNA	0.883781	0.0807584								103450515	LOC103450515	mRNA				103420857	LOC103420857	mRNA	1.034	0.0568719
												103443290	LOC103443290	mRNA	1.38396	0.184448								103404841	LOC103404841	mRNA				103425476	LOC103425476	mRNA	-1.99247	0.000795636
												103443292	LOC103443292	mRNA	2.48316	0.173542								103401654	LOC103401654	mRNA				103423662	LOC103423662	mRNA	-1.02497	0.00758663
												103447903	LOC103447903	mRNA	3.8105	0.00207068								103404839	LOC103404839	mRNA				114826473	114826473	mRNA	-1.08328	0.0133935
												103437844	LOC103437844	mRNA	-1.01821	5.77129e-05								103403641	LOC103403641	mRNA				103435733	LOC103435733	mRNA	-1.12174	0.000751141
												103416483	LOC103416483	mRNA	-0.984133	0.00288256								103407484	LOC103407484	mRNA				103400918	LOC103400918	mRNA	-1.46299	0.0734858
												103441188	LOC103441188	mRNA	-4.09895	0.00709813								103452459	LOC103452459	mRNA				103432493	LOC103432493	mRNA	-2.83484	0.000145823
												103404313	LOC103404313	mRNA	-1.84049	0.00958133								103446428	LOC103446428	mRNA				103400926	LOC103400926	mRNA	-2.47383	0.0597142
												103447906	LOC103447906	mRNA	-2.70266	0.00957263								103431485	LOC103431485	mRNA				103400925	LOC103400925	mRNA	-1.49327	0.00580966
												103439373	LOC103439373	mRNA	-1.39814	0.000430124								103433716	LOC103433716	mRNA				103447301	LOC103447301	mRNA	0.833968	0.0238554
												103437840	LOC103437840	mRNA	1.02279	0.0019236								114825818	114825818	mRNA				103400922	MF-60	mRNA	0.707899	0.0512026
												103404308	LOC103404308	mRNA	0.579392	0.202624								114827516	114827516	mRNA				103442010	LOC103442010	mRNA	1.12469	0.0825931
												103404306	LOC103404306	mRNA	1.22053	0.198117								103455352	LOC103455352	mRNA				103450622	LOC103450622	mRNA	-6.9654	8.19266e-06
												103437841	LOC103437841	mRNA	-0.99371	0.00141594								114824786	114824786	mRNA				114820756	114820756	mRNA	1.13069	0.0116438
												103423539	LOC103423539	mRNA	-1.46612	0.0113375								103418368	LOC103418368	mRNA				103447309	LOC103447309	mRNA	-1.53269	2.1715e-07
												103429051	LOC103429051	mRNA	3.07885	1.80217e-11								103434945	LOC103434945	mRNA				103442020	LOC103442020	mRNA	-1.07117	0.0459319
												103423542	LOC103423542	mRNA	-0.971739	0.0325345								103418370	LOC103418370	mRNA				103449322	LOC103449322	mRNA	1.15722	0.06294
												103429059	LOC103429059	mRNA	0.842644	0.0328571								103455348	LOC103455348	mRNA				103450619	LOC103450619	mRNA	-0.524372	0.193008
												103451240	LOC103451240	mRNA	-4.71557	1.22769e-05								103433719	WRKY9	mRNA				103404355	LOC103404355	mRNA	-0.518175	0.209597
												103423533	LOC103423533	mRNA	2.53607	0.0673395								103447230	LOC103447230	mRNA				103445326	LOC103445326	mRNA	2.64021	0.00202532
												103451256	LOC103451256	mRNA	-1.23112	0.000202908								103434943	LOC103434943	mRNA				114821803	114821803	mRNA	-0.981347	0.0230243
												114819554	114819554	mRNA	0.721467	0.133146								103455343	LOC103455343	mRNA				103423626	MYB24	mRNA	-0.89612	0.0230751
												103402417	LOC103402417	mRNA	-2.06251	0.00924549								103434942	LOC103434942	mRNA				103432480	LOC103432480	mRNA	-0.78839	0.00809617
												103441203	LOC103441203	mRNA	-5.03927	9.92764e-05								103445243	LOC103445243	mRNA				103428177	LOC103428177	mRNA	1.50595	7.16244e-07
												103416502	LOC103416502	mRNA	0.773115	0.00747093								103445248	LOC103445248	mRNA				103423642	LOC103423642	mRNA	0.747065	0.00253185
												103441205	LOC103441205	mRNA	-1.25952	0.0261862								103451788	LOC103451788	mRNA				103420850	LOC103420850	mRNA	-2.73506	0.0154529
												103439354	LOC103439354	mRNA	-4.59459	0.00358938								103446434	LOC103446434	mRNA				103400928	LOC103400928	mRNA	1.12663	0.00175371
												103437826	LOC103437826	mRNA	4.61431	0.0156604								103450534	LOC103450534	mRNA				103440655	LOC103440655	mRNA	0.832754	0.00087748
												103439347	LOC103439347	mRNA	-1.37156	9.32468e-07								103447241	LOC103447241	mRNA				103447313	LOC103447313	mRNA	0.962021	0.00189387
												103437828	LOC103437828	mRNA	1.19892	0.000689596								103450540	LOC103450540	mRNA				103400931	LOC103400931	mRNA	2.75477	0.0158646
												103423521	LOC103423521	mRNA	-1.52524	0.0355014								103401663	LOC103401663	mRNA				103440657	LOC103440657	mRNA	-1.90957	0.00157981
												103439342	LOC103439342	mRNA	2.34761	0.00107213								103425419	LOC103425419	mRNA				103453886	LOC103453886	mRNA	0.854473	8.43701e-06
												103408781	LOC103408781	mRNA	-2.12601	1.69565e-05								103453787	LOC103453787	mRNA				103448673	LOC103448673	mRNA	-0.850644	0.0497426
												103451258	LOC103451258	mRNA	-1.14028	0.0151602								103438351	LOC103438351	mRNA				103442046	LOC103442046	mRNA	-2.96746	3.9992e-07
												103426355	LOC103426355	mRNA	2.12232	0.186697								114827004	114827004	mRNA				103402510	LOC103402510	mRNA	-0.459343	0.369455
												103423529	LOC103423529	mRNA	-1.26887	0.0183037								103436390	LOC103436390	mRNA				103404368	LOC103404368	mRNA	-1.71021	0.0048007
												103429039	LOC103429039	mRNA	-0.954756	0.0209168								114820086	114820086	mRNA				114821810	114821810	mRNA	0.92473	0.0176465
												103451270	LOC103451270	mRNA	-4.21301	0.00738433								103436397	LOC103436397	mRNA				103455452	LOC103455452	mRNA	-0.887124	0.0286736
												103426354	LOC103426354	mRNA	-1.2009	0.00347386								103449941	LOC103449941	mRNA				103404322	LOC103404322	mRNA	-0.610041	0.168735
												114819570	114819570	mRNA	-2.17512	0.000315388								103415240	LOC103415240	mRNA				103423590	LOC103423590	mRNA	-1.11506	0.0200861
												103426347	LOC103426347	mRNA	-3.21416	7.0984e-06								103420358	LOC103420358	mRNA				114822973	114822973	mRNA	-0.429283	0.440484
												103423512	LOC103423512	mRNA	0.748279	0.0156495								103413154	LOC103413154	mRNA				103425436	LOC103425436	mRNA	-1.01664	0.00243741
												103423513	LOC103423513	mRNA	-1.13168	0.00397462								103453170	LOC103453170	mRNA				103423598	LOC103423598	mRNA	0.812619	0.0448746
												103416430	LOC103416430	mRNA	-3.85229	1.28194e-06								103401753	LOC103401753	mRNA				103426420	LOC103426420	mRNA	1.79159	0.000817711
												103426344	LOC103426344	mRNA	-4.07328	0.000133851								103406457	LOC103406457	mRNA				103455440	LOC103455440	mRNA	1.98275	2.93539e-05
												103429023	LOC103429023	mRNA	0.711067	0.0712174								103404958	LOC103404958	mRNA				103420819	LOC103420819	mRNA	-2.34211	7.71394e-06
												103400239	LOC103400239	mRNA	1.41102	0.0855756								103415235	LOC103415235	mRNA				103426425	LOC103426425	mRNA	0.947824	0.00196775
												108171771	LOC108171771	mRNA	1.14044	0.122037								114824197	114824197	mRNA				103425440	LOC103425440	mRNA	1.15193	0.00489931
												114819562	114819562	mRNA	-3.79366	2.86175e-07								114827013	114827013	mRNA				103428150	LOC103428150	mRNA	2.07316	7.03809e-07
												103400230	LOC103400230	mRNA	-4.39773	6.20812e-07								103431615	LOC103431615	mRNA				103444002	LOC103444002	mRNA	-0.767414	0.022238
												103443335	LOC103443335	mRNA	-5.55516	7.13497e-07								114827012	114827012	mRNA				103447330	LOC103447330	mRNA	-0.703942	0.00942705
												103419495	LOC103419495	mRNA	-1.53941	0.0381418								103443230	LOC103443230	mRNA				103400941	LOC103400941	mRNA	-1.61702	0.000194998
												103437824	LOC103437824	mRNA	-0.958843	0.0196816								103438336	LOC103438336	mRNA				103450652	LOC103450652	mRNA	0.854278	0.188098
												103400221	LOC103400221	mRNA	0.629356	0.223183								103453173	LOC103453173	mRNA				103448683	LOC103448683	mRNA	3.35735	0.000345939
												103441213	LOC103441213	mRNA	1.19739	3.37757e-05								114821169	114821169	mRNA				103453895	LOC103453895	mRNA	-1.56797	0.00032126
												103416426	LOC103416426	mRNA	-0.963052	0.00661895								103433115	LOC103433115	mRNA				103414423	LOC103414423	mRNA	2.18817	1.82073e-10
												103447953	LOC103447953	mRNA	-1.15835	0.00875328								103436384	LOC103436384	mRNA				103445348	LOC103445348	mRNA	1.46791	0.0221345
												103437812	LOC103437812	mRNA	2.68017	7.1313e-05								114820094	114820094	mRNA				103403091	LOC103403091	mRNA	0.60925	0.0634025
												103439331	LOC103439331	mRNA	0.792157	0.0502755								103449972	LOC103449972	mRNA				103439395	LOC103439395	mRNA	-1.63545	0.0436794
												103408811	LOC103408811	mRNA	0.916729	0.367198								114821175	114821175	mRNA				103402445	LOC103402445	mRNA	-0.762619	0.0686217
												103426334	LOC103426334	mRNA	-0.0287526	0.983059								103451163	LOC103451163	mRNA				114827601	114827601	mRNA	1.3566	0.00684164
												103423500	LOC103423500	mRNA	-2.42212	0.000871854								103454758	LOC103454758	mRNA				103455461	LOC103455461	mRNA	-0.692438	0.0467132
												103429003	LOC103429003	mRNA	4.16053	0.00270964								103454759	LOC103454759	mRNA				103423573	LOC103423573	mRNA	1.04009	0.0419341
												103426333	LOC103426333	mRNA	1.37393	0.00558819								103453192	LOC103453192	mRNA				114821831	114821831	mRNA	1.23131	0.00230847
												103419526	LOC103419526	mRNA	-2.22851	0.0025525								103404960	LOC103404960	mRNA				114821832	114821832	mRNA	-1.14522	0.000631089
												103428999	LOC103428999	mRNA	3.13264	0.0104597								103439831	LOC103439831	mRNA				103428146	LOC103428146	mRNA	-0.854078	0.043866
												103428997	LOC103428997	mRNA	0.315111	0.59246								103431599	LOC103431599	mRNA				114822994	114822994	mRNA	-2.01239	0.00169473
												103426329	LOC103426329	mRNA	-1.2779	0.0129127								103441955	LOC103441955	mRNA				103442070	LOC103442070	mRNA	-3.73852	0.00169666
												114825264	114825264	mRNA	-6.38479	0.000680988								103420372	LOC103420372	mRNA				103430809	LOC103430809	mRNA	-0.881566	0.00499856
												103408822	LOC103408822	mRNA	1.02618	0.0371672								103443236	LOC103443236	mRNA				103400169	LOC103400169	mRNA	1.71876	0.0461662
												103408816	LOC103408816	mRNA	-4.3149	3.99192e-06								103441961	LOC103441961	mRNA				103442073	LOC103442073	mRNA	-0.885085	0.0569005
												103437803	LOC103437803	mRNA	0.911719	0.0161117								103437103	LOC103437103	mRNA				103444031	LOC103444031	mRNA	-0.757381	0.035955
												103441229	WRKY16	mRNA	1.15391	0.109134								103427283	LOC103427283	mRNA				103444030	LOC103444030	mRNA	-0.921418	0.0134448
												103445867	LOC103445867	mRNA	1.07688	0.054141								103436359	LOC103436359	mRNA				114819107	114819107	mRNA	1.84431	0.000163349
												103437808	LOC103437808	mRNA	2.4052	0.0296355								103433087	LOC103433087	mRNA				103447353	LOC103447353	mRNA	-0.855193	0.00116222
												103437802	LOC103437802	mRNA	2.67861	0.0210175								103451171	LOC103451171	mRNA				103445358	LOC103445358	mRNA	0.765258	0.00114318
												103419524	LOC103419524	mRNA	4.08434	9.50231e-06								103456043	LOC103456043	mRNA				114820171	114820171	mRNA	-0.852381	0.0153139
												103441238	LOC103441238	mRNA	5.94709	0.000127561								103422469	LOC103422469	mRNA				103420924	LOC103420924	mRNA	-0.806635	0.0941412
												103416457	LOC103416457	mRNA	-1.62579	0.0152259								103456053	LOC103456053	mRNA				103428268	LOC103428268	mRNA	1.0121	0.00180566
												114823708	114823708	mRNA	1.91874	0.0578093								103453227	LOC103453227	mRNA				103410914	LOC103410914	mRNA	-1.09076	0.0383311
												103404348	LOC103404348	mRNA	-1.08681	0.0169519								103451183	LOC103451183	mRNA				114825368	114825368	mRNA	-0.742888	0.0205778
												103416539	LOC103416539	mRNA	-1.30951	0.00596874								103406408	LOC103406408	mRNA				103427329	LOC103427329	mRNA	-1.70041	0.00216814
												103402466	LOC103402466	mRNA	1.03799	0.0243046								103431579	LOC103431579	mRNA				114821749	114821749	mRNA	-1.95667	0.0114807
												114823711	114823711	mRNA	0.636615	0.475447								103439817	LOC103439817	mRNA				103437138	LOC103437138	mRNA	-1.01448	0.137284
												103429931	LOC103429931	mRNA	-5.18835	0.00888796								103452480	LOC103452480	mRNA				114826424	114826424	mRNA	1.76399	0.00657448
												114821796	114821796	mRNA	-0.908265	0.043019								103409679	LOC103409679	mRNA				103427326	LOC103427326	mRNA	0.635033	0.0386204
												114827563	114827563	mRNA	0.963088	0.00395872								103444511	LOC103444511	mRNA				114823665	114823665	mRNA	-1.70044	0.00153963
												114827570	114827570	mRNA	-0.796757	0.00454407								103427272	LOC103427272	mRNA				114823668	114823668	mRNA	3.30745	0.0015253
												103420863	LOC103420863	mRNA	-3.07064	0.0293048								103443253	LOC103443253	mRNA				103427333	LOC103427333	mRNA	-0.499815	0.206629
												103429947	LOC103429947	mRNA	-1.80515	4.61843e-06								103441158	LOC103441158	mRNA				103433823	LOC103433823	mRNA	-0.808465	0.0324737
												103443966	LOC103443966	mRNA	-0.928886	0.0186215								103444513	LOC103444513	mRNA				103400874	LOC103400874	mRNA	0.890353	0.0266474
												103442013	LOC103442013	mRNA	-2.76185	0.0032889								103439809	LOC103439809	mRNA				103401588	LOC103401588	mRNA	1.31733	0.0131951
												103432486	LOC103432486	mRNA	-1.10858	1.84997e-05								103433780	LOC103433780	mRNA				103447249	LOC103447249	mRNA	-2.1558	1.76068e-05
												103442015	LOC103442015	mRNA	1.56018	0.000540934								103438305	LOC103438305	mRNA				103449255	LOC103449255	mRNA	4.19104	2.04819e-30
												103442017	LOC103442017	mRNA	-3.08153	1.53037e-05								103433781	LOC103433781	mRNA				103454158	LOC103454158	mRNA	0.942576	0.00438199
												103442020	LOC103442020	mRNA	3.72346	0.000572167								103427269	LOC103427269	mRNA				103410929	LOC103410929	mRNA	-0.831847	0.0659361
												103445998	LOC103445998	mRNA	-1.23887	0.00361692								103453232	LOC103453232	mRNA				103418673	LOC103418673	mRNA	-0.587924	0.0488623
												103450620	LOC103450620	mRNA	-1.29308	0.0430916								114821194	114821194	mRNA				103445952	LOC103445952	mRNA	0.928499	0.0369505
												103446000	LOC103446000	mRNA	0.862034	0.0154945								103409698	LOC103409698	mRNA				103440572	LOC103440572	mRNA	-1.24178	0.00154187
												103442027	LOC103442027	mRNA	1.66096	0.00277787								103452487	LOC103452487	mRNA				103402581	LOC103402581	mRNA	-0.746204	0.239236
												103450619	LOC103450619	mRNA	-1.73436	0.00649321								103456069	LOC103456069	mRNA				103407660	LOC103407660	mRNA	1.13411	0.00894401
												103419658	LOC103419658	mRNA	0.944919	0.214704								103401730	LOC103401730	mRNA				103420918	LOC103420918	mRNA	1.5944	0.0547478
												103404356	LOC103404356	mRNA	1.28447	0.00132749								103401729	LOC103401729	mRNA				103400886	LOC103400886	mRNA	0.710372	0.0841672
												103404354	LOC103404354	mRNA	-1.02895	0.0696314								103422450	LOC103422450	mRNA				103425535	LOC103425535	mRNA	-0.775507	0.00382442
												114823720	114823720	mRNA	0.715556	0.301776								103453234	LOC103453234	mRNA				114826436	114826436	mRNA	3.44217	0.00031821
												103450634	LOC103450634	mRNA	-1.58797	2.65672e-05								114821195	114821195	mRNA				103435785	LOC103435785	mRNA	4.7391	0.00901164
												103404366	LOC103404366	mRNA	-3.37886	7.03936e-05								103443265	LOC103443265	mRNA				103433797	LOC103433797	mRNA	1.17557	3.26979e-08
												103423634	LOC103423634	mRNA	-2.13136	0.0388407								103441169	LOC103441169	mRNA				103435776	LOC103435776	mRNA	-0.98065	0.00546823
												103416560	LOC103416560	mRNA	-2.19672	0.0067875								103443267	LOC103443267	mRNA				103432566	LOC103432566	mRNA	-1.97393	0.00270063
												103420838	LOC103420838	mRNA	-3.60335	0.0068692								103406427	LOC103406427	mRNA				114826431	114826431	mRNA	-3.07028	0.00131307
												103404362	LOC103404362	mRNA	0.911359	0.213973								103409707	LOC103409707	mRNA				103448038	LOC103448038	mRNA	1.178	0.0218135
												103432482	LOC103432482	mRNA	0.839536	0.00211096								103406422	LOC103406422	mRNA				103400888	LOC103400888	mRNA	-1.77904	0.00564801
												114827574	114827574	mRNA	1.02539	0.00022136								103441173	LOC103441173	mRNA				108172109	LOC108172109	mRNA	-1.40982	0.000767162
												114827582	114827582	mRNA	-4.17236	0.00041773								103434419	LOC103434419	mRNA				103448042	LOC103448042	mRNA	2.03846	2.15482e-08
												103432477	LOC103432477	mRNA	1.17121	0.230292								103438420	LOC103438420	mRNA				103448043	LOC103448043	mRNA	-1.33498	1.74086e-05
												103432478	LOC103432478	mRNA	0.733298	0.0579419								114825885	114825885	mRNA				103410967	LOC103410967	mRNA	-0.623342	0.0531998
												114827580	114827580	mRNA	-4.41178	0.00742032								103439242	LOC103439242	mRNA				103445967	LOC103445967	mRNA	-0.959425	0.00877395
												103442039	LOC103442039	mRNA	0.738311	0.103646								103437751	LOC103437751	mRNA				103410950	LOC103410950	mRNA	0.742358	0.0949673
												103402507	LOC103402507	mRNA	0.75486	0.0785173								103436456	LOC103436456	mRNA				103442632	LOC103442632	mRNA	-1.17753	0.010847
												103450642	LOC103450642	mRNA	-4.43755	0.0095651								103441868	LOC103441868	mRNA				103445969	LOC103445969	mRNA	-1.56207	0.00120934
												103442043	LOC103442043	mRNA	-2.56243	2.10446e-07								103439886	LOC103439886	mRNA				103441972	LOC103441972	mRNA	-0.833374	0.00192331
												103448670	LOC103448670	mRNA	0.959923	0.0147166								103437743	LOC103437743	mRNA				103449285	LOC103449285	mRNA	-1.20569	0.00300022
												103404371	LOC103404371	mRNA	0.963441	0.00126445								103454683	LOC103454683	mRNA				103423698	LOC103423698	mRNA	1.8062	0.000468443
												103448677	LOC103448677	mRNA	1.71139	0.000332055								103451846	LOC103451846	mRNA				103416583	LOC103416583	mRNA	0.979109	0.0106548
												103450645	LOC103450645	mRNA	-4.23357	7.77375e-06								103408664	LOC103408664	mRNA				103410883	LOC103410883	mRNA	5.44055	2.45977e-06
												103402499	LOC103402499	mRNA	-1.89012	0.000256022								103406539	LOC103406539	mRNA				103410879	LOC103410879	mRNA	-0.904639	0.0117289
												103404368	LOC103404368	mRNA	-2.3457	0.00182867								103424398	LOC103424398	mRNA				103429984	LOC103429984	mRNA	1.05011	0.0193401
												103402421	LOC103402421	mRNA	-4.22977	0.00173414								103417520	LOC103417520	mRNA				103425508	LOC103425508	mRNA	0.931291	0.246
												103402420	LOC103402420	mRNA	-2.33797	1.22304e-05								103455434	LOC103455434	mRNA				103404375	LOC103404375	mRNA	0.360574	0.41733
												103404322	LOC103404322	mRNA	1.2886	0.00195488								103428911	LOC103428911	mRNA				103425509	LOC103425509	mRNA	-2.63392	0.000154534
												103426422	LOC103426422	mRNA	-2.29345	6.44806e-05								103455429	LOC103455429	mRNA				103429993	LOC103429993	mRNA	-0.962443	0.00138276
												103420816	LOC103420816	mRNA	-0.908961	0.0613415								114824164	114824164	mRNA				114821771	114821771	mRNA	1.27235	0.00216193
												103423594	LOC103423594	mRNA	-1.79115	0.0017047								103437736	LOC103437736	mRNA				103428237	LOC103428237	mRNA	-5.14702	0.000137163
												103423598	LOC103423598	mRNA	0.306241	0.672493								103438396	LOC103438396	mRNA				103432549	LOC103432549	mRNA	0.292968	0.544816
												103420819	LOC103420819	mRNA	-2.15588	0.00196057								103433156	LOC103433156	mRNA				103429983	LOC103429983	mRNA	-1.0479	0.0028884
												103426425	LOC103426425	mRNA	-0.841063	0.0483848								103438399	LOC103438399	mRNA				103442640	LOC103442640	mRNA	-2.40497	0.154983
												103444001	LOC103444001	mRNA	-1.28778	0.0191098								103437732	LOC103437732	mRNA				103445977	LOC103445977	mRNA	-0.648037	0.0869265
												103444003	LOC103444003	mRNA	-6.63852	0.000176289								103454697	LOC103454697	mRNA				103447281	HD23	mRNA	-0.841472	0.0063837
												103442060	LOC103442060	mRNA	-5.07203	0.021154								103414211	LOC103414211	mRNA				103404391	LOC103404391	mRNA	0.766689	0.0875304
												103442061	LOC103442061	mRNA	-2.03962	6.21962e-05								103454707	LOC103454707	mRNA				114820733	114820733	mRNA	-3.67192	5.43659e-05
												114820164	114820164	mRNA	-1.72674	6.30928e-05								103406563	LOC103406563	mRNA				103402526	LOC103402526	mRNA	-1.92745	0.000474043
												103416507	LOC103416507	mRNA	1.23988	0.0199608								103417538	LOC103417538	mRNA				103405642	LOC103405642	mRNA	-1.09595	0.0375263
												103404330	LOC103404330	mRNA	0.886757	0.000694109								103446530	LOC103446530	mRNA				103443942	LOC103443942	mRNA	1.99466	0.00219593
												103416509	LOC103416509	mRNA	-1.52459	0.000631772								103411982	LOC103411982	mRNA				103445978	LOC103445978	mRNA	1.06945	0.000309997
												103419602	LOC103419602	mRNA	-2.4654	0.00086996								103408692	LOC103408692	mRNA				103450600	LOC103450600	mRNA	0.76848	0.234251
												103426395	LOC103426395	mRNA	-2.42502	5.48665e-05								103415374	LOC103415374	mRNA				103405636	LOC103405636	mRNA	0.825907	0.0366109
												103439395	LOC103439395	mRNA	-1.19402	0.0309616								103439871	LOC103439871	mRNA				103450599	LOC103450599	mRNA	2.06783	2.49106e-12
												114827598	114827598	mRNA	1.25	0.0609296								103441890	LOC103441890	mRNA				103403698	LOC103403698	mRNA	2.39168	5.35574e-11
												103404331	LOC103404331	mRNA	0.894717	0.00224893								103433141	LOC103433141	mRNA				103423683	LOC103423683	mRNA	0.963861	0.0573396
												103420796	LOC103420796	mRNA	1.0859	0.5631								103433144	LOC103433144	mRNA				103410907	LOC103410907	mRNA	3.32267	0.00511384
												103416530	LOC103416530	mRNA	-3.00649	0.00207108								103433145	LOC103433145	mRNA				103450601	LOC103450601	mRNA	-1.8324	0.00384524
												103426394	LOC103426394	mRNA	-1.58792	0.000104289								103404974	LOC103404974	mRNA				103418639	LOC103418639	mRNA	-0.480279	0.307404
												103404332	LOC103404332	mRNA	-1.33448	0.00185788								103424356	LOC103424356	mRNA				103420867	LOC103420867	mRNA	-1.59567	0.01313
												103419611	LOC103419611	mRNA	-1.12654	0.00683293								103424350	LOC103424350	mRNA				103425490	LOC103425490	mRNA	-1.48781	0.00147847
												103432453	LOC103432453	mRNA	1.04942	0.000596818								103422579	LOC103422579	mRNA				103425500	LOC103425500	mRNA	1.62277	0.0153364
												103420797	LOC103420797	mRNA	-1.00188	0.0185902								103418518	LOC103418518	mRNA				103429960	LOC103429960	mRNA	-0.568383	0.0702234
												103439389	LOC103439389	mRNA	1.60159	0.000576125								103406490	LOC103406490	mRNA				103429982	LOC103429982	mRNA	-0.91092	0.0134278
												114827599	114827599	mRNA	1.03825	0.101331								103415297	LOC103415297	mRNA				103400907	LOC103400907	mRNA	1.80475	0.000908099
												114825928	114825928	mRNA	0.950613	0.0184796								103449918	LOC103449918	mRNA				103429980	LOC103429980	mRNA	0.476297	0.297333
												103426400	LOC103426400	mRNA	-2.84803	0.00558883								103454717	LOC103454717	mRNA				103429977	LOC103429977	mRNA	1.76041	0.0135078
												103439384	LOC103439384	mRNA	-2.00227	0.0934073								103424347	LOC103424347	mRNA				103445982	LOC103445982	mRNA	-0.724324	0.00652003
												103423578	LOC103423578	mRNA	0.880384	0.00309079								103449922	LOC103449922	mRNA				103449307	LOC103449307	mRNA	-1.18811	0.00128723
												103432451	LOC103432451	mRNA	1.05041	0.000397802								103438380	LOC103438380	mRNA				103443957	LOC103443957	mRNA	1.14925	0.0380212
												114825931	114825931	mRNA	1.5188	0.000207573								103453142	LOC103453142	mRNA				103450609	LOC103450609	mRNA	-8.21345	0.00356742
												103400171	LOC103400171	mRNA	-2.35133	0.000767817								103420419	LOC103420419	mRNA				103449312	LOC103449312	mRNA	-1.13499	0.0042611
												103400174	LOC103400174	mRNA	-5.44846	5.74313e-07								103433133	XET01	mRNA				103410911	LOC103410911	mRNA	0.6071	0.189762
												103444025	LOC103444025	mRNA	-1.73077	0.0062528								103433134	LOC103433134	mRNA				103443961	LOC103443961	mRNA	2.0993	0.0552891
												103442073	LOC103442073	mRNA	-0.965822	0.0254497								103438378	LOC103438378	mRNA				103450613	LOC103450613	mRNA	-0.665744	0.126702
												103444031	LOC103444031	mRNA	-3.58487	2.83732e-06								103434388	LOC103434388	mRNA				103450610	LOC103450610	mRNA	-0.630573	0.0550989
												103400158	LOC103400158	mRNA	0.617183	0.332303								103454734	LOC103454734	mRNA				114822900	114822900	mRNA	-0.669588	0.0761338
												103448695	LOC103448695	mRNA	1.35439	0.0471914								103453153	LOC103453153	mRNA				103432443	LOC103432443	mRNA	-0.969283	0.0690129
												103444033	LOC103444033	mRNA	-2.53315	0.00963413								103454732	LOC103454732	mRNA				103433706	LOC103433706	mRNA	-1.41896	0.0135649
												103402458	LOC103402458	mRNA	1.0773	0.0154092								103406512	LOC103406512	mRNA				103425394	LOC103425394	mRNA	4.87409	0.00303316
												103404341	LOC103404341	mRNA	-0.786873	0.0191123								103411911	LOC103411911	mRNA				103432437	LOC103432437	mRNA	-0.545093	0.163169
												103402460	LOC103402460	mRNA	-0.655711	0.1958								103440682	LOC103440682	mRNA				103401614	LOC103401614	mRNA	0.158502	0.826183
												103450668	LOC103450668	mRNA	-3.08011	0.00589496								103449358	LOC103449358	mRNA				103425404	LOC103425404	mRNA	0.694607	0.046559
												103416534	LOC103416534	mRNA	1.88682	0.195243								103415149	LOC103415149	mRNA				103431481	LOC103431481	mRNA	-0.678286	0.125399
												103416535	LOC103416535	mRNA	0.480943	0.557828								103449360	LOC103449360	mRNA				103437000	LOC103437000	mRNA	5.22849	0.00258056
												103450672	LOC103450672	mRNA	-2.4071	0.00494986								103423731	LOC103423731	mRNA				103410741	LOC103410741	mRNA	0.690559	0.086472
												103420921	LOC103420921	mRNA	0.734418	0.0498228								103426517	LOC103426517	mRNA				103453796	LOC103453796	mRNA	0.87719	0.000581175
												103432571	LOC103432571	mRNA	1.54594	0.18823								103423742	LOC103423742	mRNA				103448601	LOC103448601	mRNA	-2.43948	0.00404789
												103443907	LOC103443907	mRNA	-2.88075	0.00452271								114823756	114823756	mRNA				103450548	LOC103450548	mRNA	5.75949	0.00119993
												103445940	LOC103445940	mRNA	-3.82956	9.27996e-05								103455637	LOC103455637	mRNA				103451803	NAC1	mRNA	0.220737	0.629259
												103420924	LOC103420924	mRNA	-0.947368	0.0402857								114820862	114820862	mRNA				103410755	LOC103410755	mRNA	0.369473	0.474273
												103430028	LOC103430028	mRNA	-2.21203	0.00261422								103413955	LOC103413955	mRNA				103401624	LOC103401624	mRNA	-0.709385	0.00957001
												103420928	LOC103420928	mRNA	-5.04366	0.00015024								103430958	LOC103430958	mRNA				103450559	LOC103450559	mRNA	-4.2875	0.0075571
												103437137	LOC103437137	mRNA	-3.31548	0.00528377								103455644	LOC103455644	mRNA				103451807	LOC103451807	mRNA	-2.94184	0.00251919
												103437138	LOC103437138	mRNA	-2.91705	1.20038e-05								103415151	LOC103415151	mRNA				103405553	LOC103405553	mRNA	-1.06647	0.0100794
												114823665	114823665	mRNA	-1.87555	0.000394566								103454277	LOC103454277	mRNA				103410743	LOC103410743	mRNA	0.593227	0.23081
												103432574	LOC103432574	mRNA	1.01083	0.157833								103435912	LOC103435912	mRNA				103432425	LOC103432425	mRNA	-1.50927	0.00579015
												114821752	114821752	mRNA	0.840353	0.351786								103444811	LOC103444811	mRNA				103425371	LOC103425371	mRNA	3.32819	0.00761525
												103437131	LOC103437131	mRNA	1.06086	0.000180299								103439483	LOC103439483	mRNA				103436968	LOC103436968	mRNA	2.76111	3.0507e-06
												114825364	114825364	mRNA	-0.922755	0.00139877								103446064	LOC103446064	mRNA				103432420	LOC103432420	mRNA	-0.794273	0.0860523
												103402577	LOC103402577	mRNA	-5.27958	0.0576348								103402880	LOC103402880	mRNA				114824807	114824807	mRNA	1.05877	0.00608737
												103402575	LOC103402575	mRNA	1.91483	0.00470222								103426511	LOC103426511	mRNA				103441812	LOC103441812	mRNA	-0.945877	0.00840376
												108172072	LOC108172072	mRNA	2.52512	0.0226609								103421935	LOC103421935	mRNA				103425390	LOC103425390	mRNA	-1.56182	0.00206131
												103448022	LOC103448022	mRNA	-1.53006	2.04362e-05								103430952	LOC103430952	mRNA				103433695	LOC103433695	mRNA	-1.38411	0.000740186
												103448029	YABBY3	mRNA	-1.7691	1.67946e-05								103419209	LOC103419209	mRNA				103445270	LOC103445270	mRNA	-2.07782	0.000347672
												103445952	LOC103445952	mRNA	-3.36918	2.28245e-08								103455657	LOC103455657	mRNA				103405572	LOC103405572	mRNA	0.491413	0.39722
												103443912	LOC103443912	mRNA	0.569066	0.272245								103419207	LOC103419207	mRNA				103455382	LOC103455382	mRNA	-1.08435	0.108884
												103432561	LOC103432561	mRNA	-5.62969	1.09341e-07								114819123	114819123	mRNA				103448625	LOC103448625	mRNA	-0.780802	0.0663289
												103427296	LOC103427296	mRNA	1.13797	0.000368022								103440696	LOC103440696	mRNA				103407461	LOC103407461	mRNA	2.50766	0.00107629
												103407653	LOC103407653	mRNA	1.29559	0.00675981								103435895	LOC103435895	mRNA				103401643	LOC103401643	mRNA	1.77575	1.19349e-10
												103420918	LOC103420918	mRNA	-4.31174	0.00571874								103444817	LOC103444817	mRNA				103446463	LOC103446463	mRNA	0.851722	0.130721
												103420919	LOC103420919	mRNA	-0.156797	0.853616								103446068	LOC103446068	mRNA				103401635	LOC103401635	mRNA	-1.23854	0.0172644
												103427320	LOC103427320	mRNA	-1.05268	0.00481703								103446071	LOC103446071	mRNA				103405575	LOC103405575	mRNA	-2.03608	0.0176433
												103432563	LOC103432563	mRNA	0.803891	0.00437818								103417300	LOC103417300	mRNA				103432413	LOC103432413	mRNA	2.61231	4.40758e-11
												114821764	114821764	mRNA	1.22512	0.00420986								103440702	LOC103440702	mRNA				103435645	LOC103435645	mRNA	1.11722	0.00269637
												103427317	LOC103427317	mRNA	-0.779683	0.0651723								103449379	LOC103449379	mRNA				114826934	114826934	mRNA	-1.50353	0.238718
												103448038	LOC103448038	mRNA	-2.62322	0.00438841								103439473	LOC103439473	mRNA				103427104	LOC103427104	mRNA	0.940438	0.0676568
												103448039	LOC103448039	mRNA	1.17545	0.0155644								103400491	LOC103400491	mRNA				103428073	LOC103428073	mRNA	0.917833	0.00985991
												103441963	LOC103441963	mRNA	1.07475	0.329152								103419198	LOC103419198	mRNA				103427111	LOC103427111	mRNA	-1.24087	0.0231394
												103445962	LOC103445962	mRNA	0.822032	0.0304323								103446072	LOC103446072	mRNA				103433689	LOC103433689	mRNA	-2.06255	0.00309622
												103443925	LOC103443925	mRNA	-2.98512	0.00101423								103444051	LOC103444051	mRNA				103435647	LOC103435647	mRNA	-0.751721	0.0247076
												103445965	LOC103445965	mRNA	-3.22825	0.00194778								103435891	LOC103435891	mRNA				103455388	LOC103455388	mRNA	-1.2022	0.0634446
												103448043	LOC103448043	mRNA	-4.49876	5.11514e-07								103435893	LOC103435893	mRNA				103436955	LOC103436955	mRNA	0.996546	0.000521219
												103410967	LOC103410967	mRNA	-1.8346	0.00317461								103435886	LOC103435886	mRNA				103435649	LOC103435649	mRNA	1.14057	4.56676e-05
												103441969	LOC103441969	mRNA	1.66471	2.66166e-06								103435885	LOC103435885	mRNA				103446471	LOC103446471	mRNA	1.23463	0.0565433
												103448040	LOC103448040	mRNA	-1.44391	0.0123086								103424714	LOC103424714	mRNA				103453829	LOC103453829	mRNA	-0.890663	0.104798
												103443926	LOC103443926	mRNA	0.655188	0.248584								103421922	LOC103421922	mRNA				103453830	LOC103453830	mRNA	0.744519	0.0576157
												103443929	LOC103443929	mRNA	-2.28471	0.00429424								114819130	114819130	mRNA				103449861	LOC103449861	mRNA	0.635648	0.138761
												103445969	LOC103445969	mRNA	-1.95217	0.00305798								103421903	LOC103421903	mRNA				103453098	LOC103453098	mRNA	0.734089	0.126222
												103448044	LOC103448044	mRNA	1.05026	0.00235152								103406327	LOC103406327	mRNA				103451831	LOC103451831	mRNA	-1.0886	0.00617861
												103441976	LOC103441976	mRNA	-1.59434	0.000160416								103424704	LOC103424704	mRNA				103446477	LOC103446477	mRNA	1.00901	0.00294284
												103416584	LOC103416584	mRNA	0.873008	0.00324097								114819140	114819140	mRNA				103403567	LOC103403567	mRNA	0.186413	0.719331
												103429985	LOC103429985	mRNA	-2.69587	0.00103199								114819137	114819137	mRNA				103434363	LOC103434363	mRNA	0.655345	0.177343
												114823684	114823684	mRNA	0.977327	0.288003								103444059	LOC103444059	mRNA				114826949	114826949	mRNA	-1.46747	0.00886102
												103432555	LOC103432555	mRNA	1.00033	0.00260379								103455662	LOC103455662	mRNA				103425329	LOC103425329	mRNA	1.4845	0.000849292
												103420889	LOC103420889	mRNA	-2.21032	0.000274692								103411683	LOC103411683	mRNA				103429793	LOC103429793	mRNA	-1.05435	0.00322429
												114825391	114825391	mRNA	0.831802	0.0176899								103415101	LOC103415101	mRNA				103429792	LOC103429792	mRNA	-1.59904	0.00138896
												103432552	LOC103432552	mRNA	3.21834	0.00137382								103440714	LOC103440714	mRNA				114826951	114826951	mRNA	1.26743	0.00445311
												103404377	LOC103404377	mRNA	-3.80242	3.95487e-06								103444067	LOC103444067	mRNA				103427086	LOC103427086	mRNA	-1.64792	0.0131505
												103429983	LOC103429983	mRNA	0.963947	0.021757								103446085	LOC103446085	mRNA				103428062	LOC103428062	mRNA	-0.757957	0.057659
												103443933	LOC103443933	mRNA	-4.62377	0.00145685								103439452	LOC103439452	mRNA				103446479	LOC103446479	mRNA	-3.98216	4.99154e-05
												103445971	LOC103445971	mRNA	-2.55847	0.0012924								103439449	LOC103439449	mRNA				103451833	LOC103451833	mRNA	0.691948	0.00915252
												103445973	LOC103445973	mRNA	-3.59886	0.0220013								103437900	LOC103437900	mRNA				103400858	LOC103400858	mRNA	0.610824	0.0634725
												103450583	LOC103450583	mRNA	2.39524	0.0216566								103434631	LOC103434631	mRNA				103453868	NAC23	mRNA	1.45666	0.00019254
												108172134	LOC108172134	mRNA	-1.00992	0.00448715								103406338	LOC103406338	mRNA				103453103	LOC103453103	mRNA	0.759907	0.0228832
												103450581	LOC103450581	mRNA	0.831952	0.0110867								103424699	LOC103424699	mRNA				103448652	LOC103448652	mRNA	-2.47484	0.00197479
												103410891	LOC103410891	mRNA	-0.959811	0.372161								103436626	LOC103436626	mRNA				103451843	HD19	mRNA	-1.62321	0.067337
												103445978	LOC103445978	mRNA	2.05039	0.000815727								114820888	114820888	mRNA				103449868	LOC103449868	mRNA	-0.972111	0.000440025
												103404385	LOC103404385	mRNA	-2.77293	0.000762552								103444077	LOC103444077	mRNA				103451840	LOC103451840	mRNA	-2.59694	5.42832e-07
												103450597	LOC103450597	mRNA	-2.68804	0.00571787								103411701	LOC103411701	mRNA				103453855	LOC103453855	mRNA	4.00436	8.74491e-05
												103450593	LOC103450593	mRNA	-3.93481	0.00101624								103444076	LOC103444076	mRNA				103446486	LOC103446486	mRNA	-1.65847	0.046341
												114823694	114823694	mRNA	-2.97014	0.00174163								103447405	LOC103447405	mRNA				103407409	LOC103407409	mRNA	1.42531	5.16451e-05
												103410905	LOC103410905	mRNA	-0.870263	0.0575494								103442123	LOC103442123	mRNA				103405539	LOC103405539	mRNA	-1.5562	0.00717339
												103423691	LOC103423691	mRNA	-2.16709	0.0210081								103413929	LOC103413929	mRNA				103403583	LOC103403583	mRNA	-1.09747	0.00248823
												103402536	LOC103402536	mRNA	0.712529	0.213022								103426591	LOC103426591	mRNA				103408627	LOC103408627	mRNA	1.10896	5.72783e-05
												103420867	LOC103420867	mRNA	-2.70661	0.00133706								103426598	LOC103426598	mRNA				103453105	LOC103453105	mRNA	1.09339	0.026094
												103410902	LOC103410902	mRNA	1.18045	0.00111674								103425638	LOC103425638	mRNA				103441854	LOC103441854	mRNA	0.795825	0.014002
												103410897	LOC103410897	mRNA	1.4989	0.000123657								103432633	LOC103432633	mRNA				103410718	LOC103410718	mRNA	0.711399	0.040451
												103416618	LOC103416618	mRNA	2.05248	0.0905988								103426600	LOC103426600	mRNA				103438289	LOC103438289	mRNA	-1.22987	0.00912272
												103423694	LOC103423694	mRNA	1.05929	0.00435601								103421005	LOC103421005	mRNA				114823510	114823510	mRNA	3.41433	7.64823e-08
												103432535	LOC103432535	mRNA	-3.91072	0.000412017								103431057	LOC103431057	mRNA				103433068	LOC103433068	mRNA	-0.649407	0.114109
												103432536	LOC103432536	mRNA	1.13805	0.0343615								103456224	LOC103456224	mRNA				103437081	LOC103437081	mRNA	0.842674	0.0192669
												114821786	114821786	mRNA	1.1771	0.137696								103441412	LOC103441412	mRNA				103434984	LOC103434984	mRNA	-0.656846	0.0373602
												114825407	114825407	mRNA	0.701096	0.256313								103443458	LOC103443458	mRNA				103427245	LOC103427245	mRNA	1.28907	0.0130962
												103445982	LOC103445982	mRNA	1.69001	0.00792002								103416163	LOC103416163	mRNA				114824752	114824752	mRNA	0.938481	0.0415713
												103445985	LOC103445985	mRNA	-1.14211	0.00156217								103442659	LOC103442659	mRNA				103431549	LOC103431549	mRNA	0.315133	0.571327
												103416629	LOC103416629	mRNA	-3.98489	0.0189827								103444722	LOC103444722	mRNA				103434989	LOC103434989	mRNA	1.68291	0.00886334
												103404404	LOC103404404	mRNA	1.08066	6.21306e-05								103414049	LOC103414049	mRNA				103433071	LOC103433071	mRNA	-0.831705	0.0637746
												103402561	LOC103402561	mRNA	1.00218	0.0346963								103443464	LOC103443464	mRNA				103401416	LOC103401416	mRNA	0.616333	0.120898
												103445987	LOC103445987	mRNA	-3.24593	0.000370238								103419277	LOC103419277	mRNA				103403673	LOC103403673	mRNA	0.738339	0.220408
												103442003	LOC103442003	mRNA	-1.27435	0.00506418								103435989	LOC103435989	mRNA				103410840	LOC103410840	mRNA	0.711209	0.0899046
												103442006	LOC103442006	mRNA	-1.19275	0.0132638								103404151	LOC103404151	mRNA				103443868	LOC103443868	mRNA	-1.06474	0.115512
												103410910	LOC103410910	mRNA	-3.53849	0.00578596								103402936	LOC103402936	mRNA				103448533	LOC103448533	mRNA	1.32644	0.138302
												103443960	LOC103443960	mRNA	2.01053	0.0501281								103439548	LOC103439548	mRNA				103449204	LOC103449204	mRNA	0.839036	0.0280136
												103450614	LOC103450614	mRNA	-1.97133	0.0103798								103423796	LOC103423796	mRNA				103445207	LOC103445207	mRNA	1.23604	3.83112e-05
												103443962	LOC103443962	mRNA	0.649928	0.0892428								103428312	LOC103428312	mRNA				103443873	LOC103443873	mRNA	0.60144	0.21862
												103427148	LOC103427148	mRNA	1.9733	0.0079998								103422041	LOC103422041	mRNA				103407551	LOC103407551	mRNA	1.15076	0.00479262
												103427154	LOC103427154	mRNA	-3.99309	0.00697536								103428318	LOC103428318	mRNA				103450490	LOC103450490	mRNA	-1.6402	1.52329e-06
												103429852	LOC103429852	mRNA	-3.06911	0.00789472								103420987	LOC103420987	mRNA				103445214	LOC103445214	mRNA	-0.867139	0.22486
												103429851	LOC103429851	mRNA	-1.03613	0.0140615								108172251	LOC108172251	mRNA				103403677	LOC103403677	mRNA	0.963919	0.115335
												103410737	LOC103410737	mRNA	0.882737	0.0227174								103426586	LOC103426586	mRNA				103433744	LOC103433744	mRNA	0.706428	0.0514113
												103432442	LOC103432442	mRNA	2.87115	0.000422886								103456245	LOC103456245	mRNA				103427215	LOC103427215	mRNA	0.998524	0.00957158
												103427164	LOC103427164	mRNA	0.617858	0.071138								108172285	LOC108172285	mRNA				103427209	LOC103427209	mRNA	-2.62021	0.0472542
												114824111	114824111	mRNA	-2.6262	0.0880958								103402946	LOC103402946	mRNA				103431529	LOC103431529	mRNA	-1.53143	0.0184368
												103436998	LOC103436998	mRNA	-1.45088	0.000201741								103446003	LOC103446003	mRNA				103437055	LOC103437055	mRNA	-1.41531	0.0179588
												103450543	LOC103450543	mRNA	5.64305	7.30699e-05								103444747	LOC103444747	mRNA				103427226	LOC103427226	mRNA	-2.18647	0.0234431
												103446447	LOC103446447	mRNA	-1.45912	0.00829399								103402898	LOC103402898	mRNA				114821719	114821719	mRNA	-1.70635	0.00355759
												103446444	LOC103446444	mRNA	1.0115	0.168402								103422017	LOC103422017	mRNA				103438286	LOC103438286	mRNA	0.916318	0.00875989
												103410755	LOC103410755	mRNA	-3.5322	0.0163912								103431002	LOC103431002	mRNA				114824764	114824764	mRNA	-0.630563	0.0407194
												103446449	NAC2	mRNA	2.48874	0.0979722								103422016	LOC103422016	mRNA				114822874	114822874	mRNA	1.36067	8.58814e-05
												103450552	LOC103450552	mRNA	-2.10521	0.00706377								114820839	114820839	mRNA				103434979	LOC103434979	mRNA	0.863741	0.0329797
												103407424	LOC103407424	mRNA	-0.68777	0.0854442								114820837	114820837	mRNA				103401464	LOC103401464	mRNA	0.550555	0.138951
												103407421	LOC103407421	mRNA	-1.12492	0.00535118								103400461	LOC103400461	mRNA				103434978	LOC103434978	mRNA	-2.58134	0.000103002
												103432425	LOC103432425	mRNA	-2.33993	0.0689986								103456250	LOC103456250	mRNA				103443876	LOC103443876	mRNA	0.764668	0.167776
												103432427	LOC103432427	mRNA	1.01236	0.000194335								103428288	LOC103428288	mRNA				103401470	LOC103401470	mRNA	0.918434	0.0302661
												103432431	LOC103432431	mRNA	-3.80326	0.00154759								103454260	LOC103454260	mRNA				103447209	LOC103447209	mRNA	4.01683	0.000340389
												103429832	LOC103429832	mRNA	-3.92487	2.06929e-07								103444755	LOC103444755	mRNA				103415187	LOC103415187	mRNA	-2.24252	3.24778e-05
												103407446	LOC103407446	mRNA	0.761949	0.413945								103456249	LOC103456249	mRNA				103447207	LOC103447207	mRNA	6.68725	3.73171e-08
												114827536	114827536	mRNA	-2.78882	3.12931e-05								103402908	LOC103402908	mRNA				103451766	LOC103451766	mRNA	-0.978278	0.0193837
												103407439	LOC103407439	mRNA	1.28586	0.0109385								103444758	LOC103444758	mRNA				103450507	LOC103450507	mRNA	-0.901241	0.00703357
												103429831	LOC103429831	mRNA	-3.6384	4.41116e-05								103437960	LOC103437960	mRNA				103447210	LOC103447210	mRNA	0.637098	0.089128
												103410757	LOC103410757	mRNA	2.13731	0.00359104								103411778	LOC103411778	mRNA				103445228	LOC103445228	mRNA	-3.06886	4.7059e-08
												103427139	LOC103427139	mRNA	1.89208	0.000763062								103442687	LOC103442687	mRNA				103451771	LOC103451771	mRNA	-1.19752	0.0180656
												108169603	LOC108169603	mRNA	1.09699	0.000615927								103440669	LOC103440669	mRNA				103403693	LOC103403693	mRNA	-1.29274	0.0256931
												103450560	LOC103450560	mRNA	-1.14296	0.00633765								103439521	LOC103439521	mRNA				103451767	LOC103451767	mRNA	0.89031	2.36422e-05
												103432434	LOC103432434	mRNA	-2.18045	0.0159923								103435949	LOC103435949	mRNA				103450512	LOC103450512	mRNA	-0.709412	0.0258717
												103446455	LOC103446455	mRNA	-2.24439	0.00545722								103411785	LOC103411785	mRNA				103433727	LOC103433727	mRNA	-0.594035	0.0866882
												103401534	LOC103401534	mRNA	1.22558	0.31767								103435943	LOC103435943	mRNA				114822879	114822879	mRNA	1.09085	0.00160706
												103448610	LOC103448610	mRNA	0.877264	0.017839								103439517	LOC103439517	mRNA				103427184	LOC103427184	mRNA	0.510556	0.234886
												103401532	LOC103401532	mRNA	-3.90571	0.019008								103435955	LOC103435955	mRNA				114824772	114824772	mRNA	1.31029	1.34179e-06
												103450574	LOC103450574	mRNA	-1.4344	0.000682823								103439515	LOC103439515	mRNA				114824774	114824774	mRNA	-0.848764	0.00786943
												103446464	LOC103446464	mRNA	-3.41484	0.0297436								103421980	LOC103421980	mRNA				103433725	LOC103433725	mRNA	0.802287	0.437342
												103448629	LOC103448629	mRNA	-1.40903	0.00332873								103455627	LOC103455627	mRNA				103433731	LOC103433731	mRNA	0.811708	0.00152672
												103446463	LOC103446463	mRNA	0.700292	0.538105								103423754	LOC103423754	mRNA				103434964	LOC103434964	mRNA	-1.37271	0.000226224
												103407459	LOC103407459	mRNA	1.8423	0.000125217								114822517	114822517	mRNA				103401473	LOC103401473	mRNA	-1.2764	0.00287126
												103404820	LOC103404820	mRNA	-0.976097	0.00917444								103455625	LOC103455625	mRNA				103447221	LOC103447221	mRNA	-1.25835	1.33872e-05
												103410762	LOC103410762	mRNA	-1.75924	0.00694759								103419259	LOC103419259	mRNA				103452447	LOC103452447	mRNA	1.03728	0.0283129
												103404819	LOC103404819	mRNA	1.03596	0.000709488								103455633	LOC103455633	mRNA				103410790	LOC103410790	mRNA	-0.824532	0.0624263
												103432412	LOC103432412	mRNA	-1.82777	0.00343645								103399998	LOC103399998	mRNA				103452445	LOC103452445	mRNA	-1.97138	0.00134002
												114827546	114827546	mRNA	-4.1986	3.0218e-06								103400001	LOC103400001	mRNA				103412988	LOC103412988	mRNA	-0.508959	0.24113
												103427106	LOC103427106	mRNA	-1.56474	0.00147827								103417367	LOC103417367	mRNA				103445235	LOC103445235	mRNA	-0.978566	0.000436804
												103427104	LOC103427104	mRNA	0.734675	0.464002								103444772	LOC103444772	mRNA				103450515	LOC103450515	mRNA	-0.0499364	0.937825
												114827547	114827547	mRNA	0.824389	0.019763								103411800	LOC103411800	mRNA				103445240	LOC103445240	mRNA	-1.0279	0.0107659
												103427100	LOC103427100	mRNA	1.27372	0.0861307								103449352	LOC103449352	mRNA				103448568	LOC103448568	mRNA	1.31752	0.0212474
												103427118	LOC103427118	mRNA	0.930563	0.0253523								103400002	LOC103400002	mRNA				103404839	LOC103404839	mRNA	1.52195	0.00019027
												103427111	LOC103427111	mRNA	-2.58744	0.00473614								103437945	LOC103437945	mRNA				103404837	LOC103404837	mRNA	0.931389	0.000138212
												103429819	LOC103429819	mRNA	0.972384	0.0707635								103408440	LOC103408440	mRNA				103404835	LOC103404835	mRNA	-1.10681	0.0217497
												103436963	LOC103436963	mRNA	0.931013	0.00053881								103423906	LOC103423906	mRNA				103453778	LOC103453778	mRNA	0.655724	0.039412
												103432417	LOC103432417	mRNA	-5.03297	0.0165631								103408439	LOC103408439	mRNA				103405590	LOC103405590	mRNA	1.30178	0.000211699
												103436954	LOC103436954	mRNA	-0.996796	0.00134153								114823880	114823880	mRNA				103431485	LOC103431485	mRNA	1.27975	0.00521332
												103401552	LOC103401552	mRNA	5.22926	0.0167033								114823881	114823881	mRNA				103425425	LOC103425425	mRNA	1.23363	0.000962502
												103402361	LOC103402361	mRNA	0.865784	0.00160325								103402251	LOC103402251	mRNA				103429865	LOC103429865	mRNA	-2.15593	0.0372557
												103401547	LOC103401547	mRNA	1.90612	0.0259583								103423907	LOC103423907	mRNA				103427165	LOC103427165	mRNA	0.213816	0.695001
												103446465	LOC103446465	mRNA	-1.55215	0.0170555								114826603	114826603	mRNA				103429871	LOC103429871	mRNA	-1.07672	0.00723668
												103453090	LOC103453090	mRNA	-3.29765	0.004439								114824965	114824965	mRNA				114824784	114824784	mRNA	-0.704832	0.067044
												103446466	LOC103446466	mRNA	1.32051	0.000674296								103430184	LOC103430184	mRNA				114824783	114824783	mRNA	-0.684301	0.121213
												103448634	LOC103448634	mRNA	1.02648	0.00838621								103421113	LOC103421113	mRNA				103435687	LOC103435687	mRNA	-3.56664	0.00197644
												103448638	LOC103448638	mRNA	-3.96515	0.0122726								103425748	LOC103425748	mRNA				103427173	LOC103427173	mRNA	0.495233	0.171466
												103401541	LOC103401541	mRNA	-2.87825	3.97957e-07								103422934	LOC103422934	mRNA				103431501	LOC103431501	mRNA	0.473488	0.21791
												103410701	LOC103410701	mRNA	-2.15115	0.033906								114819204	114819204	mRNA				103434946	LOC103434946	mRNA	-4.72023	0.00497476
												103446476	LOC103446476	mRNA	-4.31139	5.25548e-08								103402982	LOC103402982	mRNA				103455351	TCP5	mRNA	-1.27212	0.00170903
												103453095	LOC103453095	mRNA	-0.923068	0.0057531								103416292	LOC103416292	mRNA				103418366	LOC103418366	mRNA	-1.54198	0.0600726
												103453096	LOC103453096	mRNA	-1.19149	0.0134068								103445478	XET02	mRNA				103431494	LOC103431494	mRNA	0.334557	0.552083
												103434361	LOC103434361	mRNA	0.339484	0.780222								103449481	LOC103449481	mRNA				103447230	LOC103447230	mRNA	-1.02256	0.0424541
												103434363	LOC103434363	mRNA	0.534751	0.656714								103447496	LOC103447496	mRNA				103437022	LOC103437022	mRNA	2.00166	0.0031541
												103410711	LOC103410711	mRNA	0.711175	0.128715								103421061	LOC103421061	mRNA				103407495	LOC103407495	mRNA	-1.65768	9.9381e-05
												103429786	LOC103429786	mRNA	1.00587	0.00183094								103416298	LOC103416298	mRNA				103404859	LOC103404859	mRNA	2.4577	0.00537782
												103434355	LOC103434355	mRNA	1.06554	0.220317								103428379	LOC103428379	mRNA				103445244	LOC103445244	mRNA	-0.818523	0.0111249
												103410709	LOC103410709	mRNA	-0.815286	0.362122								103422926	LOC103422926	mRNA				103418383	LOC103418383	mRNA	1.75343	0.00635172
												103429785	LOC103429785	mRNA	-2.30554	0.0012874								103430149	LOC103430149	mRNA				103446434	LOC103446434	mRNA	1.02943	0.0728047
												103429792	LOC103429792	mRNA	-1.8264	0.0213297								103425714	LOC103425714	mRNA				103448573	LOC103448573	mRNA	-1.62007	0.00107567
												108169685	LOC108169685	mRNA	-3.96974	0.000899127								103422930	LOC103422930	mRNA				103447241	LOC103447241	mRNA	1.36016	0.00079719
												103401560	LOC103401560	mRNA	-3.24687	9.6053e-07								103425705	LOC103425705	mRNA				103451794	LOC103451794	mRNA	1.13077	0.00734708
												103446479	LOC103446479	mRNA	1.01416	8.87199e-05								103447506	LOC103447506	mRNA				103453790	LOC103453790	mRNA	-2.58152	3.36496e-07
												103432391	LOC103432391	mRNA	1.08716	0.000220289								114820353	114820353	mRNA				103450540	LOC103450540	mRNA	-0.807	0.0356801
												103448644	LOC103448644	mRNA	3.91016	0.00524159								103400373	LOC103400373	mRNA				103409616	LOC103409616	mRNA	-0.684613	0.046778
												103401557	LOC103401557	mRNA	-1.24693	0.00603397								103401095	LOC103401095	mRNA				103407519	LOC103407519	mRNA	-3.26328	0.000434403
												103432399	LOC103432399	mRNA	-2.22861	0.0166212								103416305	LOC103416305	mRNA				103448581	LOC103448581	mRNA	0.650019	0.304161
												103453100	LOC103453100	mRNA	-3.23201	0.00137663								103447514	LOC103447514	mRNA				103453787	LOC103453787	mRNA	1.34752	8.42933e-07
												103448652	LOC103448652	mRNA	-1.59061	0.00374707								103404213	LOC103404213	mRNA				114821736	114821736	mRNA	0.543426	0.28745
												103401564	LOC103401564	mRNA	-3.86455	0.000122857								103451997	LOC103451997	mRNA				103433123	LOC103433123	mRNA	-1.25881	0.0199702
												103410732	LOC103410732	mRNA	1.23886	0.00829442								103448836	LOC103448836	mRNA				103438357	LOC103438357	mRNA	-0.44169	0.281788
												103410731	LOC103410731	mRNA	0.742476	0.0342742								103450804	LOC103450804	mRNA				103438362	LOC103438362	mRNA	-1.10263	0.00292522
												103410726	LOC103410726	mRNA	1.13147	0.0455694								103448842	LOC103448842	mRNA				103441938	LOC103441938	mRNA	-0.961317	0.0148243
												103410720	LOC103410720	mRNA	-2.51276	0.00586922								103404165	LOC103404165	mRNA				103443220	LOC103443220	mRNA	0.756988	0.000914083
												103433068	LOC103433068	mRNA	-1.38348	0.0175587								114823118	114823118	mRNA				103435034	LOC103435034	mRNA	-2.61335	0.0119093
												103434985	LOC103434985	mRNA	-1.55735	0.00186837								114826047	114826047	mRNA				103420355	LOC103420355	mRNA	0.887256	0.00561023
												103434984	LOC103434984	mRNA	-3.89841	2.68973e-05								114824986	114824986	mRNA				103453157	LOC103453157	mRNA	-0.341597	0.428392
												103437066	LOC103437066	mRNA	-0.977188	0.00778485								114827726	114827726	mRNA				103413153	LOC103413153	mRNA	-2.23231	0.00310051
												114823514	114823514	mRNA	0.384013	0.694512								114827729	114827729	mRNA				103406441	LOC103406441	mRNA	1.1158	0.0366179
												103427247	LOC103427247	mRNA	-1.88918	0.00618752								114824989	114824989	mRNA				103456022	LOC103456022	mRNA	0.79785	0.0153665
												103433075	LOC103433075	mRNA	1.24457	0.000533621								103423882	LOC103423882	mRNA				103454742	LOC103454742	mRNA	1.36972	3.04339e-08
												103401443	LOC103401443	mRNA	-1.76014	0.000303044								103432673	LOC103432673	mRNA				103451149	LOC103451149	mRNA	-1.91035	0.00606876
												103418391	LOC103418391	mRNA	0.870953	0.00933904								103430142	LOC103430142	mRNA				103456023	LOC103456023	mRNA	-0.685205	0.107824
												103418397	LOC103418397	mRNA	-1.41796	0.00377124								103448849	LOC103448849	mRNA				103453160	LOC103453160	mRNA	0.773085	0.00482719
												103437083	LOC103437083	mRNA	-8.78773	0.000375397								103416235	LOC103416235	mRNA				103449962	LOC103449962	mRNA	-2.2533	0.00401211
												103434991	LOC103434991	mRNA	1.19892	2.26368e-05								114822013	114822013	mRNA				103401754	LOC103401754	mRNA	-1.25657	0.00294941
												103452418	LOC103452418	mRNA	1.0389	0.120789								103421015	LOC103421015	mRNA				103413130	LOC103413130	mRNA	1.80992	0.0785157
												103404880	LOC103404880	mRNA	-1.28019	0.016723								114827730	114827730	mRNA				103441940	LOC103441940	mRNA	-1.572	0.000718283
												103407521	LOC103407521	mRNA	0.432583	0.357768								103421019	LOC103421019	mRNA				103406454	LOC103406454	mRNA	0.832075	0.0207151
												103418401	LOC103418401	mRNA	-5.29249	0.00103409								103425661	LOC103425661	mRNA				103413149	LOC103413149	mRNA	1.09551	3.09713e-05
												103448532	LOC103448532	mRNA	1.06976	0.000228032								114826061	114826061	mRNA				103443226	LOC103443226	mRNA	-2.40618	0.0017554
												103418405	LOC103418405	mRNA	0.364767	0.654373								103421017	LOC103421017	mRNA				103431617	LOC103431617	mRNA	1.77292	0.00319481
												103450489	LOC103450489	mRNA	1.371	1.34577e-05								103432653	LOC103432653	mRNA				103435026	LOC103435026	mRNA	-0.813414	0.00982728
												103443868	LOC103443868	mRNA	-2.29543	0.0196596								103421023	LOC103421023	mRNA				103435025	LOC103435025	mRNA	-0.995337	0.0104293
												103450488	LOC103450488	mRNA	4.66991	0.000938881								103421021	LOC103421021	mRNA				103433106	LOC103433106	mRNA	-1.30501	0.0289476
												103452421	LOC103452421	mRNA	-1.57102	0.00724916								114827735	114827735	mRNA				103438334	LOC103438334	mRNA	1.84413	9.16045e-10
												103407551	LOC103407551	mRNA	-2.33999	0.00104676								103425673	LOC103425673	mRNA				103431611	LOC103431611	mRNA	-1.23545	4.96532e-06
												103450491	LOC103450491	mRNA	2.21873	0.0311861								103423846	LOC103423846	mRNA				103453173	LOC103453173	mRNA	1.4452	0.00442624
												103450490	LOC103450490	mRNA	3.07467	0.00186868								103423851	LOC103423851	mRNA				103433115	LOC103433115	mRNA	0.602884	0.0762512
												103448535	LOC103448535	mRNA	1.50661	0.112306								103445531	LOC103445531	mRNA				103422504	LOC103422504	mRNA	-1.67371	0.000137657
												103410866	LOC103410866	mRNA	-0.841048	0.010667								103452027	LOC103452027	mRNA				103456028	LOC103456028	mRNA	1.77046	0.0497243
												103452427	LOC103452427	mRNA	-1.59918	0.000345228								103414167	LOC103414167	mRNA				103422491	LOC103422491	mRNA	1.8345	2.75734e-05
												103407545	LOC103407545	mRNA	1.74331	7.4339e-08								103404185	LOC103404185	mRNA				103456042	LOC103456042	mRNA	1.37862	0.000519888
												103410864	LOC103410864	mRNA	-2.55103	0.0510651								103443513	LOC103443513	mRNA				103449971	LOC103449971	mRNA	1.43719	0.00112174
												103448542	LOC103448542	mRNA	-1.57784	0.00604672								103443512	LOC103443512	mRNA				103451163	LOC103451163	mRNA	-0.879871	0.000953801
												103427234	LOC103427234	mRNA	-1.44978	0.00169497								103416275	LOC103416275	mRNA				103409739	LOC103409739	mRNA	1.51159	0.133528
												103450495	LOC103450495	mRNA	1.23615	1.10336e-05								103423036	LOC103423036	mRNA				103453192	LOC103453192	mRNA	-2.03307	1.36652e-07
												103434968	LOC103434968	mRNA	0.883731	0.413567								103432772	LOC103432772	mRNA				114820098	114820098	mRNA	0.802138	0.00179839
												103427216	LOC103427216	mRNA	1.2957	1.58046e-06								103402329	LOC103402329	mRNA				103404960	LOC103404960	mRNA	1.38347	0.0668799
												103434973	LOC103434973	mRNA	1.72344	0.0179019								103408536	LOC103408536	mRNA				103439831	LOC103439831	mRNA	0.526473	0.270487
												103427215	LOC103427215	mRNA	1.6953	8.90776e-05								103423040	LOC103423040	mRNA				103443232	LOC103443232	mRNA	1.14518	5.65873e-05
												103437055	LOC103437055	mRNA	0.945421	0.00731586								114821940	114821940	mRNA				103441960	LOC103441960	mRNA	-1.6517	4.04491e-05
												103429926	LOC103429926	mRNA	-2.74686	0.00156344								103432774	LOC103432774	mRNA				103406468	LOC103406468	mRNA	2.70043	0.00173564
												103434967	LOC103434967	mRNA	1.27374	0.000364582								103431861	LOC103431861	mRNA				103418491	LOC103418491	mRNA	-0.975049	0.0172597
												114821719	114821719	mRNA	0.283092	0.807514								114821934	114821934	mRNA				103435013	LOC103435013	mRNA	0.870017	7.5039e-06
												103401464	LOC103401464	mRNA	0.398839	0.516287								114819163	114819163	mRNA				114827024	114827024	mRNA	-0.45078	0.253726
												103437059	LOC103437059	mRNA	0.663847	0.300919								103401031	LOC103401031	mRNA				103437101	LOC103437101	mRNA	-0.66355	0.0611388
												103434977	LOC103434977	mRNA	-1.15099	0.000261507								103440729	LOC103440729	mRNA				103435017	LOC103435017	mRNA	1.35358	0.000445254
												103437060	LOC103437060	mRNA	-2.43418	0.000320577								103455696	LOC103455696	mRNA				103456046	LOC103456046	mRNA	-1.28327	0.00145919
												103450496	LOC103450496	mRNA	1.67065	0.012845								103442130	LOC103442130	mRNA				103438333	LOC103438333	mRNA	2.03199	1.91002e-06
												103452436	LOC103452436	mRNA	1.51735	3.64238e-05								103408550	LOC103408550	mRNA				103451171	LOC103451171	mRNA	-1.36661	0.00208858
												103415174	LOC103415174	mRNA	-1.21641	0.0013214								103405483	LOC103405483	mRNA				103438329	LOC103438329	mRNA	-1.98163	0.00277976
												103407568	LOC103407568	mRNA	-1.03036	1.29984e-05								103446106	LOC103446106	mRNA				114820115	114820115	mRNA	1.07793	0.000122648
												103452440	LOC103452440	mRNA	0.524122	0.562141								103442136	LOC103442136	mRNA				103453227	LOC103453227	mRNA	-0.982641	0.00590424
												103448549	LOC103448549	mRNA	2.98138	0.0151117								103402332	LOC103402332	mRNA				103404918	LOC103404918	mRNA	-1.25547	0.00299415
												103415185	LOC103415185	mRNA	-0.734388	0.0192569								103447430	LOC103447430	mRNA				103422468	LOC103422468	mRNA	-0.764095	0.0718991
												103450501	LOC103450501	mRNA	-1.86157	0.0206743								103408540	LOC103408540	mRNA				103452469	LOC103452469	mRNA	-0.614614	0.135334
												103443880	LOC103443880	mRNA	-0.978579	0.0186988								103450730	LOC103450730	mRNA				103456054	LOC103456054	mRNA	-1.08423	0.0569283
												103450500	LOC103450500	mRNA	0.335682	0.602619								103421148	LOC103421148	mRNA				103418441	LOC103418441	mRNA	1.21083	3.20892e-05
												103443883	LOC103443883	mRNA	-1.52195	0.0213887								103433955	LOC103433955	mRNA				103409658	LOC103409658	mRNA	0.525041	0.201302
												103450511	LOC103450511	mRNA	-1.93839	0.000839795								103410662	LOC103410662	mRNA				114819516	114819516	mRNA	-2.16518	2.02423e-05
												103448553	LOC103448553	mRNA	1.05915	0.0352261								103430228	LOC103430228	mRNA				114820110	114820110	mRNA	-0.587313	0.067114
												103448554	LOC103448554	mRNA	-2.5462	0.00275398								103432755	LOC103432755	mRNA				103451183	LOC103451183	mRNA	-1.05183	0.0219521
												103448550	LOC103448550	mRNA	-1.41164	0.000243982								103425789	LOC103425789	mRNA				114820108	114820108	mRNA	-1.28663	0.00374384
												103448551	LOC103448551	mRNA	-1.01084	0.00776859								103431848	LOC103431848	mRNA				103427273	LOC103427273	mRNA	-2.67602	0.0180451
												103407579	LOC103407579	mRNA	-4.87349	0.0243795								114821949	114821949	mRNA				103443253	LOC103443253	mRNA	-1.11231	0.0322302
												103407572	LOC103407572	mRNA	-3.228	0.0133926								114821953	114821953	mRNA				103418438	LOC103418438	mRNA	1.83564	9.62929e-05
												103429895	LOC103429895	mRNA	2.14979	0.0368002								103431845	LOC103431845	mRNA				103413078	LOC103413078	mRNA	-1.44111	3.89481e-05
												103427186	LOC103427186	mRNA	1.77903	0.0898189								114821955	114821955	mRNA				103439811	LOC103439811	mRNA	1.98428	6.19711e-05
												103437031	LOC103437031	mRNA	-0.942995	0.00136317								103402348	LOC103402348	mRNA				103434996	LOC103434996	mRNA	1.88863	0.000101788
												114821727	114821727	mRNA	0.361481	0.741792								114819174	114819174	mRNA				103434995	LOC103434995	mRNA	-1.0397	0.114971
												103429890	LOC103429890	mRNA	1.17966	0.0524506								103449437	LOC103449437	mRNA				103439809	LOC103439809	mRNA	-0.90425	0.0058968
												103427183	LOC103427183	mRNA	-1.14011	0.031569								103455707	LOC103455707	mRNA				103437093	LOC103437093	mRNA	1.24759	0.0219289
												103429898	LOC103429898	mRNA	-1.82463	4.57137e-06								103447442	LOC103447442	mRNA				103431576	LOC103431576	mRNA	-0.526786	0.198431
												114827508	114827508	mRNA	1.00763	0.000119932								114820912	114820912	mRNA				103441162	AP2D49	mRNA	-1.47633	0.0266626
												103401479	LOC103401479	mRNA	-1.42013	0.0119836								103403559	LOC103403559	mRNA				103434992	LOC103434992	mRNA	-0.637571	0.107438
												103437041	LOC103437041	mRNA	-2.06441	0.00176492								103432748	LOC103432748	mRNA				103431561	LOC103431561	mRNA	3.02594	1.9424e-15
												103434964	LOC103434964	mRNA	-1.5612	0.00635636								103433941	LOC103433941	mRNA				103437085	LOC103437085	mRNA	1.35067	0.000131279
												103401471	LOC103401471	mRNA	-4.09934	0.00494499								103425768	LOC103425768	mRNA				103433773	LOC103433773	mRNA	-0.846069	0.0259895
												103418358	LOC103418358	mRNA	-3.3779	3.3587e-05								103416320	LOC103416320	mRNA				103433774	LOC103433774	mRNA	0.0507663	0.948507
												103448562	LOC103448562	mRNA	0.907546	0.00508689								103421138	LOC103421138	mRNA				103435003	LOC103435003	mRNA	0.479775	0.195742
												103450518	LOC103450518	mRNA	-1.58756	0.00361839								103425766	LOC103425766	mRNA				103404939	LOC103404939	mRNA	-0.793182	0.0193528
												103446420	LOC103446420	mRNA	-1.53233	0.00728612								114824937	114824937	mRNA				103422445	LOC103422445	mRNA	0.396476	0.33783
												103407488	LOC103407488	mRNA	1.22167	0.00052784								103427535	LOC103427535	mRNA				103407626	LOC103407626	mRNA	-3.25729	5.86398e-09
												103448566	LOC103448566	mRNA	1.56384	0.0300578								114821960	114821960	mRNA				103439807	LOC103439807	mRNA	1.18172	5.42386e-07
												103404839	LOC103404839	mRNA	2.01454	0.0403707								114827679	114827679	mRNA				103443264	LOC103443264	mRNA	1.04439	0.0710356
[truncated: 4,018 more rows]

## Sheet: Table S2-4
Table S2-4. DEGs in the roots between each comparison.
2S vs. 2C				4S vs. 4C				4C vs. 2C				4S vs. 2S
Gene ID	FDR	log2FC	regulated	Gene ID	FDR	log2FC	regulated	Gene ID	FDR	log2FC	regulated	Gene ID	FDR	log2FC	regulated
Cg1g000930	0.00412732	1.68399	up	Cg1g000390	1.47996e-45	-2.70126	down	Cg1g000850	1.59183e-19	1.81259	up	Cg1g000930	0.00150306	-1.84239	down
Cg1g001030	0.00648032	1.96932	up	Cg1g000850	1.34231e-49	-3.10062	down	Cg1g000860	0.00399055	1.33437	up	Cg1g001030	0.00402938	-2.1056	down
Cg1g001110	0.00275038	-2.07702	down	Cg1g000860	0.00306973	-1.25543	down	Cg1g000930	2.34933e-13	3.13775	up	Cg1g001670	1.98438e-07	2.97984	up
Cg1g001240	5.01556e-06	-2.48663	down	Cg1g000930	2.30432e-15	-3.27911	down	Cg1g001030	1.40655e-07	3.54114	up	Cg1g003380	8.3081e-06	-1.89542	down
Cg1g001330	4.72333e-07	-1.54969	down	Cg1g000980	1.65367e-22	1.87936	up	Cg1g001160	7.37852e-14	2.25849	up	Cg1g003410	2.72968e-17	1.98873	up
Cg1g001580	1.09504e-78	3.70169	up	Cg1g001000	1.72284e-05	-2.13975	down	Cg1g001240	0.00610565	-1.59026	down	Cg1g003980	5.96114e-05	-1.14368	down
Cg1g001610	1.33944e-16	4.64798	up	Cg1g001030	2.34454e-08	-3.66136	down	Cg1g001670	9.12637e-08	4.45927	up	Cg1g005590	0.00042386	-2.80139	down
Cg1g001650	8.01055e-07	1.13487	up	Cg1g001110	1.74127e-08	-1.93452	down	Cg1g002270	3.8159e-06	1.73091	up	Cg1g006960	7.4376e-09	-2.09021	down
Cg1g002240	1.16557e-10	1.23611	up	Cg1g001120	0.000623441	-1.35558	down	Cg1g004070	0.00913506	1.2907	up	Cg1g007460	1.09726e-08	-1.81483	down
Cg1g002260	0.00140367	-1.79078	down	Cg1g001160	1.65092e-20	-2.96976	down	Cg1g004480	2.34624e-06	1.76971	up	Cg1g009130	0.00260679	-1.00311	down
Cg1g002300	0.00184348	-2.39982	down	Cg1g001560	7.15286e-10	-1.27299	down	Cg1g004630	1.43135e-09	5.69772	up	Cg1g011670	7.53462e-13	-5.94814	down
Cg1g002600	0.000917078	-2.57329	down	Cg1g001580	3.27741e-86	3.94014	up	Cg1g004660	6.27591e-14	8.67282	up	Cg1g012930	4.28998e-09	-1.87149	down
Cg1g002800	9.41674e-10	-1.83853	down	Cg1g001610	5.0766e-22	4.83365	up	Cg1g004680	2.715e-10	1.65936	up	Cg1g013900	0.000367089	1.9218	up
Cg1g002900	1.9288e-05	2.40017	up	Cg1g001660	1.18508e-07	-1.33618	down	Cg1g004730	6.16317e-07	1.05722	up	Cg1g014530	6.55033e-11	2.62644	up
Cg1g003100	4.69537e-17	-2.08026	down	Cg1g001670	0.000417192	1.95933	up	Cg1g004800	1.68754e-20	-Inf	down	Cg1g015790	1.74695e-05	3.66776	up
Cg1g003180	9.85816e-10	-5.54875	down	Cg1g001690	0.00450767	1.85669	up	Cg1g005900	0.000296399	3.46129	up	Cg1g016010	0.00337518	-1.89847	down
Cg1g003380	0.00349606	1.25358	up	Cg1g002210	1.1943e-09	-1.2961	down	Cg1g006420	0.00101681	1.48745	up	Cg1g016060	1.45667e-06	-1.8967	down
Cg1g003430	0.00570763	-2.4006	down	Cg1g002240	5.08378e-22	1.85287	up	Cg1g006790	1.86254e-32	2.90421	up	Cg1g016310	2.94214e-11	Inf	up
Cg1g003550	0.00817086	-1.17775	down	Cg1g002270	2.64388e-08	-2.03918	down	Cg1g006830	2.11369e-47	6.16819	up	Cg1g019820	0.00368309	-2.14183	down
Cg1g003590	1.64389e-06	-2.269	down	Cg1g002600	1.78465e-08	-3.98689	down	Cg1g006960	1.10833e-12	2.48985	up	Cg1g020800	0.000918275	-1.97786	down
Cg1g003980	0.000439408	1.02289	up	Cg1g002900	0.00436557	1.76169	up	Cg1g007240	0.0087714	2.07175	up	Cg1g024130	1.54382e-09	-1.4955	down
Cg1g004110	0.0024735	-1.18253	down	Cg1g003100	6.33595e-09	-1.36132	down	Cg1g007460	1.1191e-18	2.20851	up	Cg1g024870	0.000568997	4.47724	up
Cg1g004210	0.00992589	-1.59302	down	Cg1g003180	4.96424e-08	-3.72644	down	Cg1g007630	0.000107217	1.50034	up	Cg1g025260	0.00129172	-2.61411	down
Cg1g004680	0.000157763	1.15403	up	Cg1g003250	0.000834723	1.17797	up	Cg1g007670	3.33389e-08	1.76172	up	Cg1g028400	0.0080791	-1.09131	down
Cg1g004800	3.16593e-20	-Inf	down	Cg1g003410	1.02966e-05	1.02298	up	Cg1g007840	7.14866e-05	1.93941	up	Cg2g000840	0.000345044	-1.67041	down
Cg1g004840	0.00141811	-1.48336	down	Cg1g003620	3.04704e-12	-2.10829	down	Cg1g008090	9.36543e-06	1.1526	up	Cg2g002120	6.67563e-14	-1.96965	down
Cg1g004930	4.13306e-14	-1.83472	down	Cg1g003700	1.61453e-06	-1.0898	down	Cg1g008940	6.20632e-05	-1.36978	down	Cg2g004590	0.00118939	-1.7402	down
Cg1g005030	0.00225059	-2.33605	down	Cg1g004180	0.00314075	2.12782	up	Cg1g009460	2.17793e-07	1.28097	up	Cg2g005480	5.55625e-13	3.55544	up
Cg1g005060	0.0017264	-1.21258	down	Cg1g004480	1.19173e-06	-1.76607	down	Cg1g009470	0.00133558	1.8204	up	Cg2g005770	1.23879e-08	-1.87096	down
Cg1g005130	1.19971e-08	-1.16088	down	Cg1g004630	1.25641e-12	-6.878	down	Cg1g009530	8.5534e-26	2.33256	up	Cg2g005920	1.88268e-05	-1.6014	down
Cg1g005430	3.71586e-05	-3.1687	down	Cg1g004660	3.84267e-15	-8.81611	down	Cg1g010030	5.40592e-07	-1.24722	down	Cg2g006580	5.44567e-08	5.09042	up
Cg1g005490	1.95423e-06	-1.52887	down	Cg1g004680	1.78155e-07	-1.41299	down	Cg1g010660	4.81878e-20	1.94423	up	Cg2g008910	1.03832e-05	1.70608	up
Cg1g005510	1.32577e-22	1.83005	up	Cg1g004730	3.43907e-21	-2.01286	down	Cg1g010820	1.53535e-16	1.75779	up	Cg2g009300	4.84297e-14	3.22705	up
Cg1g005700	2.71623e-05	-1.19933	down	Cg1g004760	6.98362e-05	-1.01578	down	Cg1g010830	2.13935e-15	1.76287	up	Cg2g011960	0.00018705	-1.46537	down
Cg1g005900	6.1867e-10	3.34324	up	Cg1g005090	2.94234e-07	-2.13565	down	Cg1g012560	0.00529291	-1.96598	down	Cg2g012130	0.00354449	-2.03536	down
Cg1g006000	1.04279e-22	1.83157	up	Cg1g005260	1.33178e-05	-1.94003	down	Cg1g012600	7.66639e-05	1.10357	up	Cg2g014630	8.44912e-31	Inf	up
Cg1g006310	0.00178733	-1.75645	down	Cg1g005490	0.00112536	-1.25486	down	Cg1g012620	0.00129898	1.20822	up	Cg2g015080	1.46139e-07	4.00884	up
Cg1g006460	1.1384e-05	-2.29583	down	Cg1g005500	0.00746275	-1.28693	down	Cg1g012930	1.00625e-20	2.36976	up	Cg2g015440	0.00215102	-2.4011	down
Cg1g006840	0.00389414	-2.22996	down	Cg1g005510	2.74332e-07	1.00513	up	Cg1g013140	6.17939e-13	-1.50452	down	Cg2g019000	0.00155192	2.2455	up
Cg1g006910	0.00344634	-1.3814	down	Cg1g005590	1.18327e-13	-4.72346	down	Cg1g013160	0.000332627	1.54669	up	Cg2g019560	1.57848e-08	4.43103	up
Cg1g006960	4.05774e-09	2.13579	up	Cg1g005670	1.28693e-10	-1.37677	down	Cg1g013440	3.43759e-20	3.45335	up	Cg2g020050	8.81557e-09	2.63842	up
Cg1g007100	1.04832e-10	-5.46824	down	Cg1g005820	0.0001249	-1.61884	down	Cg1g013450	1.45643e-05	-1.27485	down	Cg2g021210	3.49031e-12	2.37132	up
Cg1g007130	2.56299e-06	-1.07573	down	Cg1g006000	7.17858e-19	1.67116	up	Cg1g013500	0.00166414	1.03181	up	Cg2g021700	2.71361e-17	-Inf	down
Cg1g007190	6.14609e-15	-1.51948	down	Cg1g006170	0.00710237	-1.7939	down	Cg1g013780	0.000162825	-1.73932	down	Cg2g022960	8.26695e-10	-1.59855	down
Cg1g007260	0.00585088	-2.15992	down	Cg1g006190	9.6192e-19	-2.78347	down	Cg1g014190	0.000237358	-5.03242	down	Cg2g023540	3.62006e-15	-1.9241	down
Cg1g007280	4.06437e-05	-1.98812	down	Cg1g006260	1.50212e-174	Inf	up	Cg1g014250	0.000735344	1.02506	up	Cg2g024930	0.00801171	-2.3294	down
Cg1g007460	0.000423717	1.14304	up	Cg1g006420	1.60397e-05	-1.77881	down	Cg1g014390	0.00424701	-1.31405	down	Cg2g025410	1.54381e-11	3.08997	up
Cg1g007550	1.57885e-08	-2.50991	down	Cg1g006470	0.00476213	-1.21952	down	Cg1g014530	0.00025089	1.95815	up	Cg2g025880	9.10932e-17	-2.22019	down
Cg1g007690	0.00283272	-1.49891	down	Cg1g006480	1.25572e-05	-1.69202	down	Cg1g014790	1.17477e-10	7.30291	up	Cg2g027690	7.41787e-15	2.84913	up
Cg1g007890	2.34212e-06	-1.1185	down	Cg1g006500	0.00038991	-2.47069	down	Cg1g014800	1.0944e-05	1.68581	up	Cg2g028250	0.00634396	-1.8228	down
Cg1g008020	0.00224861	-1.4446	down	Cg1g006590	0.000721719	-1.4026	down	Cg1g014830	2.23101e-05	1.57503	up	Cg2g028430	9.17601e-07	3.19627	up
Cg1g008060	2.72341e-12	-2.54613	down	Cg1g006790	4.87399e-62	-4.69501	down	Cg1g015180	0.000706557	1.42299	up	Cg2g028930	0.0068915	-1.55152	down
Cg1g008160	4.59294e-06	-1.29243	down	Cg1g006830	8.82599e-48	-6.13221	down	Cg1g015220	0.00104477	2.39578	up	Cg2g029080	2.9989e-06	-1.40349	down
Cg1g008180	7.83594e-09	1.99573	up	Cg1g006960	2.07516e-12	-2.42771	down	Cg1g015850	3.12327e-06	-1.52974	down	Cg2g031890	2.71361e-17	-7.1969	down
Cg1g008210	1.19299e-06	2.1258	up	Cg1g007100	9.94175e-05	-2.97292	down	Cg1g016010	1.75715e-07	2.51644	up	Cg2g032930	0.00475104	2.32682	up
Cg1g008220	0.00415069	-1.77093	down	Cg1g007240	2.64881e-11	-5.39287	down	Cg1g016060	6.83196e-07	1.64764	up	Cg2g034030	0.00290917	-1.15863	down
Cg1g008400	2.62529e-17	2.071	up	Cg1g007260	5.5219e-06	-3.25741	down	Cg1g016210	1.25748e-16	2.84039	up	Cg2g034310	0.000364493	-1.8287	down
Cg1g008750	2.55676e-06	-1.27847	down	Cg1g007460	2.77439e-26	-2.8651	down	Cg1g016320	7.45949e-07	1.01963	up	Cg2g035680	0.000383039	-2.15059	down
Cg1g008940	1.98177e-06	-1.55047	down	Cg1g007670	1.5073e-08	-1.81974	down	Cg1g016360	1.92321e-05	3.6231	up	Cg2g036190	0.00847918	-1.34852	down
Cg1g009400	8.08847e-06	-2.26313	down	Cg1g007800	0.0098165	-1.06393	down	Cg1g017040	0.00040847	1.84925	up	Cg2g036370	2.52881e-08	4.55542	up
Cg1g009460	4.52059e-12	-2.01953	down	Cg1g007840	1.8506e-06	-2.13367	down	Cg1g017410	0.00926486	-1.53713	down	Cg2g036510	3.02519e-25	-7.28618	down
Cg1g009530	1.43557e-71	3.65115	up	Cg1g008020	1.55987e-27	-2.60782	down	Cg1g017440	0.00129585	2.22201	up	Cg2g037650	0.000152974	-2.87331	down
Cg1g009700	3.25746e-08	-1.26596	down	Cg1g008060	5.3719e-06	-1.96073	down	Cg1g017590	0.00312996	-2.10335	down	Cg2g038220	6.03951e-12	1.98205	up
Cg1g009860	2.28016e-05	-1.09112	down	Cg1g008130	0.00126713	-1.78283	down	Cg1g018430	0.00583623	-1.04707	down	Cg2g038390	0.000842666	-1.44609	down
Cg1g010130	0.00310413	-1.2554	down	Cg1g008150	2.76228e-10	-1.21536	down	Cg1g018970	0.00269383	-1.53354	down	Cg2g038750	1.06447e-06	3.69797	up
Cg1g010660	1.83918e-05	-1.11514	down	Cg1g008180	1.12406e-06	1.62269	up	Cg1g019740	1.12853e-17	1.69129	up	Cg2g038950	1.45678e-09	-1.21216	down
Cg1g010820	2.87243e-14	-2.45539	down	Cg1g008200	7.18498e-05	1.28341	up	Cg1g019820	0.000109747	2.48549	up	Cg2g038970	0.00382671	-2.38125	down
Cg1g010830	2.16611e-08	-2.16245	down	Cg1g008210	8.61327e-13	2.95264	up	Cg1g019880	5.66794e-06	2.51703	up	Cg2g039570	2.10291e-11	3.3088	up
Cg1g011580	0.00136607	1.16631	up	Cg1g008270	0.000449334	-1.55831	down	Cg1g019990	6.20632e-05	-3.27466	down	Cg2g040280	0.00589118	1.00147	up
Cg1g011670	0.000787241	2.54414	up	Cg1g008400	1.41396e-41	3.33537	up	Cg1g020310	0.000848122	2.3615	up	Cg2g040330	0.00108467	-2.3755	down
Cg1g011960	0.00195985	-2.93948	down	Cg1g008500	0.00131515	-1.43653	down	Cg1g020370	0.0003966	1.94835	up	Cg2g040420	0.000392195	2.94338	up
Cg1g012280	8.29033e-05	-2.96185	down	Cg1g008550	0.00935918	-1.89079	down	Cg1g020800	7.52678e-17	4.46881	up	Cg2g042140	2.71361e-17	-1.38126	down
Cg1g012300	0.000139046	-1.11942	down	Cg1g008690	0.00131086	-1.82996	down	Cg1g020920	0.000756676	2.16467	up	Cg2g042640	2.56187e-11	2.40515	up
Cg1g012450	1.05436e-07	4.37169	up	Cg1g009040	0.0067903	-1.00757	down	Cg1g021120	1.4898e-16	3.34069	up	Cg2g043220	0.00973755	1.659	up
Cg1g012920	0.00817179	-1.81626	down	Cg1g009130	0.000513961	-1.30305	down	Cg1g021340	0.000227619	1.59642	up	Cg2g043700	0.00572917	-1.71112	down
Cg1g012930	4.213e-05	1.32177	up	Cg1g009400	0.00973919	-1.42927	down	Cg1g022550	1.00512e-09	Inf	up	Cg2g043750	7.04382e-08	-1.05253	down
Cg1g012960	0.000928321	-1.46566	down	Cg1g009420	0.003381	-1.32831	down	Cg1g024130	1.90284e-09	1.29701	up	Cg2g043900	5.84376e-08	-1.38104	down
Cg1g013130	0.000300543	-1.91745	down	Cg1g009460	2.80306e-26	-2.99371	down	Cg1g024280	7.70955e-09	1.17636	up	Cg2g044400	1.32876e-09	3.90923	up
Cg1g013140	1.48791e-23	-2.14955	down	Cg1g009530	3.6718e-06	1.40784	up	Cg1g025260	0.000113007	2.77663	up	Cg2g044410	0.000584548	2.82484	up
Cg1g013160	9.57417e-05	-2.3464	down	Cg1g009550	1.04067e-06	-3.70525	down	Cg1g025270	1.51951e-14	4.22163	up	Cg2g044420	0.00580528	1.83116	up
Cg1g013230	1.45329e-08	1.09515	up	Cg1g009860	1.3219e-13	-1.77343	down	Cg1g025480	0.000588763	-1.51562	down	Cg2g044440	0.00590847	3.33001	up
Cg1g013240	1.69601e-05	-1.4482	down	Cg1g010130	1.54824e-08	-2.14596	down	Cg1g026010	0.000965227	-1.75358	down	Cg2g044960	0.00248724	-1.31887	down
Cg1g013250	3.24188e-15	-1.8074	down	Cg1g010660	4.37847e-84	-3.87089	down	Cg1g026190	0.000296399	1.41484	up	Cg2g045130	0.000364493	1.82795	up
Cg1g013330	5.97484e-05	-2.50007	down	Cg1g010820	9.73192e-77	-4.71385	down	Cg1g026460	0.00604414	2.24591	up	Cg2g045260	0.00468623	-1.66958	down
Cg1g013360	7.33616e-05	-1.30085	down	Cg1g010830	7.68009e-65	-4.51005	down	Cg1g026480	0.00743575	2.80885	up	Cg3g000770	0.00088618	-1.33098	down
Cg1g013560	1.36025e-15	-2.52804	down	Cg1g011580	2.28469e-08	2.06501	up	Cg1g026780	2.00341e-08	2.15292	up	Cg3g000780	0.00351071	-1.61909	down
Cg1g013570	0.000493309	1.26481	up	Cg1g011960	6.16224e-06	-3.07333	down	Cg1g027230	1.21663e-14	1.65671	up	Cg3g000790	0.00474903	-1.19679	down
Cg1g013790	0.00712631	-1.87197	down	Cg1g012280	3.47458e-06	-3.40563	down	Cg1g027570	1.57451e-28	4.93438	up	Cg3g001930	6.58678e-06	2.19524	up
Cg1g013830	3.99246e-07	-1.05584	down	Cg1g012330	1.51442e-08	-1.33457	down	Cg1g027720	7.94852e-05	1.11833	up	Cg3g002480	0.000723025	-2.31156	down
Cg1g013840	2.12009e-05	-1.25381	down	Cg1g012450	2.06233e-15	7.52318	up	Cg1g028340	0.00016553	2.88623	up	Cg3g002560	4.85004e-10	3.05108	up
Cg1g013940	1.67305e-08	1.14775	up	Cg1g012600	4.51584e-08	-1.53621	down	Cg1g028930	2.57732e-06	1.23135	up	Cg3g003100	5.90232e-08	-1.95567	down
Cg1g014190	0.00182424	-3.94117	down	Cg1g012620	3.16032e-13	-2.66432	down	Cg1g029050	0.00123277	1.01586	up	Cg3g003230	0.00153486	-1.34126	down
Cg1g014270	9.06599e-18	-1.78481	down	Cg1g012930	1.34931e-26	-2.90347	down	Cg2g000570	0.00165354	-1.64907	down	Cg3g004220	0.000448098	-1.50064	down
Cg1g014390	3.66869e-09	-2.44914	down	Cg1g012960	5.34873e-05	-1.07191	down	Cg2g000840	1.53056e-07	2.06242	up	Cg3g004920	0.00221578	2.41405	up
Cg1g014580	3.25609e-13	-1.96878	down	Cg1g013050	0.000566386	-1.07458	down	Cg2g001030	8.87423e-05	2.95693	up	Cg3g006520	0.00871997	-1.01807	down
Cg1g014610	8.23396e-10	-2.28829	down	Cg1g013070	7.6955e-08	-3.51976	down	Cg2g001460	0.00606356	-2.12826	down	Cg3g008160	5.47614e-05	-1.82101	down
Cg1g014800	0.000569976	1.36555	up	Cg1g013110	0.00377215	-2.14357	down	Cg2g001540	3.2932e-05	1.16949	up	Cg3g008410	0.000977924	-1.1438	down
Cg1g015180	0.00906883	1.12559	up	Cg1g013160	2.91589e-21	-5.19998	down	Cg2g001610	0.000169296	2.74821	up	Cg3g009220	4.87732e-17	-9.26267	down
Cg1g015400	1.6229e-30	2.86193	up	Cg1g013230	1.19723e-07	1.02196	up	Cg2g001710	7.91549e-13	1.48036	up	Cg3g013610	0.000113221	-1.47006	down
Cg1g016050	5.93346e-05	-1.3668	down	Cg1g013240	2.81484e-06	-1.75494	down	Cg2g002120	3.2596e-29	2.63325	up	Cg3g014490	2.077e-10	6.32586	up
Cg1g016100	0.000217238	-1.06797	down	Cg1g013250	5.17992e-10	-1.22439	down	Cg2g002340	2.48308e-14	3.73147	up	Cg3g014930	4.34133e-09	-1.65179	down
Cg1g016110	0.00894857	-1.54978	down	Cg1g013560	8.10296e-20	-2.00549	down	Cg2g002350	1.25658e-10	5.49319	up	Cg3g016130	5.83397e-15	3.52365	up
Cg1g016170	0.000362583	-1.56559	down	Cg1g013660	5.22956e-05	-1.70687	down	Cg2g002360	3.51479e-23	4.43978	up	Cg3g016500	0.00188207	-1.39684	down
Cg1g016210	3.15084e-05	1.65926	up	Cg1g013780	0.00678422	1.30454	up	Cg2g002560	0.000121184	-2.88489	down	Cg3g016550	4.7336e-15	4.84783	up
Cg1g016310	1.05563e-08	-Inf	down	Cg1g013900	6.45372e-05	2.01734	up	Cg2g003170	2.11802e-06	2.66894	up	Cg3g016920	0.000583247	-1.12855	down
Cg1g016320	4.91063e-09	1.1562	up	Cg1g014580	1.26778e-06	-1.4183	down	Cg2g003300	0.000910641	1.82094	up	Cg3g018260	1.83129e-10	-1.7855	down
Cg1g017630	0.00434758	-2.01194	down	Cg1g014610	4.28462e-06	-1.86201	down	Cg2g004340	2.03683e-05	1.24015	up	Cg3g018400	1.40374e-09	-1.60437	down
Cg1g019900	0.00527638	-1.93835	down	Cg1g014790	2.07503e-10	-5.50516	down	Cg2g004560	2.10476e-15	Inf	up	Cg3g018790	0.00996183	-1.38211	down
Cg1g019940	0.00126249	1.37526	up	Cg1g014880	5.4779e-05	1.11082	up	Cg2g004590	1.5051e-08	2.2783	up	Cg3g020790	2.78845e-07	-1.23238	down
Cg1g019950	4.22223e-06	2.75693	up	Cg1g015170	0.00551964	-1.29213	down	Cg2g004620	0.00144843	2.36606	up	Cg3g022430	0.00124064	1.93209	up
Cg1g019990	3.93077e-07	-4.10142	down	Cg1g015400	1.91504e-18	2.08433	up	Cg2g004630	4.82158e-05	2.5741	up	Cg3g024280	0.00384293	-2.34148	down
Cg1g020450	4.05153e-39	3.95332	up	Cg1g015790	6.50655e-10	5.0632	up	Cg2g005770	3.43239e-21	2.37266	up	Cg3g024640	2.57302e-05	3.22998	up
Cg1g020730	3.25736e-09	1.20997	up	Cg1g015800	0.0010295	2.42335	up	Cg2g005920	1.43735e-12	2.05283	up	Cg3g024910	1.51572e-10	-1.89877	down
Cg1g020800	3.99911e-09	3.59568	up	Cg1g015810	9.71543e-59	4.31458	up	Cg2g006180	0.004044	2.02269	up	Cg3g025510	2.45835e-07	1.96321	up
Cg1g021120	1.73031e-15	3.17307	up	Cg1g016010	4.06124e-12	-3.22956	down	Cg2g006510	0.000729913	-1.00348	down	Cg3g025530	5.04848e-07	-1.8447	down
Cg1g021330	1.77121e-05	1.97039	up	Cg1g016050	0.000345222	-1.22227	down	Cg2g007800	6.75953e-07	2.69821	up	Cg3g026120	0.00389127	-1.5143	down
Cg1g021760	0.000135734	-2.27699	down	Cg1g016060	1.5612e-14	-2.63127	down	Cg2g007950	1.82636e-10	2.43755	up	Cg4g000160	0.0015638	-1.58778	down
Cg1g023070	8.18762e-06	-1.4924	down	Cg1g016100	7.18981e-06	-1.37308	down	Cg2g007960	5.78132e-24	1.99738	up	Cg4g001470	1.54382e-09	-1.26045	down
Cg1g023360	3.06979e-05	-1.4226	down	Cg1g016210	2.34406e-10	-2.06755	down	Cg2g009300	8.15126e-09	3.84991	up	Cg4g002220	0.00458076	-2.49753	down
Cg1g024330	7.68462e-06	-1.77031	down	Cg1g016360	2.10381e-05	-3.36928	down	Cg2g011570	2.3848e-10	1.99771	up	Cg4g002450	1.94521e-20	-3.68112	down
Cg1g024700	0.00325201	-2.11779	down	Cg1g016470	0.00266717	-1.52998	down	Cg2g011600	0.000181332	-1.49665	down	Cg4g006340	2.36066e-08	-1.04415	down
Cg1g024780	1.02741e-06	-2.46114	down	Cg1g016520	9.36769e-05	-2.586	down	Cg2g012480	0.00159796	-1.1578	down	Cg4g006650	4.08751e-20	8.14048	up
Cg1g024840	0.00013881	-2.7118	down	Cg1g016740	1.91759e-05	-2.70401	down	Cg2g013050	0.000189003	-1.50381	down	Cg4g007300	1.24427e-05	1.13394	up
Cg1g025300	2.18745e-50	5.44846	up	Cg1g017040	8.24563e-06	-2.14468	down	Cg2g013120	0.00166624	1.46826	up	Cg4g007380	6.16657e-12	-1.69612	down
Cg1g025480	8.1586e-10	-2.52599	down	Cg1g017060	0.000119872	2.85964	up	Cg2g013650	3.05327e-07	-1.31329	down	Cg4g009610	0.00424029	-1.57067	down
Cg1g026010	0.00138543	-1.60348	down	Cg1g017410	0.00150027	1.60833	up	Cg2g013670	1.40539e-08	1.2954	up	Cg4g012320	0.00661269	-2.06163	down
Cg1g026490	0.00345208	-1.4396	down	Cg1g017440	0.000160424	-2.35801	down	Cg2g014290	0.00247485	1.51896	up	Cg4g013350	0.000319625	4.39924	up
Cg1g026580	0.000127644	-1.40276	down	Cg1g017510	2.72651e-14	-2.0173	down	Cg2g015440	4.12342e-05	2.56859	up	Cg4g014030	6.94307e-05	-2.16181	down
Cg1g026870	4.68761e-10	-6.06351	down	Cg1g017580	3.54504e-07	1.52205	up	Cg2g015830	3.21397e-05	2.67501	up	Cg4g014440	0.000977041	2.02343	up
Cg1g027440	0.00994885	-1.07529	down	Cg1g017700	0.00125971	-2.3078	down	Cg2g016540	0.000922725	2.55138	up	Cg4g016800	0.000300924	-2.64476	down
Cg1g027560	4.60335e-08	1.08923	up	Cg1g017720	0.000162585	-1.28933	down	Cg2g017560	0.00244574	-1.57677	down	Cg4g018460	2.77697e-08	-1.83949	down
Cg1g027580	1.81851e-09	1.20046	up	Cg1g018430	0.00525003	1.01871	up	Cg2g017760	8.20772e-09	-1.2558	down	Cg4g018930	1.96572e-07	-1.89608	down
Cg1g027620	4.10396e-06	-1.86071	down	Cg1g018960	0.00137791	1.19942	up	Cg2g019000	0.00801782	-2.17647	down	Cg4g018980	0.000948523	-1.8899	down
Cg1g028150	0.00620815	1.65409	up	Cg1g019240	4.48373e-06	1.21252	up	Cg2g019150	4.48852e-07	-1.20002	down	Cg4g019950	2.77123e-12	3.24951	up
Cg1g028500	5.87203e-08	1.44011	up	Cg1g019280	1.6938e-12	-1.81362	down	Cg2g019210	3.99478e-09	2.25637	up	Cg4g020390	5.01538e-08	1.68839	up
Cg1g028610	1.2436e-21	3.85838	up	Cg1g019740	7.1743e-15	-1.47834	down	Cg2g019300	1.10639e-05	1.37505	up	Cg4g020460	0.000164968	-2.85938	down
Cg1g028740	2.40783e-10	-1.23605	down	Cg1g019820	3.50571e-07	-3.05627	down	Cg2g019310	2.15094e-05	1.93674	up	Cg4g020480	2.08105e-08	-2.28936	down
Cg1g029080	4.0138e-11	-1.62305	down	Cg1g019880	2.67098e-05	-2.15075	down	Cg2g019570	6.2573e-05	3.31675	up	Cg4g022200	0.00037128	-1.10696	down
Cg1g029300	3.36145e-06	-4.84074	down	Cg1g019940	3.41872e-05	1.66837	up	Cg2g019700	0.00282892	1.83365	up	Cg4g022210	7.37885e-07	-1.67112	down
Cg2g000110	0.00953844	-1.1418	down	Cg1g019950	1.2103e-06	2.55185	up	Cg2g020050	0.000631222	1.3404	up	Cg4g022410	0.00147785	-1.74197	down
Cg2g000400	1.8661e-13	-1.42822	down	Cg1g020310	2.68615e-07	-3.36032	down	Cg2g020180	0.00191703	-2.31163	down	Cg4g022620	0.0067159	-1.52517	down
Cg2g000570	8.31499e-09	-1.93882	down	Cg1g020370	0.000521275	-1.73591	down	Cg2g021210	0.00287525	1.28417	up	Cg4g022970	0.000972687	2.44249	up
Cg2g000840	0.00341407	1.33974	up	Cg1g020450	1.13797e-58	4.53399	up	Cg2g021270	5.08228e-06	-1.08069	down	Cg4g023400	0.000148024	-1.30844	down
Cg2g001390	9.85816e-10	-1.24338	down	Cg1g020730	1.87958e-19	1.87191	up	Cg2g021910	3.4454e-08	4.4089	up	Cg4g023720	8.70699e-05	-1.5742	down
Cg2g001470	0.000307779	-1.22691	down	Cg1g020740	4.86889e-14	-1.69622	down	Cg2g022960	1.69442e-15	1.57198	up	Cg5g001060	8.26695e-10	-1.77218	down
Cg2g001900	0.000440929	-1.43866	down	Cg1g020800	1.70227e-09	-2.83478	down	Cg2g023230	3.8107e-06	-1.32559	down	Cg5g001540	0.00021686	-1.26391	down
Cg2g002120	1.12125e-11	1.8618	up	Cg1g020920	1.32015e-06	-2.84073	down	Cg2g023540	2.93924e-47	3.01706	up	Cg5g003470	5.61578e-06	-1.63375	down
Cg2g002430	0.000596047	-2.43596	down	Cg1g021090	1.34087e-09	2.90436	up	Cg2g023860	0.00257022	-1.65524	down	Cg5g003870	0.00823726	-2.46803	down
Cg2g002560	2.45966e-06	-3.48582	down	Cg1g021330	1.35749e-10	2.78455	up	Cg2g024930	4.07372e-05	3.16348	up	Cg5g005070	0.00382671	-1.76614	down
Cg2g003220	1.13413e-05	-1.06387	down	Cg1g021340	0.000524407	-1.40882	down	Cg2g025880	2.00868e-15	2.44161	up	Cg5g005780	6.36908e-06	-1.73064	down
Cg2g003230	2.46775e-05	-1.82745	down	Cg1g022310	0.000108039	-1.38073	down	Cg2g027050	2.0358e-11	Inf	up	Cg5g006150	0.00153486	1.23793	up
Cg2g003700	7.71604e-05	1.04496	up	Cg1g022550	0.00184413	-3.52961	down	Cg2g027080	1.08838e-07	3.98248	up	Cg5g006540	0.00391935	-2.39883	down
Cg2g004490	3.40813e-05	-2.26728	down	Cg1g022930	1.52139e-09	-1.18074	down	Cg2g027690	0.00251838	1.3882	up	Cg5g007770	7.5848e-17	-1.86228	down
Cg2g004650	9.43882e-06	Inf	up	Cg1g023050	0.00640131	1.6797	up	Cg2g028290	3.40326e-05	1.60465	up	Cg5g008870	5.72694e-06	-1.45761	down
Cg2g005000	1.39572e-06	-1.4506	down	Cg1g023070	1.1262e-07	-2.06415	down	Cg2g028300	0.000584555	-2.47294	down	Cg5g009270	0.00845285	-2.14353	down
Cg2g005450	0.00201475	-1.75608	down	Cg1g023110	2.87227e-15	Inf	up	Cg2g028590	0.00138288	1.9948	up	Cg5g009440	2.17808e-05	2.9205	up
Cg2g005480	6.55884e-10	-3.3273	down	Cg1g023140	0.00157664	1.84662	up	Cg2g028930	4.61242e-10	2.27784	up	Cg5g009610	5.40855e-32	-2.13957	down
Cg2g005600	3.38024e-171	-Inf	down	Cg1g023360	2.68579e-17	-2.51331	down	Cg2g029070	1.67316e-12	1.81634	up	Cg5g010250	6.31857e-06	1.34226	up
Cg2g005780	1.54106e-08	-1.0944	down	Cg1g023980	0.00844395	-1.60799	down	Cg2g029080	1.12335e-16	1.63137	up	Cg5g010740	0.0058369	-1.63458	down
Cg2g005920	0.00491649	1.05674	up	Cg1g024130	9.7459e-26	-2.36493	down	Cg2g029360	0.000895504	2.78721	up	Cg5g011790	0.00618778	-1.9394	down
Cg2g006000	0.00664819	-1.07795	down	Cg1g024280	5.94777e-34	-2.35181	down	Cg2g029580	2.21625e-08	1.46422	up	Cg5g012170	0.00565117	1.31795	up
Cg2g006200	0.000328461	-1.88727	down	Cg1g024700	2.41639e-12	-5.11575	down	Cg2g029710	6.24949e-07	1.30875	up	Cg5g013170	0.00113907	-1.56405	down
Cg2g006420	6.14634e-09	1.76329	up	Cg1g025260	2.39907e-08	-3.80295	down	Cg2g029780	0.00044763	1.07227	up	Cg5g015740	1.30964e-08	-1.39575	down
Cg2g006510	1.08534e-14	-2.26419	down	Cg1g025270	3.03461e-14	-3.89671	down	Cg2g029800	9.35381e-89	4.44362	up	Cg5g016160	1.08839e-05	2.62484	up
Cg2g007020	0.00565938	-1.1504	down	Cg1g025300	5.69046e-70	6.51108	up	Cg2g030520	1.62614e-10	1.31425	up	Cg5g016710	0.000115091	1.49157	up
Cg2g007710	0.00373774	-2.28353	down	Cg1g025470	0.00743076	1.30769	up	Cg2g031250	1.11136e-11	1.35547	up	Cg5g017550	0.006063	1.65605	up
Cg2g007740	4.98469e-11	-1.83119	down	Cg1g025500	1.24723e-05	1.97574	up	Cg2g031640	0.003485	1.26928	up	Cg5g020580	4.69461e-07	1.59316	up
Cg2g008130	0.00573068	-1.4544	down	Cg1g025560	7.34824e-05	-1.8335	down	Cg2g031890	7.93949e-08	-5.22065	down	Cg5g020680	6.36908e-06	2.96623	up
Cg2g008210	1.37441e-39	2.6616	up	Cg1g025940	0.00107494	-2.2687	down	Cg2g032180	1.79259e-19	2.44392	up	Cg5g020750	4.7336e-15	4.80288	up
Cg2g008280	0.000564783	-2.60397	down	Cg1g025970	2.2447e-06	-2.74053	down	Cg2g033060	1.04181e-05	3.34896	up	Cg5g023070	0.00508262	-1.572	down
Cg2g008310	0.00526385	-1.71291	down	Cg1g026050	0.00840828	-1.45627	down	Cg2g033330	8.3799e-05	-1.52602	down	Cg5g023620	3.08058e-09	2.73859	up
Cg2g008640	0.00629908	-1.06133	down	Cg1g026060	0.00250444	-2.15253	down	Cg2g034310	3.95047e-37	4.03667	up	Cg5g027500	4.9084e-06	-1.39087	down
Cg2g009350	2.61459e-06	-1.97831	down	Cg1g026220	0.00410547	1.42261	up	Cg2g034870	5.90991e-12	1.67901	up	Cg5g029900	8.65102e-12	-2.1098	down
Cg2g009550	0.00028454	-1.00294	down	Cg1g026580	0.000504648	-1.1033	down	Cg2g035410	4.75587e-05	-2.677	down	Cg5g030500	6.22245e-15	-1.92764	down
Cg2g009690	2.64324e-38	3.35775	up	Cg1g026750	0.00062885	1.28296	up	Cg2g035580	0.0046522	-2.02681	down	Cg5g031540	0.000300112	-2.08019	down
Cg2g009790	2.50992e-41	2.60573	up	Cg1g026780	3.90428e-10	-2.34671	down	Cg2g035650	1.52086e-05	1.48402	up	Cg5g033010	3.40501e-09	2.92673	up
Cg2g010060	3.9423e-07	1.43147	up	Cg1g026990	0.000384649	2.55657	up	Cg2g035680	1.9409e-16	3.72991	up	Cg5g033490	0.0093032	-1.3706	down
Cg2g010320	5.17537e-34	-2.31754	down	Cg1g027230	2.63864e-08	-1.21979	down	Cg2g035720	6.39675e-05	1.11371	up	Cg5g034190	0.000927028	-1.95013	down
Cg2g010510	0.00674703	-1.20883	down	Cg1g027380	0.000999573	-2.61942	down	Cg2g035880	2.00813e-05	1.08277	up	Cg5g034790	1.55576e-05	-1.66191	down
Cg2g010590	2.60693e-07	1.13609	up	Cg1g027580	0.00250444	1.00584	up	Cg2g036190	1.68046e-12	3.35171	up	Cg5g035380	3.40369e-06	2.62949	up
Cg2g010830	9.25706e-13	-1.61714	down	Cg1g027720	2.20669e-10	-1.80187	down	Cg2g036370	4.42113e-06	4.69951	up	Cg5g036600	0.00188159	-1.66292	down
Cg2g011090	8.15229e-20	-1.75437	down	Cg1g027780	0.000975718	1.02306	up	Cg2g037610	0.00104477	1.06334	up	Cg5g037010	2.53277e-08	2.08077	up
Cg2g011230	2.70867e-13	-2.15958	down	Cg1g028130	9.58212e-05	1.18194	up	Cg2g038140	0.000989502	-1.00202	down	Cg5g038040	0.000188637	-1.07441	down
Cg2g011360	2.10912e-13	2.24795	up	Cg1g028340	2.87227e-15	-6.34447	down	Cg2g038220	0.00921803	1.15663	up	Cg5g038400	0.00100446	-1.31526	down
Cg2g011500	1.81863e-29	3.38792	up	Cg1g028400	1.15474e-10	-1.93939	down	Cg2g038390	1.03874e-10	1.9791	up	Cg5g040590	7.91452e-05	3.42673	up
Cg2g011570	4.96705e-05	1.71257	up	Cg1g028500	2.51372e-07	1.3999	up	Cg2g038750	2.03683e-05	7.79157	up	Cg5g040610	7.05079e-07	-1.50469	down
Cg2g011640	0.000697726	-2.62526	down	Cg1g028610	7.02942e-11	2.48365	up	Cg2g038860	0.000348016	7.78398	up	Cg5g041840	1.41079e-05	-1.1025	down
Cg2g011960	2.89273e-05	1.56694	up	Cg1g028930	2.95874e-25	-2.38629	down	Cg2g038920	8.23456e-08	2.2371	up	Cg5g042110	0.00142871	-1.83719	down
Cg2g012070	0.00631969	-1.61233	down	Cg1g029330	0.00990789	-1.18711	down	Cg2g038930	3.73192e-38	-3.45239	down	Cg5g042620	0.00255977	-1.57355	down
Cg2g012100	0.00884438	1.31115	up	Cg1g029370	2.29313e-08	-1.42688	down	Cg2g038950	4.18294e-07	1.07404	up	Cg5g044930	0.00583845	2.00978	up
Cg2g012130	0.00549421	1.9705	up	Cg1g029460	4.24326e-11	-1.69437	down	Cg2g038970	0.000229344	2.62576	up	Cg5g045010	3.04169e-07	-2.32305	down
Cg2g012370	9.78152e-09	-1.11232	down	Cg2g000460	0.00104048	-2.58154	down	Cg2g040110	7.25593e-08	1.58969	up	Cg6g004950	0.00290512	-1.97639	down
Cg2g012480	3.19306e-11	-2.3121	down	Cg2g000600	0.00125966	1.95869	up	Cg2g040130	0.000127088	1.4131	up	Cg6g005050	0.00208062	1.54872	up
Cg2g012530	1.05763e-08	1.57876	up	Cg2g000830	0.00210949	-2.24981	down	Cg2g040190	5.65584e-28	6.00528	up	Cg6g005830	0.00147114	-1.78506	down
Cg2g012650	0.00145288	-2.49739	down	Cg2g000840	5.34349e-10	-2.37673	down	Cg2g040280	3.82591e-08	1.7722	up	Cg6g006850	3.28043e-13	2.6288	up
Cg2g012700	0.000154858	-2.3176	down	Cg2g001030	0.000209721	-2.56047	down	Cg2g040310	9.12637e-08	3.49759	up	Cg6g007010	1.45842e-05	-1.49264	down
Cg2g013050	4.37014e-16	-3.21994	down	Cg2g001390	7.69996e-09	-1.16462	down	Cg2g040330	1.43117e-12	4.37026	up	Cg6g010060	7.67363e-09	-1.03247	down
Cg2g013370	0.00130198	-1.94521	down	Cg2g001400	0.00450141	-1.05159	down	Cg2g040420	0.00582175	1.92692	up	Cg6g012070	0.000506544	2.086	up
Cg2g014240	0.00549421	-2.13296	down	Cg2g001540	5.61634e-10	-1.78227	down	Cg2g040540	0.00524427	1.88487	up	Cg6g014910	2.9989e-06	-2.12894	down
Cg2g015220	1.51292e-21	4.99171	up	Cg2g001610	7.44837e-09	-4.00671	down	Cg2g041010	1.30965e-11	1.40242	up	Cg6g015760	0.00036788	2.43265	up
Cg2g015230	0.000134071	2.36563	up	Cg2g001710	3.07119e-21	-1.98285	down	Cg2g041220	4.61242e-10	3.00906	up	Cg6g016410	0.00474903	2.4983	up
Cg2g015270	2.44543e-05	2.8433	up	Cg2g001900	0.000254921	-1.36502	down	Cg2g041930	5.86093e-06	1.7035	up	Cg6g016420	0.00828793	-1.47292	down
Cg2g015280	0.00683995	1.64034	up	Cg2g001930	6.82129e-09	-2.55319	down	Cg2g042020	3.17206e-06	-1.11521	down	Cg6g016680	0.00180973	-1.90655	down
Cg2g015290	0.000296147	-1.11883	down	Cg2g001980	0.000448589	-1.81559	down	Cg2g042240	1.47597e-06	-1.39718	down	Cg6g018040	4.48997e-06	2.00485	up
Cg2g017250	4.23554e-10	Inf	up	Cg2g002120	8.61046e-29	-2.72468	down	Cg2g042300	6.38875e-05	1.78558	up	Cg6g019210	0.000129155	-1.71696	down
Cg2g017560	4.205e-10	-3.4667	down	Cg2g002340	5.0647e-15	-3.64238	down	Cg2g042370	3.34086e-21	7.23588	up	Cg6g019580	3.56814e-17	3.21648	up
Cg2g017790	2.12209e-05	-1.95334	down	Cg2g002350	1.89096e-08	-4.01231	down	Cg2g042540	9.78349e-07	1.13629	up	Cg6g019740	1.17567e-11	3.35158	up
Cg2g018020	5.30521e-08	-1.82636	down	Cg2g002360	2.42626e-23	-4.26082	down	Cg2g042640	0.000339198	1.61526	up	Cg6g020380	2.19163e-12	-Inf	down
Cg2g018330	1.61344e-06	1.07742	up	Cg2g002410	4.73637e-08	-3.25239	down	Cg2g042990	0.00137778	1.57776	up	Cg6g020920	0.000207031	-2.11483	down
Cg2g018560	0.00130832	-1.44759	down	Cg2g002880	0.000938096	-1.69309	down	Cg2g043390	0.000314717	-1.16885	down	Cg6g024180	1.03938e-09	-1.88866	down
Cg2g018820	0.00705985	-1.7992	down	Cg2g002910	8.49221e-07	-2.31378	down	Cg2g043600	3.3077e-09	-1.31475	down	Cg6g024320	3.3127e-11	-2.39018	down
Cg2g019000	0.000133697	-3.02303	down	Cg2g003170	1.84241e-05	-2.22535	down	Cg2g043700	8.21241e-07	2.07424	up	Cg6g024360	0.00107333	-1.33464	down
Cg2g019060	7.35871e-09	2.61475	up	Cg2g003200	5.48191e-09	-1.31981	down	Cg2g043900	2.32227e-43	2.75378	up	Cg6g024440	3.65521e-13	-Inf	down
Cg2g019150	1.48196e-17	-2.09187	down	Cg2g003230	9.53605e-05	-2.2892	down	Cg2g044750	4.82158e-05	-1.41755	down	Cg6g025480	0.0022244	1.19772	up
Cg2g019180	0.000236129	-1.79914	down	Cg2g003260	0.0089343	-1.49056	down	Cg2g044860	1.23064e-06	1.4749	up	Cg7g000770	2.04432e-10	1.70492	up
Cg2g019310	1.95318e-23	3.24352	up	Cg2g003300	4.45015e-10	-3.21364	down	Cg2g044960	4.18862e-06	1.4857	up	Cg7g000940	4.81715e-06	3.18633	up
Cg2g019510	1.21739e-67	6.61484	up	Cg2g003830	3.79726e-10	-2.07161	down	Cg2g044980	1.52599e-06	2.39276	up	Cg7g000970	2.52919e-10	1.15271	up
Cg2g019600	0.000497775	2.53324	up	Cg2g004340	2.94971e-16	-2.43588	down	Cg2g045190	0.000296399	1.81323	up	Cg7g001110	0.000418053	-1.88988	down
Cg2g019670	0.000864834	-1.26759	down	Cg2g004350	1.42304e-05	-2.73206	down	Cg2g045260	7.88066e-10	2.28454	up	Cg7g001940	4.88617e-13	5.94592	up
Cg2g019750	0.00658407	1.01455	up	Cg2g004360	1.0358e-07	-2.3398	down	Cg2g045420	8.05981e-12	1.45834	up	Cg7g002050	2.74682e-12	-1.10905	down
Cg2g020210	0.0020067	1.17006	up	Cg2g004560	8.5361e-05	-2.72526	down	Cg2g045510	1.62944e-08	1.15843	up	Cg7g004050	0.000440604	-1.83291	down
Cg2g020290	1.5138e-05	-2.83636	down	Cg2g004580	0.00352932	-2.15886	down	Cg2g045520	0.000159069	1.03886	up	Cg7g004460	0.000600617	-1.74173	down
Cg2g020320	3.40946e-17	-1.70689	down	Cg2g004590	1.6129e-14	-3.24575	down	Cg2g045760	0.00419743	1.49636	up	Cg7g004490	6.08637e-13	-1.85899	down
Cg2g021180	1.27706e-17	1.61179	up	Cg2g004620	3.79131e-05	-2.77335	down	Cg2g045770	6.33654e-08	1.48939	up	Cg7g004840	0.000214641	-1.1491	down
Cg2g021250	5.17546e-26	-2.32746	down	Cg2g004630	4.53491e-16	-5.45343	down	Cg2g046060	2.622e-15	2.15303	up	Cg7g006420	3.14456e-10	3.56057	up
Cg2g021270	2.12749e-24	-2.50152	down	Cg2g004650	4.01791e-15	8.31799	up	Cg2g046220	2.98407e-11	-Inf	down	Cg7g006550	1.13542e-06	-2.03343	down
Cg2g021290	7.44969e-12	-1.37515	down	Cg2g005020	7.78004e-05	-1.14635	down	Cg3g000770	4.99475e-05	1.4646	up	Cg7g007060	0.00128008	-1.75504	down
Cg2g021370	0.00740128	1.33868	up	Cg2g005700	4.34998e-06	1.20135	up	Cg3g000780	0.00137685	1.68691	up	Cg7g007510	1.56485e-06	-1.85863	down
Cg2g021840	0.00102184	1.13221	up	Cg2g005770	6.81373e-56	-4.54449	down	Cg3g000790	0.00420733	1.04494	up	Cg7g007520	0.000764891	-1.86703	down
Cg2g021860	1.11656e-05	-1.4461	down	Cg2g005920	3.06758e-17	-2.58198	down	Cg3g001700	0.000513254	2.65674	up	Cg7g007800	1.30291e-06	1.41889	up
Cg2g021890	5.41013e-14	5.69646	up	Cg2g005940	0.00416035	1.75821	up	Cg3g001930	0.00466707	1.94961	up	Cg7g007810	2.09014e-26	1.94418	up
Cg2g021900	9.76884e-09	2.96736	up	Cg2g006000	2.57522e-26	-2.29333	down	Cg3g002560	8.64007e-14	4.533	up	Cg7g007880	1.39274e-11	1.06089	up
Cg2g021910	2.3677e-158	9.99916	up	Cg2g006010	2.41642e-05	-1.78291	down	Cg3g002780	0.000128055	1.10639	up	Cg7g009930	4.03368e-17	-2.25127	down
Cg2g022830	3.89402e-08	-1.79225	down	Cg2g006180	0.00103383	-2.08257	down	Cg3g003100	2.0527e-16	3.12109	up	Cg7g012220	1.35962e-08	1.83002	up
Cg2g023030	3.65734e-08	-4.49666	down	Cg2g006280	7.94405e-07	-1.24977	down	Cg3g003230	0.00196835	1.89348	up	Cg7g012690	0.00604594	1.3253	up
Cg2g023180	3.16513e-09	-1.35367	down	Cg2g006300	0.00211972	-2.16277	down	Cg3g004220	4.07372e-05	1.34531	up	Cg7g013560	8.70699e-05	-2.63045	down
Cg2g023230	2.38378e-13	-2.11845	down	Cg2g006330	0.00211182	-1.17457	down	Cg3g004300	1.62614e-10	4.5789	up	Cg7g013590	0.000918275	-1.28197	down
Cg2g023540	7.83113e-11	1.66652	up	Cg2g006420	6.83495e-18	2.86861	up	Cg3g004620	0.00398311	2.29537	up	Cg7g014630	5.72694e-06	-1.41168	down
Cg2g023590	0.00147185	2.05406	up	Cg2g006510	0.00249913	-1.16242	down	Cg3g004640	1.20061e-05	2.01101	up	Cg7g014670	0.00136521	2.39292	up
Cg2g023610	1.32577e-22	2.02889	up	Cg2g006730	0.00783141	1.90365	up	Cg3g005980	0.0015492	-2.33663	down	Cg7g015020	2.9989e-06	-1.82474	down
Cg2g023630	5.5849e-23	1.86205	up	Cg2g007020	6.998e-08	-1.95306	down	Cg3g006490	0.0038151	-1.05707	down	Cg7g017000	5.28558e-11	2.67259	up
Cg2g023750	4.65549e-12	1.35296	up	Cg2g007470	0.00459086	-1.24571	down	Cg3g006540	1.20779e-05	2.58096	up	Cg7g017190	0.000184538	-1.10411	down
Cg2g023910	0.000140389	-1.39617	down	Cg2g007740	0.000413823	-1.17474	down	Cg3g008590	0.00295688	-2.64829	down	Cg7g017970	1.32876e-09	2.97058	up
Cg2g024030	4.80255e-11	1.24689	up	Cg2g007800	1.12736e-09	-3.36259	down	Cg3g008720	0.00620879	1.60167	up	Cg7g018170	1.60342e-07	-2.12976	down
Cg2g024140	0.000106102	-1.41447	down	Cg2g007950	6.99618e-15	-2.96137	down	Cg3g009340	2.73579e-15	2.2199	up	Cg7g018290	0.00333311	1.34767	up
Cg2g024930	0.00393887	2.18969	up	Cg2g007960	6.24062e-48	-2.9558	down	Cg3g009350	0.00361001	1.57484	up	Cg7g018660	0.00121671	-2.09261	down
Cg2g025500	5.64356e-05	-1.45799	down	Cg2g008190	2.91589e-21	-1.87684	down	Cg3g009370	1.83655e-13	1.65467	up	Cg7g019510	0.00875924	-1.83907	down
Cg2g025530	4.28017e-07	1.01116	up	Cg2g008210	2.13258e-50	2.99954	up	Cg3g010070	3.22272e-06	1.71057	up	Cg7g019760	7.12074e-06	-1.75942	down
Cg2g025540	0.00423965	-1.31372	down	Cg2g008270	2.24124e-07	-1.35722	down	Cg3g010570	2.1651e-05	2.68999	up	Cg7g020430	8.41405e-06	-1.06331	down
Cg2g025640	0.00402418	-1.22666	down	Cg2g008640	0.00151303	-1.34896	down	Cg3g010580	0.00426875	2.05896	up	Cg7g020770	1.52901e-16	-Inf	down
Cg2g025650	0.000132899	-2.40232	down	Cg2g008660	0.000157991	-2.92983	down	Cg3g011270	0.00395865	1.85095	up	Cg7g021320	0.00474903	1.29022	up
Cg2g025700	0.00213263	1.34501	up	Cg2g008710	0.00882737	1.17006	up	Cg3g012050	3.61685e-05	3.24033	up	Cg7g022370	1.42295e-09	-1.37992	down
Cg2g025720	7.24094e-17	2.3262	up	Cg2g008910	8.91367e-15	3.1196	up	Cg3g012870	0.00624952	-1.38385	down	Cg7g022440	8.75979e-05	-1.17102	down
Cg2g025790	0.00594709	-1.27215	down	Cg2g009180	8.53942e-08	1.04007	up	Cg3g012890	2.5352e-10	4.22714	up	Cg7g022540	4.59314e-05	-1.59977	down
Cg2g025880	3.34271e-22	2.78081	up	Cg2g009300	1.5239e-05	1.78878	up	Cg3g013000	8.50422e-09	1.88379	up	Cg7g024000	0.000673892	-1.72604	down
Cg2g025890	5.81333e-08	-2.28596	down	Cg2g009350	0.00630584	-1.38179	down	Cg3g013030	0.000542306	1.56532	up	Cg8g000650	0.00534421	-1.49454	down
Cg2g026300	0.00400293	1.44359	up	Cg2g009690	1.84503e-29	2.79493	up	Cg3g013250	0.000119737	2.03125	up	Cg8g000900	3.60894e-15	-1.80637	down
Cg2g026340	0.000492964	-1.13277	down	Cg2g009790	2.91902e-50	2.88087	up	Cg3g013270	0.00959012	-1.64269	down	Cg8g002200	0.000927028	2.09256	up
Cg2g026430	7.29545e-11	-1.83151	down	Cg2g009980	0.000532524	-1.20612	down	Cg3g013290	3.89479e-07	1.53054	up	Cg8g002370	0.00469448	-1.08593	down
Cg2g027150	0.00585088	-1.81397	down	Cg2g010020	0.00377952	-1.81445	down	Cg3g013610	4.3477e-10	2.03083	up	Cg8g002800	0.00148383	-2.4669	down
Cg2g027600	0.00404491	-1.30602	down	Cg2g010040	0.00674845	1.83239	up	Cg3g014490	8.72821e-39	-Inf	down	Cg8g004600	7.26036e-06	-2.21391	down
Cg2g028070	2.33414e-06	-2.37782	down	Cg2g010060	0.000169932	1.0659	up	Cg3g014760	3.54511e-08	1.87261	up	Cg8g005320	1.02583e-15	-4.51528	down
Cg2g028290	6.50252e-06	-2.55787	down	Cg2g010320	3.11984e-54	-3.00541	down	Cg3g014770	9.2879e-08	1.08959	up	Cg8g008700	1.14449e-13	3.74555	up
Cg2g028300	1.94898e-06	-3.33792	down	Cg2g010590	2.59044e-10	1.37521	up	Cg3g014930	1.6407e-19	2.16467	up	Cg8g008910	0.00518439	-1.96113	down
Cg2g028380	4.37781e-23	Inf	up	Cg2g010650	0.00929311	-1.46935	down	Cg3g015300	6.13138e-22	2.54878	up	Cg8g011270	0.0050922	1.9016	up
Cg2g028400	2.49723e-07	7.03029	up	Cg2g010670	0.0003715	-2.59352	down	Cg3g016500	5.95938e-14	2.22725	up	Cg8g013250	1.02605e-06	2.91817	up
Cg2g028440	3.73916e-99	11.6199	up	Cg2g010830	4.49067e-10	-1.48441	down	Cg3g016920	1.70623e-07	1.09225	up	Cg8g013570	6.659e-05	2.97319	up
Cg2g028450	9.16957e-14	5.65446	up	Cg2g010970	0.000404794	-2.27584	down	Cg3g016940	2.85555e-06	1.06324	up	Cg8g017360	0.00512192	-2.66868	down
Cg2g028820	1.40416e-09	-1.17719	down	Cg2g011090	3.53805e-08	-1.1101	down	Cg3g017240	3.02483e-16	2.98152	up	Cg8g017380	7.70465e-05	-1.0932	down
Cg2g029070	0.00448576	-1.78492	down	Cg2g011300	0.000380202	1.00082	up	Cg3g017910	0.000421863	2.10609	up	Cg8g021010	1.39572e-07	-1.10839	down
Cg2g029080	3.70144e-06	-1.11525	down	Cg2g011350	0.00628444	1.91907	up	Cg3g018070	5.39856e-07	2.43537	up	Cg8g021580	6.24131e-11	-1.89284	down
Cg2g029300	5.86922e-12	-1.99093	down	Cg2g011360	7.6922e-18	2.59156	up	Cg3g018160	0.00157325	2.48304	up	Cg8g021770	0.000522731	-2.30146	down
Cg2g029580	0.00121118	-1.259	down	Cg2g011500	4.434e-28	3.22496	up	Cg3g018260	4.65183e-12	2.10502	up	Cg8g023520	3.65521e-13	-1.76245	down
Cg2g030190	0.000545659	-1.04406	down	Cg2g011570	5.14323e-06	-1.736	down	Cg3g018790	6.61641e-07	1.95976	up	Cg8g023730	3.09875e-08	-1.1562	down
Cg2g030250	0.00750847	-2.98049	down	Cg2g011930	1.60641e-12	2.36993	up	Cg3g020260	1.12572e-09	1.25931	up	Cg8g024340	7.98181e-14	-1.37106	down
Cg2g030490	0.000830618	-1.50686	down	Cg2g013120	1.06451e-12	-3.12824	down	Cg3g020790	3.3266e-11	1.71957	up	Cg9g000120	0.000105846	-1.15381	down
Cg2g030520	2.8828e-19	1.76408	up	Cg2g013180	0.00275204	1.85478	up	Cg3g021010	1.66537e-07	1.08837	up	Cg9g000130	1.17567e-11	6.69046	up
Cg2g031070	0.00739346	-1.05928	down	Cg2g013290	1.19753e-07	-1.08742	down	Cg3g021040	0.000172784	-1.04666	down	Cg9g000950	0.000796159	2.34123	up
Cg2g031130	3.15162e-06	-1.91517	down	Cg2g013330	3.62898e-06	-1.05224	down	Cg3g021110	2.74773e-07	-1.73558	down	Cg9g001890	1.88649e-12	-1.86796	down
Cg2g031480	2.70111e-05	1.44583	up	Cg2g013670	8.3972e-08	-1.24285	down	Cg3g021190	1.57138e-40	4.05334	up	Cg9g002560	0.000662739	-2.07822	down
Cg2g031940	9.95002e-05	1.42806	up	Cg2g014290	1.4631e-13	-3.58506	down	Cg3g021260	3.28387e-19	2.84497	up	Cg9g004640	9.65088e-51	-Inf	down
Cg2g032000	0.00314725	-1.23955	down	Cg2g014630	1.66608e-05	2.2218	up	Cg3g021430	2.11813e-05	-1.63865	down	Cg9g005830	0.000753963	-1.80659	down
Cg2g032230	0.00497914	-1.11383	down	Cg2g015220	5.17018e-31	5.17756	up	Cg3g021660	2.63457e-22	5.52474	up	Cg9g007420	0.000273206	-2.13722	down
Cg2g032430	0.00691674	-2.08963	down	Cg2g015230	2.02319e-10	3.33572	up	Cg3g021680	4.03266e-08	4.09028	up	Cg9g008180	6.40756e-07	1.42311	up
Cg2g032630	0.000131512	-1.01541	down	Cg2g015270	6.25015e-10	3.54196	up	Cg3g022000	0.000718354	-1.51523	down	Cg9g010350	4.82281e-07	-1.18643	down
Cg2g032860	8.1702e-05	-2.19393	down	Cg2g015280	8.34357e-17	4.31921	up	Cg3g022370	0.00377214	-1.11729	down	Cg9g014790	0.00914804	-1.44516	down
Cg2g033330	8.84013e-10	-2.25474	down	Cg2g015440	1.83314e-11	-4.13326	down	Cg3g022940	4.33462e-09	-1.1913	down	Cg9g016550	5.35846e-08	1.873	up
Cg2g033370	3.19783e-17	-1.81724	down	Cg2g015830	3.11341e-14	-5.06641	down	Cg3g023070	0.000152579	-1.87486	down	Cg9g021280	0.000325966	1.3047	up
Cg2g033560	7.03717e-08	-1.06567	down	Cg2g016290	0.000108865	2.45261	up	Cg3g023860	0.000177469	-1.09208	down	Cg9g023380	0.000174655	2.29814	up
Cg2g034070	0.0063805	-1.08612	down	Cg2g016480	0.000127274	-1.99561	down	Cg3g024440	7.06668e-05	-1.37027	down	Cg9g023420	2.6915e-05	2.94629	up
Cg2g034220	0.000403893	1.15207	up	Cg2g016540	0.00499464	-1.96757	down	Cg3g024630	4.98139e-07	1.38779	up	Cg9g025760	0.00188768	-1.39301	down
Cg2g034310	0.00103057	1.67584	up	Cg2g016590	2.17068e-05	-1.06162	down	Cg3g024910	2.00943e-14	1.72477	up	Cg9g026210	0.00854419	1.98861	up
Cg2g035410	1.60368e-05	-2.78322	down	Cg2g016970	0.000392817	3.29205	up	Cg3g025340	9.001e-06	3.31219	up	Cg9g026260	1.37628e-08	-2.81826	down
Cg2g035580	0.000226776	-2.44386	down	Cg2g017030	2.85011e-12	-1.47554	down	Cg3g025530	1.12289e-14	2.59319	up	Cg9g027370	0.000101911	-2.20522	down
Cg2g035590	0.0051325	1.25896	up	Cg2g017560	0.00246184	-1.33425	down	Cg3g025850	7.25593e-08	3.22973	up	Cg9g028040	0.00333311	-2.17131	down
Cg2g035650	1.00099e-07	-2.64848	down	Cg2g017760	2.86604e-08	1.22482	up	Cg3g026120	6.35717e-09	2.21636	up	Cg9g029510	3.14497e-15	2.87601	up
Cg2g035680	0.000548481	2.12083	up	Cg2g017790	0.000263664	-1.55714	down	Cg4g000160	9.05057e-10	2.06288	up	CgUng000270	4.06417e-05	2.68935	up
Cg2g035780	0.00152001	-1.42299	down	Cg2g018630	0.000597166	-1.98459	down	Cg4g000740	0.000285119	1.87352	up	CgUng001520	2.77123e-12	-1.12995	down
Cg2g035960	0.00553494	-1.72916	down	Cg2g019060	1.09211e-11	2.9277	up	Cg4g000850	0.000932818	1.82901	up	CgUng002800	6.03951e-12	-1.96342	down
Cg2g036190	1.16268e-10	3.10951	up	Cg2g019180	0.00640219	-1.37351	down	Cg4g001420	3.46404e-07	1.17626	up	CgUng004870	1.5758e-06	-1.84785	down
Cg2g036520	1.62955e-15	3.16017	up	Cg2g019210	9.864e-11	-2.32834	down	Cg4g001470	5.02278e-07	1.44645	up	CgUng006010	6.88136e-05	-2.57665	down
Cg2g036550	1.63664e-28	2.07371	up	Cg2g019280	7.20151e-05	-1.02733	down	Cg4g001670	0.00675713	2.04809	up	CgUng007620	1.62465e-06	-1.04227	down
Cg2g036570	0.000188402	-2.51979	down	Cg2g019300	4.05385e-18	-2.87483	down	Cg4g001890	4.47872e-10	-1.27125	down	fructus_aurantii_newGene_1314	4.16647e-08	3.1483	up
Cg2g036710	0.00196132	-1.01152	down	Cg2g019510	2.19786e-63	6.34918	up	Cg4g001900	0.000482687	-1.37263	down	fructus_aurantii_newGene_1619	3.4824e-09	-1.23503	down
Cg2g036920	5.6703e-05	-1.23656	down	Cg2g019560	7.77403e-06	3.16897	up	Cg4g002200	1.54354e-12	1.41892	up	fructus_aurantii_newGene_166	1.44562e-13	-1.91045	down
Cg2g036930	0.00348733	-2.08327	down	Cg2g019750	1.15126e-10	2.21419	up	Cg4g002240	1.08034e-10	2.34862	up	fructus_aurantii_newGene_1942	0.00201566	-2.4605	down
Cg2g037110	1.4458e-08	2.10977	up	Cg2g019790	6.1539e-21	-1.79485	down	Cg4g002450	3.00978e-32	2.98697	up	fructus_aurantii_newGene_1971	0.00678108	-1.99802	down
Cg2g037150	0.00560337	1.47071	up	Cg2g019900	0.00673414	-1.66513	down	Cg4g002520	9.37252e-12	2.26047	up	fructus_aurantii_newGene_1996	0.00573877	-1.84251	down
Cg2g037300	8.12422e-13	1.72288	up	Cg2g020220	0.00924279	-1.44419	down	Cg4g002890	4.41853e-05	2.04508	up	fructus_aurantii_newGene_209	1.45842e-05	2.4083	up
Cg2g037650	0.00161903	2.37372	up	Cg2g020260	1.81001e-06	-1.32315	down	Cg4g004100	0.00268962	-1.21472	down	fructus_aurantii_newGene_2109	2.07423e-07	-2.24474	down
Cg2g037740	2.93733e-08	2.7307	up	Cg2g020320	4.91056e-15	-1.71571	down	Cg4g004120	0.000749924	1.5434	up	fructus_aurantii_newGene_3288	0.00169519	2.82401	up
Cg2g037760	9.66757e-13	Inf	up	Cg2g020510	1.95052e-07	1.46493	up	Cg4g004360	6.34862e-05	1.12351	up	fructus_aurantii_newGene_3367	0.00156768	2.46646	up
Cg2g038260	0.00018546	-2.9197	down	Cg2g021180	3.06738e-26	2.01692	up	Cg4g005250	0.00290874	-1.99671	down	fructus_aurantii_newGene_413	1.08517e-06	-1.07065	down
Cg2g038280	0.00111289	-2.35977	down	Cg2g021200	6.33054e-05	1.43019	up	Cg4g005590	1.10117e-10	1.42427	up	fructus_aurantii_newGene_429	0.00563943	-1.66558	down
Cg2g038410	9.49664e-10	-1.90498	down	Cg2g021250	2.56114e-07	-1.34211	down	Cg4g006410	2.263e-20	1.83897	up	fructus_aurantii_newGene_4749	2.08971e-12	-1.51963	down
Cg2g038450	0.000250158	1.06157	up	Cg2g021270	0.000173798	-1.15824	down	Cg4g006730	0.000422528	-1.32197	down	fructus_aurantii_newGene_4755	5.9479e-08	-1.20112	down
Cg2g038470	3.3997e-05	1.05232	up	Cg2g021370	0.00193484	1.38633	up	Cg4g007360	6.48995e-14	-6.35175	down	fructus_aurantii_newGene_4756	2.01598e-20	-4.03016	down
Cg2g038480	0.000983391	-1.56787	down	Cg2g021390	1.08411e-08	1.09721	up	Cg4g007380	2.32731e-19	2.47995	up	fructus_aurantii_newGene_4773	1.46882e-07	3.4234	up
Cg2g038690	3.11274e-05	-1.82158	down	Cg2g021700	2.06233e-15	-Inf	down	Cg4g007890	3.20065e-11	1.33799	up	fructus_aurantii_newGene_4791	0.000710768	-1.69871	down
Cg2g038710	0.00639085	-1.59265	down	Cg2g021890	1.39541e-19	5.55145	up	Cg4g008310	9.34391e-18	1.74216	up	fructus_aurantii_newGene_4972	2.50413e-07	5.4549	up
Cg2g039020	0.00947881	-1.41793	down	Cg2g021900	2.84337e-15	3.43786	up	Cg4g008690	0.00954039	1.4141	up	fructus_aurantii_newGene_5039	0.00456685	1.81023	up
Cg2g039460	4.10435e-07	-1.18986	down	Cg2g022960	4.79254e-83	-3.99161	down	Cg4g008870	9.67089e-06	3.64076	up	fructus_aurantii_newGene_5421	6.16245e-10	-1.322	down
Cg2g039700	6.39647e-09	-1.44374	down	Cg2g023030	0.00535462	-2.70205	down	Cg4g009140	7.64468e-05	-2.36072	down	fructus_aurantii_newGene_5531	0.000842541	-2.71387	down
Cg2g039750	3.09928e-07	-2.46913	down	Cg2g023370	0.00452425	2.02751	up	Cg4g009190	6.43261e-09	1.17735	up	fructus_aurantii_newGene_5563	0.00257299	-2.39332	down
Cg2g039890	0.00734428	1.36404	up	Cg2g023460	3.74168e-05	-1.57873	down	Cg4g009410	5.89608e-11	Inf	up	fructus_aurantii_newGene_7	9.76976e-12	6.29406	up
Cg2g039900	2.4846e-63	3.59302	up	Cg2g023540	1.14206e-51	-3.25852	down	Cg4g009480	0.000521517	2.50601	up	fructus_aurantii_newGene_922	1.24531e-05	-2.39268	down
Cg2g040010	0.00050862	-1.87895	down	Cg2g023590	0.000620928	1.8508	up	Cg4g009540	2.76245e-06	2.38298	up	fructus_aurantii_newGene_923	0.00382671	-3.10808	down
Cg2g040330	0.000107655	2.82934	up	Cg2g023610	1.24754e-10	1.79035	up	Cg4g009610	4.45968e-10	2.07041	up
Cg2g040360	1.39087e-07	1.03264	up	Cg2g023750	4.01305e-11	1.30219	up	Cg4g009920	0.00228146	-1.85966	down
Cg2g040540	7.40944e-06	2.5515	up	Cg2g023860	2.11459e-05	1.96357	up	Cg4g010230	0.00679424	3.0517	up
Cg2g040660	5.42421e-05	-2.62188	down	Cg2g023910	0.00058862	-1.32564	down	Cg4g010240	5.99826e-08	1.33056	up
Cg2g040790	0.00953844	-2.03743	down	Cg2g024930	3.86392e-06	-3.29179	down	Cg4g010580	3.40165e-05	-1.44407	down
Cg2g040900	5.69355e-30	Inf	up	Cg2g025410	1.97724e-05	1.71024	up	Cg4g010810	6.11993e-05	1.18137	up
Cg2g040940	9.93831e-09	-1.9775	down	Cg2g025530	1.21023e-07	1.2579	up	Cg4g012010	1.40539e-08	2.23222	up
Cg2g041200	5.54214e-10	4.84164	up	Cg2g025720	0.000154657	1.85857	up	Cg4g012320	0.0046522	1.87769	up
Cg2g041220	0.00664526	1.64716	up	Cg2g025790	1.9442e-11	-2.69533	down	Cg4g013040	0.00306624	1.49716	up
Cg2g041420	5.57098e-11	1.63589	up	Cg2g025880	1.00957e-09	-1.865	down	Cg4g014030	4.98027e-17	3.82525	up
Cg2g041440	0.00219353	1.22649	up	Cg2g025890	1.18903e-07	-2.28525	down	Cg4g014040	4.59398e-24	2.61088	up
Cg2g041550	0.0034225	-1.13758	down	Cg2g026330	0.00771127	-1.13607	down	Cg4g014260	0.00175562	-1.15365	down
Cg2g041620	1.11921e-19	Inf	up	Cg2g026840	9.94175e-05	-2.33049	down	Cg4g017550	1.47597e-06	-1.03829	down
Cg2g041630	1.76932e-05	-2.41077	down	Cg2g027050	2.39558e-13	-Inf	down	Cg4g017570	0.00879424	2.15534	up
Cg2g041840	4.00538e-06	-1.91824	down	Cg2g027080	3.3491e-08	-3.81003	down	Cg4g017700	7.19203e-05	-3.16395	down
Cg2g041870	0.00207432	1.27423	up	Cg2g027230	1.96797e-09	-1.31734	down	Cg4g017780	8.21241e-07	1.14708	up
Cg2g041890	0.0016176	-1.85455	down	Cg2g027290	5.0866e-07	-1.92584	down	Cg4g018460	1.23001e-33	2.84446	up
Cg2g041900	0.00549421	-2.09164	down	Cg2g027590	1.71428e-05	1.65059	up	Cg4g018670	0.000277119	-1.08093	down
Cg2g042020	3.00265e-06	-1.13839	down	Cg2g028250	6.88518e-09	-2.88077	down	Cg4g018930	5.56496e-12	1.92027	up
Cg2g042060	8.38251e-13	2.28749	up	Cg2g028290	1.91263e-25	-4.35455	down	Cg4g018980	5.34247e-07	2.14875	up
Cg2g042140	1.10427e-17	1.60832	up	Cg2g028380	3.37559e-16	5.4846	up	Cg4g019480	0.00744325	1.49801	up
Cg2g042240	1.39615e-15	-2.37335	down	Cg2g028400	2.0134e-09	4.94805	up	Cg4g019760	1.04156e-07	1.39124	up
Cg2g042270	1.82058e-09	4.38182	up	Cg2g028430	4.40825e-17	6.76399	up	Cg4g020430	0.00165599	2.9005	up
Cg2g042730	8.02021e-05	-1.14169	down	Cg2g028440	1.15611e-16	5.36862	up	Cg4g020480	3.74565e-10	2.90275	up
Cg2g043050	0.00892601	-1.7219	down	Cg2g028450	4.6622e-28	5.34105	up	Cg4g020820	2.90764e-06	2.30272	up
Cg2g043110	0.000647273	-1.45819	down	Cg2g028480	0.00387299	4.81136	up	Cg4g021580	0.00559771	-2.0944	down
Cg2g043140	1.22972e-35	2.36133	up	Cg2g028560	9.05289e-16	-1.52076	down	Cg4g021950	1.65564e-07	1.55567	up
Cg2g043210	5.75857e-08	-1.23772	down	Cg2g028570	8.46566e-05	1.76015	up	Cg4g022210	2.56954e-10	1.51019	up
Cg2g043390	4.40256e-07	-2.30175	down	Cg2g028590	3.8242e-13	-4.45044	down	Cg4g022410	1.36406e-11	2.88734	up
Cg2g043480	1.84469e-59	3.53962	up	Cg2g028820	3.84006e-12	-1.32549	down	Cg4g022440	2.91465e-05	1.47674	up
Cg2g043510	6.32564e-08	-1.5013	down	Cg2g028860	5.18291e-06	-2.42552	down	Cg4g022460	0.00387266	1.48285	up
Cg2g043520	0.00185584	-1.50949	down	Cg2g028930	1.04491e-17	-3.20861	down	Cg4g022490	0.000646182	2.46092	up
Cg2g043600	4.08502e-30	-2.69759	down	Cg2g029070	5.72916e-55	-4.96163	down	Cg4g022560	1.20109e-06	1.09796	up
Cg2g043640	0.0044584	-2.02082	down	Cg2g029080	3.57058e-86	-4.1337	down	Cg4g023400	5.20871e-18	1.7483	up
Cg2g043760	0.000340502	-2.41071	down	Cg2g029300	3.44581e-06	-1.46869	down	Cg4g023720	1.65619e-18	2.66948	up
Cg2g043790	1.42944e-06	-1.58471	down	Cg2g029360	0.000320833	-2.65741	down	Cg4g023750	4.83666e-10	1.45634	up
Cg2g043810	0.00294242	-2.05249	down	Cg2g029580	4.89946e-29	-3.28248	down	Cg4g023980	3.94324e-09	-1.18773	down
Cg2g043820	1.50318e-05	-3.06558	down	Cg2g029680	1.62709e-05	-1.5523	down	Cg4g024800	0.00553676	1.57976	up
Cg2g043830	0.000525325	-1.49999	down	Cg2g029710	1.64967e-12	-1.9144	down	Cg5g000230	0.00886557	-1.39135	down
Cg2g044300	0.00679773	-1.21451	down	Cg2g029780	1.59894e-06	-1.45644	down	Cg5g000530	0.00135709	1.17384	up
Cg2g044750	2.57053e-08	-1.83836	down	Cg2g029800	3.56437e-78	-4.26654	down	Cg5g001060	1.55394e-34	2.5962	up
Cg2g044990	6.94013e-10	1.30086	up	Cg2g030190	3.11389e-06	-1.9153	down	Cg5g001420	0.0017812	2.44068	up
Cg2g045100	3.73581e-09	-1.29048	down	Cg2g030300	0.00631062	1.87516	up	Cg5g001480	4.02863e-05	2.67132	up
Cg2g045220	0.00217412	-1.1247	down	Cg2g030750	4.34836e-15	-1.50078	down	Cg5g001690	0.000358336	1.06331	up
Cg2g045400	8.29115e-06	-1.12707	down	Cg2g031060	3.40799e-06	-1.49066	down	Cg5g001770	0.000286149	2.09872	up
Cg2g045630	0.00748151	-1.76079	down	Cg2g031130	0.00619869	-1.28146	down	Cg5g001910	0.0070442	-3.43036	down
Cg2g045690	4.43665e-07	-1.83728	down	Cg2g031180	0.00603633	-1.0996	down	Cg5g002080	5.23523e-05	2.42338	up
Cg2g045910	0.00566122	-2.31453	down	Cg2g031250	1.28477e-13	-1.41168	down	Cg5g002540	2.00831e-06	1.06061	up
Cg2g046010	1.32221e-05	-1.2355	down	Cg2g031480	5.17412e-07	1.84518	up	Cg5g003320	0.000627745	-1.05215	down
Cg2g046220	4.88556e-12	-Inf	down	Cg2g031530	4.40344e-07	-1.07965	down	Cg5g003470	9.991e-14	2.03787	up
Cg2g046260	0.00493197	1.4259	up	Cg2g031590	0.00290634	1.86173	up	Cg5g003680	1.27788e-22	8.50067	up
Cg2g046370	4.04509e-07	-1.56689	down	Cg2g031630	9.06639e-13	1.35493	up	Cg5g004330	1.15136e-06	-1.18221	down
Cg2g047100	0.00262535	-1.53757	down	Cg2g031720	0.000189994	-1.58201	down	Cg5g004470	0.000513254	1.15591	up
Cg3g000770	0.00310413	1.1344	up	Cg2g031810	0.000507798	2.06272	up	Cg5g004690	7.64468e-05	2.42946	up
Cg3g000780	0.00813184	1.44195	up	Cg2g031940	0.000964907	1.26499	up	Cg5g005070	2.07121e-05	1.93516	up
Cg3g001100	0.00910051	-1.70514	down	Cg2g032000	1.51593e-05	-1.57024	down	Cg5g005570	0.000149744	-1.0619	down
Cg3g001120	0.00820088	2.05036	up	Cg2g032100	0.00477551	-2.03963	down	Cg5g005780	2.99094e-07	2.03378	up
Cg3g001130	2.75349e-10	1.22533	up	Cg2g032180	7.34943e-16	-2.25017	down	Cg5g006000	0.000133974	1.60221	up
Cg3g001140	9.75581e-08	2.49701	up	Cg2g032340	5.82164e-16	1.5392	up	Cg5g006150	1.77802e-08	-1.58848	down
Cg3g001460	0.00144663	-2.14772	down	Cg2g032430	3.38578e-06	-3.49596	down	Cg5g006750	1.21298e-12	1.79139	up
Cg3g002480	4.15245e-08	3.30593	up	Cg2g032630	2.27468e-07	-1.26989	down	Cg5g006900	7.66639e-05	1.13857	up
Cg3g003100	1.98495e-15	2.97095	up	Cg2g032860	4.07015e-17	-3.85793	down	Cg5g007770	4.99541e-37	2.52613	up
Cg3g003220	0.00201143	1.72867	up	Cg2g033060	6.22327e-05	-2.60462	down	Cg5g008000	0.00904446	1.16685	up
Cg3g003230	4.24846e-16	3.40239	up	Cg2g033160	0.000604675	-4.34606	down	Cg5g008220	2.28341e-05	1.38183	up
Cg3g003270	2.1126e-07	3.05912	up	Cg2g033170	7.97519e-07	-1.48592	down	Cg5g008420	0.00510211	-1.13591	down
Cg3g003280	2.64473e-08	3.34667	up	Cg2g033210	0.00572967	-1.04967	down	Cg5g008870	1.54175e-08	1.32241	up
Cg3g005530	0.00129138	-2.49145	down	Cg2g033280	0.0013668	-1.06252	down	Cg5g009270	0.00336839	1.97828	up
Cg3g005860	2.27792e-05	-1.24588	down	Cg2g033370	5.66976e-15	-1.63448	down	Cg5g009610	1.12904e-40	2.93064	up
Cg3g005980	0.000106273	-2.72684	down	Cg2g033510	1.90929e-05	1.62943	up	Cg5g009660	0.00817584	-1.38714	down
Cg3g006490	8.87975e-13	-2.09749	down	Cg2g033620	8.3972e-08	-2.05241	down	Cg5g009710	6.66883e-24	2.71425	up
Cg3g006770	0.0024323	-2.02304	down	Cg2g033710	0.0017754	1.95016	up	Cg5g010000	1.84768e-16	1.80239	up
Cg3g008070	3.55167e-06	-2.22529	down	Cg2g033900	5.59533e-05	-1.75615	down	Cg5g010290	0.00882052	-1.01355	down
Cg3g008110	0.00343779	1.14731	up	Cg2g034030	2.646e-14	-2.18244	down	Cg5g010740	5.40403e-08	2.2561	up
Cg3g008160	0.00243014	1.37753	up	Cg2g034050	0.000970425	-1.16497	down	Cg5g010750	1.43626e-07	1.30854	up
Cg3g008170	4.13306e-14	-2.65466	down	Cg2g034070	0.00051219	-1.24044	down	Cg5g011020	6.83725e-10	1.40793	up
Cg3g008210	2.33014e-08	-5.66866	down	Cg2g034130	1.31503e-24	-2.06532	down	Cg5g011090	0.00650919	2.00826	up
Cg3g008990	0.00586474	-1.90337	down	Cg2g034310	3.71373e-39	-4.17311	down	Cg5g011690	8.74983e-08	-1.10943	down
Cg3g009220	7.2449e-16	7.5084	up	Cg2g034390	0.00785877	-1.46375	down	Cg5g011700	0.000402465	-1.18433	down
Cg3g009340	3.07014e-55	3.61174	up	Cg2g034760	0.000355402	-1.04114	down	Cg5g011790	0.000898886	1.20696	up
Cg3g009920	0.000525325	2.02953	up	Cg2g034870	3.10002e-22	-1.91397	down	Cg5g011950	0.00743575	-1.39435	down
Cg3g010270	5.81407e-05	-2.50906	down	Cg2g035500	0.000276863	-2.62111	down	Cg5g012400	1.69442e-15	Inf	up
Cg3g010340	3.37883e-08	-1.49695	down	Cg2g035650	7.27225e-39	-5.29075	down	Cg5g013170	8.94427e-09	2.08009	up
Cg3g011620	5.71552e-05	-2.77264	down	Cg2g035660	0.000720566	-2.35858	down	Cg5g013690	1.27965e-07	-1.22932	down
Cg3g011880	0.000261956	1.49533	up	Cg2g035680	1.00243e-17	-3.74351	down	Cg5g013920	0.000109747	2.02954	up
Cg3g011990	0.00121864	-1.38726	down	Cg2g035840	0.000227246	-2.47951	down	Cg5g014450	0.00100291	2.59355	up
Cg3g012050	0.000109718	2.91549	up	Cg2g035880	3.99999e-17	-2.21676	down	Cg5g014890	0.00055991	-1.14418	down
Cg3g012080	2.0422e-10	1.33888	up	Cg2g035910	5.64815e-05	-1.13535	down	Cg5g015340	0.000195906	1.08627	up
Cg3g012540	0.000617346	1.68271	up	Cg2g035920	5.12493e-07	-2.40701	down	Cg5g015740	7.23964e-10	2.06203	up
Cg3g012670	1.61344e-06	-1.62084	down	Cg2g035940	4.42213e-09	-4.6425	down	Cg5g015750	0.000312965	1.32583	up
Cg3g012700	0.00579037	1.06202	up	Cg2g036190	0.000260101	-1.57351	down	Cg5g015980	0.00384572	1.36835	up
Cg3g012830	0.00363224	-1.01528	down	Cg2g036200	0.00958913	-1.04125	down	Cg5g016050	0.000613042	1.04489	up
Cg3g012870	6.94013e-10	-2.91657	down	Cg2g036240	0.00746192	-1.14937	down	Cg5g016150	0.00338856	2.06359	up
Cg3g012890	0.000203127	2.73312	up	Cg2g036340	2.14917e-06	1.46439	up	Cg5g016350	0.00109357	1.924	up
Cg3g012950	6.33251e-06	-3.18245	down	Cg2g036480	0.00628061	-1.11124	down	Cg5g017520	2.67356e-08	1.42245	up
Cg3g013130	0.00401527	-1.61727	down	Cg2g036550	9.8322e-29	2.12706	up	Cg5g020680	0.00975821	-2.43834	down
Cg3g013140	6.83656e-06	-1.53639	down	Cg2g036570	0.000349018	-2.33615	down	Cg5g021340	0.00744478	1.23593	up
Cg3g013180	7.19493e-13	-1.82942	down	Cg2g036690	2.73649e-06	-1.90683	down	Cg5g021600	5.94455e-19	Inf	up
Cg3g013270	0.000323196	-2.18021	down	Cg2g036920	2.78184e-07	-1.68455	down	Cg5g021630	1.38802e-06	1.88401	up
Cg3g013280	9.11695e-08	-1.99022	down	Cg2g037110	0.00833536	1.80707	up	Cg5g022110	4.33068e-06	-1.40895	down
Cg3g013330	8.40762e-06	-1.02612	down	Cg2g037150	6.18059e-06	1.33293	up	Cg5g022250	7.64095e-11	1.75691	up
Cg3g013390	1.12718e-08	-2.66546	down	Cg2g037280	0.00030971	-2.00249	down	Cg5g022450	0.0061331	1.13926	up
Cg3g013610	8.95273e-05	1.44105	up	Cg2g037300	1.22586e-11	1.66783	up	Cg5g023070	2.20666e-06	1.92089	up
Cg3g013700	0.00664526	-1.64476	down	Cg2g037650	0.00439849	-2.11577	down	Cg5g023170	0.00126822	1.68313	up
Cg3g014000	0.000152168	-1.69827	down	Cg2g037700	0.00278264	-4.04477	down	Cg5g023410	2.88323e-07	2.9575	up
Cg3g014180	1.25973e-11	-2.11912	down	Cg2g037940	9.35093e-08	-2.42588	down	Cg5g023620	0.000450742	1.80561	up
Cg3g014220	3.06761e-18	1.64962	up	Cg2g038020	1.89153e-05	2.24853	up	Cg5g023920	2.34595e-07	1.12529	up
Cg3g014310	4.18692e-06	-1.50506	down	Cg2g038100	0.000745091	-1.07744	down	Cg5g024060	1.52599e-06	1.56121	up
Cg3g014490	3.34258e-33	-7.88564	down	Cg2g038210	1.05302e-05	2.62848	up	Cg5g024750	0.00490296	-1.08054	down
Cg3g014550	1.64162e-09	-1.94645	down	Cg2g038220	0.000266324	1.09961	up	Cg5g025430	7.64468e-05	2.55902	up
Cg3g014770	8.41525e-16	-2.58415	down	Cg2g038390	5.84197e-17	-2.67904	down	Cg5g025460	2.33324e-12	3.46636	up
Cg3g014780	1.31066e-09	-2.44491	down	Cg2g038690	0.00229986	-2.07422	down	Cg5g026350	2.45018e-05	2.03367	up
Cg3g015260	4.3361e-11	-1.54064	down	Cg2g038710	9.25588e-05	-2.06411	down	Cg5g026530	0.00885459	3.34934	up
Cg3g015310	0.000100535	-1.28828	down	Cg2g038770	0.000550562	-1.27725	down	Cg5g026650	3.33921e-09	3.24437	up
Cg3g015540	6.4927e-09	4.83701	up	Cg2g038830	1.42394e-08	-4.04241	down	Cg5g027090	0.00143956	-1.8138	down
Cg3g016080	8.899e-06	-2.02013	down	Cg2g038880	0.00017103	-1.39194	down	Cg5g027500	5.23021e-19	2.51418	up
Cg3g016430	0.00981248	-1.82681	down	Cg2g038910	9.99316e-07	-1.28286	down	Cg5g027670	0.000296399	2.20962	up
Cg3g016520	2.63158e-05	2.47845	up	Cg2g038920	8.61696e-12	-2.77082	down	Cg5g029320	0.0012214	2.65291	up
Cg3g016680	2.38627e-07	1.00808	up	Cg2g038950	2.53768e-45	-2.70713	down	Cg5g029900	1.40427e-17	2.17162	up
Cg3g016920	2.88534e-25	-2.15504	down	Cg2g038970	9.58671e-08	-3.56823	down	Cg5g030200	4.68079e-08	5.06571	up
Cg3g016940	1.54872e-07	-2.02094	down	Cg2g039570	0.000992173	1.57295	up	Cg5g030380	7.25593e-08	2.13946	up
Cg3g017370	0.00768722	-2.01559	down	Cg2g039750	4.83074e-05	-2.16983	down	Cg5g030400	1.14203e-06	2.51149	up
Cg3g017520	5.52065e-06	-2.55436	down	Cg2g039780	0.00807375	1.94419	up	Cg5g030500	9.163e-22	2.16873	up
Cg3g017710	3.8986e-08	3.37771	up	Cg2g039900	1.20602e-64	3.56038	up	Cg5g030560	3.73346e-05	1.63665	up
Cg3g017800	0.000134596	-2.88559	down	Cg2g040100	0.00301371	-1.41279	down	Cg5g031390	0.00616369	1.54157	up
Cg3g017870	9.26194e-83	3.79102	up	Cg2g040110	3.68283e-08	-1.65497	down	Cg5g031500	5.77626e-15	3.21206	up
Cg3g017900	2.71104e-42	3.43063	up	Cg2g040130	6.45908e-06	-1.61066	down	Cg5g032030	6.45098e-14	-7.54961	down
Cg3g017910	0.0043805	1.79309	up	Cg2g040190	4.37972e-20	-4.37053	down	Cg5g032150	5.31297e-05	-2.00392	down
Cg3g017920	3.71459e-107	7.14726	up	Cg2g040270	0.000621631	-2.32956	down	Cg5g032460	0.000107599	-1.27708	down
Cg3g017960	0.00448576	-1.14327	down	Cg2g040310	1.02256e-05	-2.61878	down	Cg5g033240	4.06659e-06	1.41086	up
Cg3g018510	3.50372e-08	-1.24722	down	Cg2g040330	5.15157e-12	-3.89658	down	Cg5g033420	2.95361e-12	-1.39075	down
Cg3g018520	3.07993e-05	-1.417	down	Cg2g040360	1.28872e-27	2.12499	up	Cg5g033490	1.35714e-06	1.84502	up
Cg3g018540	3.15162e-06	-2.04147	down	Cg2g040370	0.000106535	-2.38974	down	Cg5g033510	0.000448399	2.02877	up
Cg3g020260	3.09736e-06	-1.24041	down	Cg2g040590	0.000695134	-2.32561	down	Cg5g034000	0.000106055	1.04782	up
Cg3g020340	2.85225e-08	-1.82191	down	Cg2g040700	0.00339872	-1.82425	down	Cg5g034190	1.12225e-10	2.94446	up
Cg3g020790	4.73264e-15	1.97422	up	Cg2g040730	0.00310492	1.06328	up	Cg5g034290	0.00071437	1.6164	up
Cg3g020810	0.000371336	1.22312	up	Cg2g040740	4.53594e-06	2.04873	up	Cg5g034750	1.21401e-11	2.02951	up
Cg3g020970	0.00799178	1.21441	up	Cg2g040750	0.000498542	1.1928	up	Cg5g034790	2.90157e-17	2.44822	up
Cg3g021040	5.0654e-12	-1.90052	down	Cg2g040790	0.00131515	-2.393	down	Cg5g035050	0.00351462	1.90127	up
Cg3g021110	2.05459e-07	-1.68881	down	Cg2g040840	0.00212124	-2.22673	down	Cg5g035890	3.62495e-06	2.26156	up
Cg3g021130	9.09521e-05	-1.83921	down	Cg2g040940	0.000276863	-1.46431	down	Cg5g036150	1.26121e-06	-2.90687	down
Cg3g021210	5.92333e-10	-1.64689	down	Cg2g040960	1.51593e-05	-1.07602	down	Cg5g036320	7.43529e-10	Inf	up
Cg3g021430	3.06807e-14	-2.86348	down	Cg2g041060	2.96314e-06	1.18632	up	Cg5g036600	5.24714e-07	2.13924	up
Cg3g021480	0.000964344	-2.56435	down	Cg2g041090	4.77734e-10	-3.98235	down	Cg5g037440	1.71737e-08	-1.79672	down
Cg3g021810	1.74902e-11	-1.95333	down	Cg2g041170	8.69324e-05	-1.41142	down	Cg5g037740	0.000706557	1.58546	up
Cg3g022000	2.52535e-05	-1.8139	down	Cg2g041200	2.4705e-08	3.54534	up	Cg5g037860	5.37676e-06	1.37307	up
Cg3g022060	0.00165575	-1.48808	down	Cg2g041220	2.7278e-10	-2.63895	down	Cg5g037880	1.50785e-05	2.89572	up
Cg3g022250	3.04403e-15	-1.84755	down	Cg2g041320	0.00356352	-1.09677	down	Cg5g038350	9.59354e-05	1.0592	up
Cg3g022290	1.16389e-06	-2.93423	down	Cg2g041480	3.47839e-09	-2.28509	down	Cg5g038570	0.00346346	2.21569	up
Cg3g022340	1.65197e-08	1.57796	up	Cg2g041630	1.15817e-05	-2.53189	down	Cg5g038810	0.000120622	1.79082	up
Cg3g022370	1.68988e-08	-1.96852	down	Cg2g041840	2.60635e-10	-2.69386	down	Cg5g038840	0.00121151	1.23282	up
Cg3g022610	2.29279e-08	1.15403	up	Cg2g041930	5.93813e-10	-2.26101	down	Cg5g039470	0.00278491	1.05522	up
Cg3g022870	0.000144242	-2.61144	down	Cg2g041950	0.000979064	-2.41168	down	Cg5g039500	0.000765533	-1.13862	down
Cg3g022940	1.10054e-24	-2.05483	down	Cg2g042060	3.88725e-13	2.23435	up	Cg5g039910	1.53057e-08	1.24946	up
Cg3g023040	0.000220618	-1.15515	down	Cg2g042190	5.56035e-37	-5.11275	down	Cg5g040000	2.63699e-08	1.23334	up
Cg3g023070	6.06501e-08	-2.69077	down	Cg2g042530	4.73528e-21	-1.77903	down	Cg5g040140	0.000735344	1.21339	up
Cg3g023350	5.42518e-14	-1.66233	down	Cg2g042540	1.17894e-11	-1.65126	down	Cg5g040640	1.5595e-06	-1.006	down
Cg3g023500	5.22704e-52	3.19246	up	Cg2g042830	0.000563813	1.4825	up	Cg5g040710	3.11259e-05	-1.35419	down
Cg3g023700	1.5941e-09	1.22603	up	Cg2g042990	5.70269e-07	-2.26689	down	Cg5g040920	2.22073e-14	1.71927	up
Cg3g023860	4.12034e-16	-2.38217	down	Cg2g043000	0.000518391	-2.54509	down	Cg5g041520	1.28934e-05	2.60054	up
Cg3g023950	2.77211e-06	-1.40372	down	Cg2g043110	0.00275503	-1.43466	down	Cg5g041700	4.90463e-05	-1.63411	down
Cg3g024030	0.00293832	-1.96259	down	Cg2g043140	2.73675e-28	2.14525	up	Cg5g041840	8.13605e-07	1.62018	up
Cg3g024280	0.00247544	2.31798	up	Cg2g043150	0.000335566	-1.83464	down	Cg5g042110	2.68327e-07	2.19924	up
Cg3g024320	5.08713e-09	-3.84541	down	Cg2g043440	0.000191204	-1.33342	down	Cg5g043340	0.00385258	-1.0307	down
Cg3g024440	0.00130901	-1.09764	down	Cg2g043500	0.00587153	1.07691	up	Cg5g043820	6.87723e-05	-2.20575	down
Cg3g024630	0.00213698	-1.22846	down	Cg2g043600	9.94228e-05	-1.20905	down	Cg5g045010	8.40819e-17	2.98538	up
Cg3g024660	3.51329e-05	-1.97391	down	Cg2g043640	0.00207045	-2.03061	down	Cg6g000130	0.0094537	2.17641	up
Cg3g024820	0.00107138	1.56334	up	Cg2g043690	0.00250793	-1.39097	down	Cg6g000310	0.000279944	1.01377	up
Cg3g024840	7.79372e-08	-1.7013	down	Cg2g043700	1.19651e-14	-3.21767	down	Cg6g000340	0.000294138	1.78266	up
Cg3g025050	1.41688e-11	-1.82041	down	Cg2g043900	1.87408e-77	-3.78032	down	Cg6g000810	0.000286149	1.02307	up
Cg3g025140	8.00059e-06	1.07576	up	Cg2g044160	0.00294315	-1.58666	down	Cg6g000830	1.79348e-05	2.36718	up
Cg3g025180	0.00859765	-1.948	down	Cg2g044230	1.03626e-05	1.27872	up	Cg6g003210	0.000117048	-2.68411	down
Cg3g025250	2.48747e-06	-2.14551	down	Cg2g044240	0.000338315	-2.17171	down	Cg6g004360	1.2957e-07	1.27369	up
Cg3g025300	0.000354025	-1.2608	down	Cg2g044370	0.00198395	-2.22214	down	Cg6g004950	1.21776e-08	2.94575	up
Cg3g025340	7.66835e-104	6.6929	up	Cg2g044400	0.00168454	1.94184	up	Cg6g005070	5.81715e-05	1.87476	up
Cg3g025530	1.57885e-08	2.05795	up	Cg2g044860	1.60177e-10	-1.99953	down	Cg6g005140	0.00527434	1.57416	up
Cg3g025670	1.24437e-12	-2.37309	down	Cg2g044900	0.00537454	-1.78727	down	Cg6g005200	0.000459049	2.23219	up
Cg3g025880	4.34408e-17	1.57883	up	Cg2g044960	1.10037e-11	-2.23623	down	Cg6g005340	1.58013e-08	1.39626	up
Cg3g026000	0.00220749	-2.36621	down	Cg2g044980	8.00355e-12	-3.28507	down	Cg6g005830	3.30673e-08	1.97778	up
Cg3g026040	6.65138e-14	-1.60628	down	Cg2g045040	0.00177912	-1.94711	down	Cg6g005870	1.48462e-08	1.15612	up
Cg4g000350	2.52314e-09	1.60494	up	Cg2g045130	7.97591e-05	2.44367	up	Cg6g006040	5.86908e-06	1.16629	up
Cg4g001050	3.09015e-15	-1.61951	down	Cg2g045190	2.59409e-05	-1.54646	down	Cg6g006360	0.00154213	-2.2749	down
Cg4g001350	9.59441e-06	-2.32643	down	Cg2g045240	2.69396e-11	-1.33615	down	Cg6g006510	3.14118e-61	-Inf	down
Cg4g001660	0.000129771	-1.16831	down	Cg2g045260	2.80484e-19	-3.44799	down	Cg6g007010	2.95928e-07	1.55308	up
Cg4g001840	0.00025564	1.04255	up	Cg2g045390	0.00518353	-1.18932	down	Cg6g007240	0.00529291	1.6755	up
Cg4g001900	3.89709e-11	-2.45763	down	Cg2g045420	6.08611e-26	-2.11941	down	Cg6g008380	1.1919e-25	2.06153	up
Cg4g002030	0.001137	-1.44263	down	Cg2g045430	0.00145908	-2.26581	down	Cg6g008960	0.0030983	-1.37416	down
Cg4g002220	1.07731e-11	Inf	up	Cg2g045520	4.10244e-05	-1.13009	down	Cg6g009140	1.63661e-16	1.63845	up
Cg4g002600	3.28517e-12	-1.33697	down	Cg2g045760	7.66192e-07	-2.31695	down	Cg6g009250	0.00704111	-1.07885	down
Cg4g002710	0.00132136	1.26022	up	Cg2g045770	5.66631e-11	-1.86015	down	Cg6g009760	0.00800519	-1.39109	down
Cg4g003200	0.00393687	-1.88551	down	Cg2g045780	0.00564594	-1.12189	down	Cg6g009880	0.00151034	-1.04021	down
Cg4g003460	0.00445164	-1.13684	down	Cg2g045820	0.000214655	1.02747	up	Cg6g009950	1.5039e-11	1.35111	up
Cg4g003710	0.00116848	-1.29161	down	Cg2g046060	7.35678e-21	-2.71014	down	Cg6g010080	1.06339e-07	1.09669	up
Cg4g003910	0.00191978	-1.22313	down	Cg2g046190	1.07785e-27	-2.12011	down	Cg6g010090	0.00326321	2.39707	up
Cg4g004580	0.000190366	1.23166	up	Cg2g046260	3.30423e-05	1.90195	up	Cg6g010100	6.22457e-07	1.96403	up
Cg4g004610	4.62086e-18	2.40562	up	Cg2g046410	0.00746192	1.07951	up	Cg6g012700	0.000590298	2.54165	up
Cg4g004620	0.00502799	-1.81493	down	Cg2g046530	0.00145158	-1.50726	down	Cg6g012790	3.36688e-10	1.36999	up
Cg4g005740	9.24053e-54	-3.80267	down	Cg2g047410	8.82138e-05	1.07901	up	Cg6g013380	1.08615e-07	-1.30329	down
Cg4g006240	3.40813e-05	-1.20624	down	Cg3g000770	2.8354e-06	-1.64519	down	Cg6g013670	0.00289426	-1.47755	down
Cg4g006250	0.00202234	-1.20666	down	Cg3g000780	9.53605e-05	-1.8474	down	Cg6g013820	0.0017193	1.21614	up
Cg4g006330	0.000850445	1.00597	up	Cg3g000790	8.83906e-07	-1.68086	down	Cg6g014500	1.3672e-05	1.80992	up
Cg4g006340	2.94726e-13	1.43718	up	Cg3g001290	0.00562025	1.97967	up	Cg6g015170	7.48056e-07	3.78664	up
Cg4g006770	9.48071e-06	-2.50629	down	Cg3g001620	1.6271e-06	-2.12291	down	Cg6g015890	2.49623e-05	-1.05227	down
Cg4g006920	0.0045632	-2.19795	down	Cg3g001630	3.39474e-05	-3.03342	down	Cg6g015920	0.00474667	2.02003	up
Cg4g007190	4.87033e-14	1.4408	up	Cg3g001700	1.19252e-08	-4.05756	down	Cg6g016630	3.22678e-08	1.95199	up
Cg4g007310	0.00273873	-2.17434	down	Cg3g001730	1.04086e-08	-3.9519	down	Cg6g017070	3.73346e-05	1.72578	up
Cg4g007380	7.56316e-10	1.59687	up	Cg3g001930	0.00896751	1.26058	up	Cg6g017490	0.000895504	-1.18146	down
Cg4g007640	9.86473e-14	3.92162	up	Cg3g002530	1.75417e-08	1.70974	up	Cg6g017700	0.000419756	-1.00442	down
Cg4g007650	2.63158e-05	-3.30673	down	Cg3g002740	1.99894e-06	3.156	up	Cg6g018040	6.92775e-06	-1.66899	down
Cg4g007810	0.00137908	-1.02377	down	Cg3g002760	1.70289e-08	-3.474	down	Cg6g018470	1.95568e-10	2.06907	up
Cg4g007890	9.94205e-12	-2.17474	down	Cg3g002780	2.25738e-15	-2.342	down	Cg6g018480	2.28876e-12	1.87286	up
Cg4g007920	2.73594e-05	2.60092	up	Cg3g003100	5.239e-09	-2.08937	down	Cg6g019210	6.4921e-09	2.24656	up
Cg4g008060	0.00483428	-1.53739	down	Cg3g004220	1.73253e-13	-2.46409	down	Cg6g019240	1.90224e-10	-1.28138	down
Cg4g008150	1.28847e-06	3.1443	up	Cg3g004300	0.000101776	-2.3828	down	Cg6g019270	0.00742064	1.64917	up
Cg4g008310	6.9415e-15	1.61761	up	Cg3g004390	8.60922e-13	-1.35461	down	Cg6g019280	5.56181e-13	1.52532	up
Cg4g008410	0.000651344	-1.60487	down	Cg3g004620	0.000211465	-2.84247	down	Cg6g019330	0.000191252	1.19822	up
Cg4g008430	3.3997e-05	1.49697	up	Cg3g004630	9.05252e-05	-1.98004	down	Cg6g019580	0.000127932	1.97776	up
Cg4g008440	3.73067e-06	-2.9187	down	Cg3g004640	5.97616e-06	-1.94498	down	Cg6g019740	0.00107063	2.36945	up
Cg4g008490	0.000635546	-2.59478	down	Cg3g004740	0.000412807	-2.67017	down	Cg6g020240	0.00448434	2.1111	up
Cg4g008600	1.48111e-25	Inf	up	Cg3g004770	0.00195981	-2.26697	down	Cg6g020260	0.00463364	1.30752	up
Cg4g009190	4.11299e-08	-1.24394	down	Cg3g004920	3.62814e-06	3.33416	up	Cg6g020570	0.00671692	1.65383	up
Cg4g009330	1.91645e-48	3.52373	up	Cg3g004930	0.00567139	2.04203	up	Cg6g020920	7.27444e-12	3.03394	up
Cg4g009480	1.90557e-12	2.85473	up	Cg3g004940	0.00106827	1.0125	up	Cg6g023390	0.000135026	-2.01427	down
Cg4g009540	1.81785e-06	2.35739	up	Cg3g005030	2.63212e-19	-1.77975	down	Cg6g024130	5.4338e-05	1.91195	up
Cg4g009610	1.12792e-13	2.29306	up	Cg3g005860	0.000120577	-1.19954	down	Cg6g024180	2.58631e-23	2.73731	up
Cg4g009640	3.60898e-09	-1.50174	down	Cg3g006200	0.000226237	-1.87176	down	Cg6g024930	2.54409e-15	2.39982	up
Cg4g009920	6.36285e-05	-2.2914	down	Cg3g006540	0.000526575	-1.89322	down	Cg6g024960	0.00759962	1.17726	up
Cg4g010580	9.53196e-25	-3.7213	down	Cg3g006730	0.000350902	1.0003	up	Cg6g025700	3.23193e-09	1.60211	up
Cg4g011120	2.40625e-05	1.35481	up	Cg3g006770	0.00827689	-1.6209	down	Cg6g025770	5.3708e-05	2.9928	up
Cg4g011980	0.00373971	-1.54763	down	Cg3g007710	1.8349e-13	Inf	up	Cg7g000300	3.06216e-05	3.48115	up
Cg4g012610	0.000964344	-1.0668	down	Cg3g007810	7.17929e-05	-1.67592	down	Cg7g000330	1.28507e-05	1.05771	up
Cg4g013130	1.4152e-06	-2.0076	down	Cg3g007850	6.49519e-07	-1.53533	down	Cg7g000350	1.18421e-05	1.43451	up
Cg4g013660	6.54727e-06	-2.29465	down	Cg3g008170	1.12475e-37	-3.88669	down	Cg7g000770	0.00289426	1.169	up
Cg4g013870	1.35266e-08	3.19567	up	Cg3g008210	1.28841e-09	-4.99544	down	Cg7g000810	2.88222e-06	1.76453	up
Cg4g014030	1.76575e-06	2.66736	up	Cg3g008240	1.35891e-09	-1.34454	down	Cg7g001110	1.14465e-05	1.87271	up
Cg4g014040	1.09732e-05	1.78749	up	Cg3g008410	1.0717e-16	-2.18252	down	Cg7g002060	0.00101124	1.11081	up
Cg4g014260	1.67154e-09	-2.06908	down	Cg3g008680	0.000190684	2.53224	up	Cg7g002350	6.73672e-14	Inf	up
Cg4g014570	8.65986e-10	1.3247	up	Cg3g008720	5.39499e-08	-2.84302	down	Cg7g002510	0.00573944	-1.00747	down
Cg4g014790	1.22988e-23	1.94281	up	Cg3g009280	0.00582673	2.19246	up	Cg7g003300	0.00175708	-2.66482	down
Cg4g014860	1.87809e-06	2.60152	up	Cg3g009340	1.9258e-06	1.5146	up	Cg7g003730	1.60183e-16	2.47474	up
Cg4g015340	1.12157e-06	-1.02786	down	Cg3g009370	4.07183e-13	-1.67137	down	Cg7g003740	3.89282e-08	2.27858	up
Cg4g015440	0.00193253	-2.34246	down	Cg3g010340	0.00494615	-1.01482	down	Cg7g003750	7.35532e-09	3.73264	up
Cg4g015870	0.00028454	-2.76794	down	Cg3g010540	0.00988247	-1.90843	down	Cg7g004050	2.03865e-06	1.63574	up
Cg4g016080	0.00438251	-1.51605	down	Cg3g010570	4.33614e-07	-2.98313	down	Cg7g004070	0.00109598	-1.15583	down
Cg4g016620	8.07581e-12	-2.28548	down	Cg3g010580	0.00051219	-2.23248	down	Cg7g006140	0.00135894	1.86287	up
Cg4g017070	0.000156814	-1.2076	down	Cg3g011270	0.000447434	-2.00746	down	Cg7g006310	1.44714e-05	-1.16566	down
Cg4g017150	0.00791843	-1.88933	down	Cg3g011880	0.00343472	1.07547	up	Cg7g006380	7.00635e-08	1.23005	up
Cg4g017520	6.62604e-10	-1.44688	down	Cg3g011940	9.53605e-05	-2.45842	down	Cg7g006550	1.08034e-10	2.03816	up
Cg4g017550	7.89732e-10	-1.52871	down	Cg3g012050	0.0048691	-2.03519	down	Cg7g006680	0.00252608	1.10751	up
Cg4g017700	5.19326e-07	-3.9064	down	Cg3g012080	8.91736e-23	2.02673	up	Cg7g007060	1.3432e-09	2.50972	up
Cg4g017780	9.32813e-10	-1.77626	down	Cg3g012100	1.46869e-13	1.51181	up	Cg7g007200	0.00399055	1.17131	up
Cg4g017800	3.41731e-32	2.28173	up	Cg3g012140	1.07964e-09	1.19393	up	Cg7g007510	4.10428e-14	2.495	up
Cg4g017840	5.36582e-09	2.16987	up	Cg3g012480	0.000381267	-1.12097	down	Cg7g007520	7.67306e-07	1.99796	up
Cg4g017980	0.00814482	-2.33937	down	Cg3g012670	2.52608e-09	-1.98757	down	Cg7g007530	0.000191252	1.27655	up
Cg4g018220	1.79148e-07	-1.20933	down	Cg3g012700	5.76353e-10	2.20278	up	Cg7g008640	0.00701852	-2.29024	down
Cg4g018300	5.3179e-08	-2.27458	down	Cg3g012790	6.7587e-10	-1.45303	down	Cg7g008700	8.53264e-137	-Inf	down
Cg4g018460	0.000477542	1.18115	up	Cg3g012880	1.25452e-05	1.63145	up	Cg7g009030	7.18791e-14	-5.29157	down
Cg4g018540	0.004107	1.56606	up	Cg3g012890	9.73037e-06	-2.64283	down	Cg7g009860	0.00817584	1.90379	up
Cg4g018700	0.00706049	-2.07485	down	Cg3g012950	0.000108955	-2.80704	down	Cg7g009930	3.63243e-29	2.73833	up
Cg4g018880	0.000291774	-1.30077	down	Cg3g013000	3.68105e-24	-3.58376	down	Cg7g011030	0.00466657	2.50123	up
Cg4g019020	0.00131404	1.12097	up	Cg3g013070	0.000981728	-1.25947	down	Cg7g012080	2.69202e-06	2.63057	up
Cg4g019480	5.26302e-05	-1.98988	down	Cg3g013110	0.00171181	1.1422	up	Cg7g012090	2.81811e-07	2.28772	up
Cg4g019710	0.00303044	-2.09201	down	Cg3g013140	0.00401626	-1.04405	down	Cg7g012730	3.35588e-124	-9.38647	down
Cg4g020390	5.71118e-09	10.7529	up	Cg3g013160	6.2513e-06	-2.48778	down	Cg7g012920	0.00287322	-1.3026	down
Cg4g020420	0.00345615	-2.02951	down	Cg3g013180	1.26651e-41	-3.15385	down	Cg7g013330	1.48376e-05	2.59492	up
Cg4g020450	0.00032448	-1.1761	down	Cg3g013240	2.01559e-05	-1.46205	down	Cg7g013560	1.98519e-05	2.97124	up
Cg4g020460	5.73317e-08	4.2505	up	Cg3g013280	0.000165747	-1.72642	down	Cg7g013590	5.05109e-30	2.78079	up
Cg4g020480	3.10226e-13	3.09843	up	Cg3g013290	5.13534e-08	-1.6684	down	Cg7g014200	2.42333e-05	1.3278	up
Cg4g020580	4.24856e-12	2.85748	up	Cg3g013330	8.87685e-06	-1.01572	down	Cg7g014410	0.000113497	2.61117	up
Cg4g020800	3.11899e-14	2.41752	up	Cg3g013390	2.75623e-14	-1.79179	down	Cg7g014440	5.59763e-05	-2.28769	down
Cg4g020830	0.00162798	1.33089	up	Cg3g013490	0.00133298	1.07109	up	Cg7g014670	1.05894e-05	3.38308	up
Cg4g021490	4.55673e-06	1.85815	up	Cg3g013500	1.53197e-21	-3.14417	down	Cg7g015020	7.52262e-21	2.57626	up
Cg4g021720	7.93268e-14	1.52407	up	Cg3g013530	0.00270826	1.53466	up	Cg7g015100	0.00500687	-1.59249	down
Cg4g021930	3.91096e-12	Inf	up	Cg3g013610	3.83364e-10	-2.04293	down	Cg7g015170	4.03723e-10	1.33482	up
Cg4g022050	0.0033031	-2.81335	down	Cg3g013700	1.97537e-06	-2.78138	down	Cg7g015450	1.88876e-05	3.4831	up
Cg4g022130	1.10445e-08	-2.91754	down	Cg3g014010	0.00457477	-1.35575	down	Cg7g015560	4.69026e-06	3.53888	up
Cg4g022140	8.53596e-07	-2.20372	down	Cg3g014180	7.89907e-90	-4.06625	down	Cg7g015570	0.00399055	2.31245	up
Cg4g022200	4.76401e-16	-1.72998	down	Cg3g014220	7.54423e-19	1.66909	up	Cg7g015680	1.3432e-09	1.42776	up
Cg4g022210	2.34087e-12	-1.35247	down	Cg3g014310	0.000384649	-1.21291	down	Cg7g015750	0.00130427	-1.17318	down
Cg4g022410	0.000927024	1.78366	up	Cg3g014360	0.00207733	-1.61162	down	Cg7g017070	0.00154543	-1.25864	down
Cg4g022480	0.00838176	-3.21847	down	Cg3g014490	2.42078e-15	Inf	up	Cg7g017110	0.00129585	-1.02189	down
Cg4g022560	0.000218314	-1.70671	down	Cg3g014500	1.05547e-06	-1.13969	down	Cg7g017190	0.00011132	1.2759	up
Cg4g023010	6.80388e-09	4.22314	up	Cg3g014550	0.00428345	-1.20643	down	Cg7g018170	4.00086e-17	2.61789	up
Cg4g023490	0.001137	-2.13321	down	Cg3g014760	3.33421e-52	-4.63245	down	Cg7g018290	0.0014935	1.48957	up
Cg4g023660	0.0032655	2.21663	up	Cg3g014770	1.37462e-98	-4.73497	down	Cg7g018660	5.30753e-15	4.17211	up
Cg4g023720	7.24733e-05	1.53331	up	Cg3g014810	3.14303e-10	-2.01131	down	Cg7g018780	0.00730492	1.37513	up
Cg4g023820	1.59369e-06	1.13404	up	Cg3g014840	8.71927e-07	-3.01894	down	Cg7g018930	0.00865466	1.52719	up
Cg4g023950	1.84263e-05	-1.46966	down	Cg3g014850	1.82863e-07	-1.24436	down	Cg7g019010	0.00533554	-1.51273	down
Cg4g023980	4.41607e-39	-2.59973	down	Cg3g014930	1.77364e-37	-3.05071	down	Cg7g019510	4.79832e-12	2.75661	up
Cg4g024130	5.2901e-05	-2.4789	down	Cg3g014990	2.79901e-13	Inf	up	Cg7g019740	0.00428472	2.11724	up
Cg4g024520	0.0066407	1.92955	up	Cg3g015090	3.59127e-13	1.37575	up	Cg7g020070	0.00121952	1.63767	up
Cg4g024950	0.000469577	-1.04844	down	Cg3g015300	4.45131e-27	-3.0521	down	Cg7g020180	0.00201469	-1.70974	down
Cg4g024990	1.98565e-05	-2.06338	down	Cg3g015310	3.82496e-08	-1.39277	down	Cg7g020370	0.00608879	4.18445	up
Cg5g000020	0.00857971	-1.16152	down	Cg3g015380	0.000668003	-1.64481	down	Cg7g020430	2.04427e-12	1.41317	up
Cg5g000230	0.00577253	-1.33601	down	Cg3g015480	0.00389114	1.15341	up	Cg7g020590	0.000259947	1.3144	up
Cg5g000280	5.52065e-06	-1.51	down	Cg3g015510	2.95874e-25	-4.23766	down	Cg7g020850	1.85478e-06	2.6116	up
Cg5g000370	0.000508244	-2.54296	down	Cg3g015540	6.66314e-11	5.17669	up	Cg7g020860	0.00137556	1.42287	up
Cg5g000730	0.00117512	-1.66563	down	Cg3g015880	0.000750822	-4.74971	down	Cg7g020950	0.00100894	2.13137	up
Cg5g000760	7.214e-10	1.65978	up	Cg3g016080	0.000534051	-1.77442	down	Cg7g021000	0.00154213	-1.57816	down
Cg5g000810	0.00598135	1.01805	up	Cg3g016220	0.00051219	1.12712	up	Cg7g021010	0.000648257	2.68681	up
Cg5g001040	5.38217e-05	-1.18756	down	Cg3g016360	1.55423e-09	1.15432	up	Cg7g021320	5.86908e-06	-1.80085	down
Cg5g001170	0.000622831	2.56537	up	Cg3g016500	1.21399e-19	-2.82985	down	Cg7g021380	5.56879e-07	1.11489	up
Cg5g001510	0.00218961	1.30115	up	Cg3g016550	4.17452e-05	2.26039	up	Cg7g022240	1.53244e-23	2.20959	up
Cg5g001530	0.000102225	-2.37802	down	Cg3g016680	5.92338e-10	1.19131	up	Cg7g022370	1.86008e-21	2.0099	up
Cg5g001540	6.72972e-18	-1.8767	down	Cg3g016920	4.63048e-98	-4.35971	down	Cg7g022440	2.35034e-21	1.87599	up
Cg5g001550	0.00711643	-1.825	down	Cg3g016940	2.80929e-59	-4.20357	down	Cg7g022540	8.50422e-09	1.46224	up
Cg5g001600	0.00447117	-1.64739	down	Cg3g017200	0.00205044	-1.63583	down	Cg7g022550	0.00727757	2.06536	up
Cg5g001910	7.09242e-05	-5.60641	down	Cg3g017240	0.00218115	-1.34034	down	Cg7g023070	4.4627e-05	-1.3656	down
Cg5g002230	9.06235e-06	-2.59843	down	Cg3g017250	0.000100452	-1.73405	down	Cg7g023530	0.002879	-1.03004	down
Cg5g002260	0.00525573	1.06357	up	Cg3g017370	0.00216893	-2.15402	down	Cg7g023650	2.48435e-09	1.35019	up
Cg5g002280	0.000436531	-1.4623	down	Cg3g017470	2.61363e-07	1.44358	up	Cg7g023910	1.98519e-05	1.34718	up
Cg5g002340	0.00405089	-1.02117	down	Cg3g017510	0.000449455	-1.06871	down	Cg7g023960	6.04924e-06	-1.39698	down
Cg5g002530	0.00987517	-2.80864	down	Cg3g017710	2.93578e-14	2.50777	up	Cg7g024000	0.000422528	1.59319	up
Cg5g002540	2.13264e-16	-1.59594	down	Cg3g017800	0.00775988	-1.84234	down	Cg8g000430	1.20109e-06	1.14001	up
Cg5g002760	0.000260157	-4.39221	down	Cg3g017810	0.00409392	2.03398	up	Cg8g000820	0.00110201	2.53903	up
Cg5g002800	0.00032448	-1.02306	down	Cg3g017820	0.00213516	-2.2805	down	Cg8g000900	2.38922e-22	2.50156	up
Cg5g002870	1.85199e-05	-1.39643	down	Cg3g017870	4.13578e-78	3.79672	up	Cg8g001540	1.81176e-07	-1.07438	down
Cg5g003150	0.00225302	-1.11796	down	Cg3g017890	3.30412e-14	Inf	up	Cg8g001760	7.91251e-07	1.17194	up
Cg5g003290	0.000226589	2.31299	up	Cg3g017900	4.43658e-33	3.37034	up	Cg8g001860	0.00704111	-1.62661	down
Cg5g003300	2.33355e-11	1.2829	up	Cg3g017920	8.376e-08	5.90909	up	Cg8g002380	0.00247808	1.05046	up
Cg5g003310	9.81425e-08	1.1056	up	Cg3g018070	8.34051e-11	-3.02863	down	Cg8g002550	2.08017e-08	1.46632	up
Cg5g003320	2.74619e-12	-2.08636	down	Cg3g018160	2.06233e-15	-Inf	down	Cg8g002800	9.75801e-05	2.43524	up
Cg5g003330	5.39088e-08	-2.43597	down	Cg3g018200	2.68538e-12	-1.35006	down	Cg8g002980	2.19032e-10	-1.31327	down
Cg5g003440	0.00769899	-3.17465	down	Cg3g018260	1.34931e-26	-3.35407	down	Cg8g003400	1.16819e-05	-1.06403	down
Cg5g003500	0.00455614	-2.10002	down	Cg3g018580	1.04662e-05	-1.78356	down	Cg8g003520	0.000417366	-2.3328	down
Cg5g003540	0.00744874	-1.01241	down	Cg3g018790	7.78512e-10	-2.35942	down	Cg8g003550	0.000945022	-1.66289	down
Cg5g003730	1.26891e-06	1.01051	up	Cg3g018950	1.534e-09	-1.38918	down	Cg8g003740	0.00325443	1.31701	up
Cg5g004330	6.87307e-13	-1.77617	down	Cg3g019070	0.00393794	-1.47049	down	Cg8g004200	0.0017812	1.40538	up
Cg5g004730	0.00274438	-1.2804	down	Cg3g019340	1.17352e-06	-1.3612	down	Cg8g004260	0.00418107	-1.09718	down
Cg5g004930	2.50939e-07	1.00684	up	Cg3g020260	2.56099e-38	-2.81654	down	Cg8g004600	1.10899e-31	2.40131	up
Cg5g004960	1.23953e-60	4.00062	up	Cg3g020500	1.83389e-05	-1.16915	down	Cg8g004610	3.49985e-37	-3.31823	down
Cg5g005140	1.73838e-06	1.0053	up	Cg3g020850	0.000326706	1.00296	up	Cg8g004740	0.00252311	2.24419	up
Cg5g005300	0.000162808	-1.44198	down	Cg3g020860	1.22342e-29	-2.21794	down	Cg8g005180	4.13875e-05	6.31561	up
Cg5g005400	0.000625334	1.75989	up	Cg3g020970	0.00410547	1.24158	up	Cg8g005190	8.07612e-06	5.64192	up
Cg5g005420	4.56111e-06	3.45748	up	Cg3g020980	9.21996e-07	-3.19977	down	Cg8g005210	3.14205e-14	Inf	up
Cg5g005490	0.00026032	1.13091	up	Cg3g021010	1.1825e-21	-1.97687	down	Cg8g006340	1.07176e-05	1.05054	up
Cg5g005500	0.00390653	-2.00026	down	Cg3g021020	0.000530054	-1.78718	down	Cg8g006710	6.92901e-07	-2.05397	down
Cg5g005530	5.12643e-09	-1.54034	down	Cg3g021040	0.00307708	-1.0831	down	Cg8g007100	0.00526715	1.9718	up
Cg5g005590	6.49927e-05	-1.24926	down	Cg3g021130	0.00457477	-1.4967	down	Cg8g008700	2.02953e-12	4.70424	up
Cg5g005780	1.05711e-07	2.00064	up	Cg3g021190	8.95093e-63	-5.0106	down	Cg8g009230	0.00367977	-2.23674	down
Cg5g005790	1.49957e-37	2.42327	up	Cg3g021210	3.12916e-11	-1.78298	down	Cg8g010040	5.26998e-09	1.9846	up
Cg5g005870	0.000770651	2.10143	up	Cg3g021260	8.73349e-25	-3.45012	down	Cg8g011240	0.00296121	3.51977	up
Cg5g005930	0.00060025	-1.37413	down	Cg3g021520	8.12629e-07	-1.50469	down	Cg8g011270	8.5534e-26	4.56326	up
Cg5g005980	0.00368685	-2.24872	down	Cg3g021660	2.38664e-16	-4.26418	down	Cg8g011290	3.49802e-29	4.8028	up
Cg5g006150	5.64755e-14	-2.18289	down	Cg3g021680	3.67117e-07	-3.49114	down	Cg8g013010	9.54937e-05	-3.19317	down
Cg5g006690	5.64591e-15	-3.83942	down	Cg3g021780	1.92301e-13	-1.47757	down	Cg8g013250	0.00223705	2.05103	up
Cg5g006750	2.00424e-05	-1.69824	down	Cg3g021810	2.20347e-28	-3.18789	down	Cg8g013670	4.24786e-05	1.60511	up
Cg5g007420	0.00672334	2.11747	up	Cg3g022250	2.21033e-57	-3.77896	down	Cg8g013730	1.60287e-05	1.12431	up
Cg5g007750	1.11755e-11	-1.56367	down	Cg3g022340	1.57088e-07	1.43972	up	Cg8g014220	0.00500045	1.90722	up
Cg5g007760	1.41076e-08	-1.09266	down	Cg3g022420	6.97209e-06	-2.1821	down	Cg8g017110	4.04419e-05	-1.32304	down
Cg5g007770	1.98361e-05	1.02084	up	Cg3g022610	3.51089e-10	1.25418	up	Cg8g017360	2.30508e-11	2.81261	up
Cg5g007930	0.00189225	-2.31184	down	Cg3g022870	1.76564e-05	-2.84838	down	Cg8g017380	1.54354e-12	1.68936	up
Cg5g008090	6.99856e-13	-1.36044	down	Cg3g022920	6.9895e-05	2.06721	up	Cg8g017510	0.000900991	-2.34483	down
Cg5g008210	2.24862e-06	-3.69186	down	Cg3g022930	1.13281e-10	1.29017	up	Cg8g018040	0.00171726	2.3582	up
Cg5g008280	0.000193701	-2.83001	down	Cg3g023350	5.07202e-07	-1.18009	down	Cg8g018080	1.08034e-10	-6.23587	down
Cg5g008420	1.77687e-16	-3.22749	down	Cg3g023500	2.84465e-14	3.38353	up	Cg8g018660	0.00194888	1.40736	up
Cg5g008450	6.44341e-05	-2.21833	down	Cg3g023510	0.000823969	2.18214	up	Cg8g019240	0.00729017	-1.47141	down
Cg5g008520	0.0072808	-1.44265	down	Cg3g023820	0.000596133	2.53817	up	Cg8g019990	7.3777e-08	-3.16264	down
Cg5g008620	1.68299e-07	1.12692	up	Cg3g023850	0.000533944	-1.69195	down	Cg8g020260	1.09857e-08	-1.18268	down
Cg5g008630	3.25736e-09	-1.92284	down	Cg3g023860	0.000139014	-1.46187	down	Cg8g020560	1.23352e-07	-2.04243	down
Cg5g008640	6.98113e-14	-1.93142	down	Cg3g024030	0.000234029	-2.31712	down	Cg8g020590	0.00367977	1.66026	up
Cg5g008770	7.43985e-08	-1.55536	down	Cg3g024160	3.5588e-28	Inf	up	Cg8g020600	0.000679536	2.68324	up
Cg5g008950	0.000445456	-1.05976	down	Cg3g024180	1.05547e-06	-1.1075	down	Cg8g020640	1.90458e-21	2.33377	up
Cg5g009040	0.00925298	-1.06845	down	Cg3g024320	0.00306518	-2.08975	down	Cg8g020860	2.27152e-09	1.90632	up
Cg5g009160	0.000545659	-1.19755	down	Cg3g024370	9.61922e-06	3.37734	up	Cg8g021010	0.000125072	1.26053	up
Cg5g009510	0.00675029	-1.35306	down	Cg3g024630	1.49053e-26	-3.26406	down	Cg8g021280	5.0077e-10	2.79444	up
Cg5g009560	5.40556e-05	-1.04615	down	Cg3g024650	4.38166e-06	-1.27726	down	Cg8g021470	0.00688926	1.01741	up
Cg5g009610	1.72648e-13	1.44113	up	Cg3g024910	3.70708e-37	-3.16637	down	Cg8g021580	3.73162e-15	1.56108	up
Cg5g009650	4.26605e-08	-3.74264	down	Cg3g024960	5.77231e-08	-1.1734	down	Cg8g021640	0.00296121	-1.17685	down
Cg5g009660	6.28511e-09	-2.84251	down	Cg3g025050	1.50151e-16	-2.26752	down	Cg8g023100	9.28423e-07	2.97527	up
Cg5g009710	0.000239703	-1.99198	down	Cg3g025250	4.83561e-06	-2.22539	down	Cg8g023160	8.13155e-05	1.57522	up
Cg5g009750	0.00107682	-2.02893	down	Cg3g025270	5.01919e-05	-1.48768	down	Cg8g023520	7.75903e-28	2.4931	up
Cg5g009980	0.00257006	-1.11383	down	Cg3g025340	4.85927e-49	3.65758	up	Cg8g024340	2.17021e-08	1.16999	up
Cg5g010240	3.63708e-17	1.57949	up	Cg3g025510	3.67943e-05	1.57767	up	Cg8g024750	2.34624e-06	1.29663	up
Cg5g010380	0.00749837	1.87067	up	Cg3g025530	1.37699e-12	-2.36397	down	Cg9g000120	1.37663e-14	1.84885	up
Cg5g010540	0.00628876	-1.14399	down	Cg3g025680	3.87525e-10	-1.87455	down	Cg9g000130	0.000242886	-2.79241	down
Cg5g010670	9.96541e-05	-1.26152	down	Cg3g025850	7.80795e-12	-3.96812	down	Cg9g000740	3.30634e-07	1.83414	up
[truncated: 1,397 more rows]

## Sheet: Table S2-5
Table S2-5. Oligonucleotide primers used in this study.
[truncated: 28 more rows]
