# Supplementary material for: Cross−Talk between Transcriptome Analysis and Physiological Characterization Identifies the Genes in Response to the Low Phosphorus Stress in Malus mandshurica
Source: Int J Mol Sci. 2022 Apr 28;23(9):4896. doi: 10.3390/ijms23094896 (PMC9105917; doi:10.3390/ijms23094896)
Supplement: Supplementary file 1 [file ijms-23-04896-s001.zip › ijms-1680141-supplementary/Table S3. Statistical time series analysis of DEGs at different times in leaves and roots between each comparison..xls]

## Sheet: 1601007348385121551
Table S3. Statistical time series analysis of DEGs at different times in leaves and roots between each comparison.
LLP10 vs. LLP20						LLP10 vs. LLP30						LLP20 vs. LLP30						RLP10 vs. RLP20						RLP10 vs. RLP30						RLP10 vs. RLP30
Gene ID	Gene Symbol	Type	log2 (LLP20 / LLP10)	Pvalue(LLP20 / LLP10)		Gene ID	Gene Symbol	Type	log2 (LLP30 / LLP10)	Pvalue(LLP30 / LLP10)		Gene ID	Gene Symbol	Type	log2 (LLP30 / LLP20)	Pvalue(LLP30 / LLP20)		Gene ID	Gene Symbol	Type	log2 (RLP20 / RLP10)	Pvalue(RLP20 / RLP10)		Gene ID	Gene Symbol	Type	log2 (RLP30 / RLP10)	Pvalue(RLP30 / RLP10)		Gene ID	Gene Symbol	Type	log2 (RLP30 / RLP20)	Pvalue(RLP30 / RLP20)
103438944	LOC103438944	mRNA	0.941873	0.00119732		103446223	LOC103446223	mRNA	1.41262	7.19764e-08		103440829	LOC103440829	mRNA	3.17694	2.27703e-08		103438934	LOC103438934	mRNA	-3.09721	5.27573e-11		103438934	LOC103438934	mRNA	-4.86621	3.40927e-25		103446223	LOC103446223	mRNA	1.72494	2.14234e-06
103440829	LOC103440829	mRNA	-3.57176	2.44735e-10		103438084	LOC103438084	mRNA	-1.48489	4.77709e-06		103437469	LOC103437469	mRNA	-3.47733	3.87988e-09		103428503	LOC103428503	mRNA	-1.40775	2.8506e-06		103428503	LOC103428503	mRNA	-2.10579	6.80768e-17		103438934	LOC103438934	mRNA	-1.78254	0.00220926
103437469	LOC103437469	mRNA	4.71817	6.48693e-16		103436130	LOC103436130	mRNA	-2.1052	0.000753125		103422213	LOC103422213	mRNA	-1.06533	1.81953e-05		114819247	114819247	mRNA	-1.48053	0.0344495		114822658	114822658	mRNA	-1.33251	0.000399724		103422211	LOC103422211	mRNA	1.26088	0.000489475
103437455	LOC103437455	mRNA	1.67961	0.0016077		103438934	LOC103438934	mRNA	-2.03732	0.000421323		103428499	LOC103428499	mRNA	-4.55039	6.8852e-07		103422208	LOC103422208	mRNA	-1.15605	0.00618095		103422213	LOC103422213	mRNA	-1.48668	9.44014e-09		103422208	LOC103422208	mRNA	1.00271	0.0080071
103437461	LOC103437461	mRNA	1.52087	1.14151e-06		103438087	LOC103438087	mRNA	0.960079	0.00237693		103422200	LOC103422200	mRNA	-1.51971	5.74913e-08		103422213	LOC103422213	mRNA	-1.29039	1.34977e-06		114820988	114820988	mRNA	-4.83643	9.62681e-40		114820988	114820988	mRNA	-2.81639	0.00250919
103422202	LOC103422202	mRNA	4.17165	0.000136955		103414858	LOC103414858	mRNA	-1.0024	4.58593e-05		103454501	LOC103454501	mRNA	2.22526	0.00228586		103422212	LOC103422212	mRNA	0.889675	6.09949e-06		103428499	LOC103428499	mRNA	-2.84893	2.2822e-28		103426793	LOC103426793	mRNA	2.34494	0.00483294
103438934	LOC103438934	mRNA	-3.30914	0.000382462		103428503	LOC103428503	mRNA	-1.13861	0.00738581		103437454	LOC103437454	mRNA	-1.13805	1.31541e-07		103428499	LOC103428499	mRNA	-2.61625	1.37338e-09		103422200	LOC103422200	mRNA	-1.83614	2.1518e-07		114822031	114822031	mRNA	-1.69343	0.272323
103422211	LOC103422211	mRNA	1.04588	0.00155965		103422211	LOC103422211	mRNA	1.43816	4.7134e-05		103454497	LOC103454497	mRNA	1.81731	6.38452e-11		114819256	114819256	mRNA	-0.905194	0.00407986		103428490	LOC103428490	mRNA	1.22268	0.0190826		103416977	LOC103416977	mRNA	-1.96993	0.169744
114819247	114819247	mRNA	1.93184	1.13561e-05		103421162	LOC103421162	mRNA	-1.73524	3.68139e-17		103414869	LOC103414869	mRNA	-3.45711	1.18801e-08		103422200	LOC103422200	mRNA	-1.57655	2.13371e-06		114820995	114820995	mRNA	1.88514	0.0212563		103455806	LOC103455806	mRNA	1.20516	0.00425866
103422208	LOC103422208	mRNA	-0.679072	0.0731369		114820988	114820988	mRNA	-4.74809	3.17398e-06		103447563	LOC103447563	mRNA	-2.90173	0.000228887		114820995	114820995	mRNA	6.21196	2.33436e-10		103400677	LOC103400677	mRNA	1.06153	2.94206e-05		114820995	114820995	mRNA	-4.34309	0.000264908
114820988	114820988	mRNA	-4.39829	4.04459e-07		103428504	LOC103428504	mRNA	-1.54572	0.00211804		103437451	LOC103437451	mRNA	-3.44524	3.36524e-05		103414869	LOC103414869	mRNA	-1.92312	0.00344477		103411453	LOC103411453	mRNA	0.962753	1.62461e-06		103454503	LOC103454503	mRNA	-1.84742	0.0197734
114819250	114819250	mRNA	2.39639	8.64498e-05		103428499	LOC103428499	mRNA	5.97776	5.7804e-09		103437450	LOC103437450	mRNA	0.96137	0.0781851		103437453	LOC103437453	mRNA	1.16769	0.00167685		103442984	LOC103442984	mRNA	1.36788	0.000571128		108172945	LOC108172945	mRNA	-2.13588	0.00842837
103442984	LOC103442984	mRNA	0.992356	2.86583e-06		103420047	LOC103420047	mRNA	0.963649	1.66914e-05		103414886	LOC103414886	mRNA	2.2017	2.76727e-07		103440864	LOC103440864	mRNA	1.09414	0.000139347		103414869	LOC103414869	mRNA	-2.94287	1.0614e-10		103442984	LOC103442984	mRNA	2.44263	3.21176e-05
103437448	LOC103437448	mRNA	-1.10739	1.47224e-05		103422200	LOC103422200	mRNA	-1.79644	6.66016e-06		114822667	114822667	mRNA	-6.35009	1.82981e-07		103400668	LOC103400668	mRNA	-0.996698	0.00176469		103400669	LOC103400669	mRNA	0.957958	0.0081378		103444213	LOC103444213	mRNA	4.04185	9.78053e-15
103437451	LOC103437451	mRNA	8.08517	4.05419e-10		103455802	LOC103455802	mRNA	-3.66335	2.9015e-07		103437444	LOC103437444	mRNA	-5.68343	1.42015e-57		103411487	LOC103411487	mRNA	-2.84211	0.00821246		103440864	LOC103440864	mRNA	1.49494	1.62829e-07		103446235	LOC103446235	mRNA	0.684293	0.0201445
103437450	LOC103437450	mRNA	-1.68246	4.31521e-08		103438080	LOC103438080	mRNA	-3.50993	1.77855e-08		103422190	LOC103422190	mRNA	-1.26642	0.000322477		103437442	LOC103437442	mRNA	1.36536	1.66416e-05		103400668	LOC103400668	mRNA	-1.7794	4.49208e-10		103436121	LOC103436121	mRNA	1.04696	4.23259e-06
103422184	LOC103422184	mRNA	-1.19919	0.000158419		103446226	LOC103446226	mRNA	1.54313	4.37983e-05		103422197	LOC103422197	mRNA	-1.97238	3.25856e-08		103411490	LOC103411490	mRNA	-1.09625	0.000270459		103411487	LOC103411487	mRNA	-4.34384	0.000100618		103416967	LOC103416967	mRNA	1.36505	0.00195681
103437444	LOC103437444	mRNA	1.94539	8.01724e-06		103444213	LOC103444213	mRNA	3.30083	0.000726499		103437452	LOC103437452	mRNA	-4.14431	1.45502e-06		103437444	LOC103437444	mRNA	-1.89855	6.01091e-07		103437442	LOC103437442	mRNA	1.95341	1.32432e-07		103439645	LOC103439645	mRNA	-0.944042	0.000737975
114822667	114822667	mRNA	6.18957	3.07232e-07		103436121	LOC103436121	mRNA	1.26384	2.75423e-07		103411503	LOC103411503	mRNA	-1.08543	3.7539e-10		103422197	LOC103422197	mRNA	-1.57591	0.00650949		103411490	LOC103411490	mRNA	-1.30854	7.76085e-06		103437442	LOC103437442	mRNA	0.574577	0.115392
103422190	LOC103422190	mRNA	1.55147	1.74161e-06		103416967	LOC103416967	mRNA	1.32579	0.000255889		114819269	114819269	mRNA	-1.97952	6.15894e-09		103437452	LOC103437452	mRNA	-2.35087	0.000256303		103437444	LOC103437444	mRNA	-2.7551	2.32429e-09		103436117	LOC103436117	mRNA	2.49497	0.00476578
103422197	LOC103422197	mRNA	2.22476	7.45001e-09		103436119	LOC103436119	mRNA	1.13543	2.50019e-05		103442992	LOC103442992	mRNA	1.91202	4.2128e-06		114819267	114819267	mRNA	-1.10759	0.00814018		103422197	LOC103422197	mRNA	-3.19928	3.2477e-07		103426778	LOC103426778	mRNA	0.992777	1.51566e-05
103437452	LOC103437452	mRNA	4.40773	4.75217e-07		103439648	LOC103439648	mRNA	2.82606	0.0284726		114819263	114819263	mRNA	2.65368	1.76022e-07		103442991	LOC103442991	mRNA	1.09814	0.00226438		103437452	LOC103437452	mRNA	-3.37132	3.86444e-06		114822043	114822043	mRNA	-0.883962	0.00835329
103422199	LOC103422199	mRNA	1.0728	0.000519937		103439645	LOC103439645	mRNA	-1.22067	0.000117279		103414915	LOC103414915	mRNA	1.92096	1.38e-06		114819264	114819264	mRNA	-0.885238	0.00198267		114821010	114821010	mRNA	-1.56028	8.38614e-16		103423970	LOC103423970	mRNA	2.48439	0.112692
103422183	LOC103422183	mRNA	-0.930509	0.000153391		103436113	LOC103436113	mRNA	3.89162	0.00791344		103411498	LOC103411498	mRNA	0.936161	0.000745689		103440874	LOC103440874	mRNA	1.3944	0.000466766		114819267	114819267	mRNA	-1.20272	0.00507155		103420059	LOC103420059	mRNA	-2.37251	0.0032164
114819271	114819271	mRNA	1.19335	7.64187e-06		103439642	LOC103439642	mRNA	5.2002	0.00138574		103447600	LOC103447600	mRNA	9.65017	2.97133e-05		114819263	114819263	mRNA	0.826858	0.0241697		103442991	LOC103442991	mRNA	0.885214	0.00517013		103447586	LOC103447586	mRNA	-3.98859	0.00371008
114819269	114819269	mRNA	2.00932	1.96816e-06		103437444	LOC103437444	mRNA	-3.7403	1.98121e-16		103414920	LOC103414920	mRNA	1.31733	6.19626e-07		103447586	LOC103447586	mRNA	-2.45187	0.00543022		114819263	114819263	mRNA	1.01443	0.00242001		103442256	LOC103442256	mRNA	-1.21671	0.00159431
114821007	114821007	mRNA	10.8956	1.42982e-20		103439640	LOC103439640	mRNA	2.33405	3.12238e-05		103411500	LOC103411500	mRNA	-3.21418	0.000373708		103440876	LOC103440876	mRNA	2.79021	7.7092e-22		103447586	LOC103447586	mRNA	-6.49278	1.46184e-14		103414915	LOC103414915	mRNA	2.35053	3.48647e-36
114821005	114821005	mRNA	-1.15186	0.000160854		103423979	LOC103423979	mRNA	-1.22181	8.57737e-08		103411502	LOC103411502	mRNA	5.40781	8.54149e-11		103440886	LOC103440886	mRNA	-2.11015	0.000193648		103411492	LOC103411492	mRNA	-1.75695	0.00270051		103455811	LOC103455811	mRNA	-1.46253	0.000329462
103442991	LOC103442991	mRNA	1.11489	0.00290618		103422183	LOC103422183	mRNA	-0.812835	0.00447828		103447595	LOC103447595	mRNA	1.33289	7.04003e-05		103443000	LOC103443000	mRNA	-1.38044	3.46994e-05		103440876	LOC103440876	mRNA	1.66403	0.000647305		103440886	LOC103440886	mRNA	3.26585	4.11044e-08
103442992	LOC103442992	mRNA	-2.42421	1.10103e-15		103423971	LOC103423971	mRNA	-1.19467	0.00241878		103434817	LOC103434817	mRNA	-1.50161	0.000217399		103447617	LOC103447617	mRNA	-1.20932	0.000386908		103414915	LOC103414915	mRNA	1.89431	2.56679e-26		103442258	LOC103442258	mRNA	-1.56664	0.000290701
114819263	114819263	mRNA	-2.10974	3.99329e-06		103426758	LOC103426758	mRNA	1.20896	1.11719e-05		103424973	LOC103424973	mRNA	-1.65629	4.39326e-05		103422175	LOC103422175	mRNA	-2.32382	9.44133e-09		103440886	LOC103440886	mRNA	1.16756	0.0235318		103447605	LOC103447605	mRNA	-1.20273	0.00127079
103437441	LOC103437441	mRNA	-1.09109	1.44453e-05		114821007	114821007	mRNA	7.54714	3.51723e-05		103404672	LOC103404672	mRNA	4.24803	6.09892e-25		103422179	LOC103422179	mRNA	1.5688	0.000413886		103447600	LOC103447600	mRNA	3.47918	0.00374665		103439629	LOC103439629	mRNA	1.61513	0.0566383
103440880	LOC103440880	mRNA	1.22696	0.00648592		114819267	114819267	mRNA	1.21341	3.9912e-07		103422177	LOC103422177	mRNA	2.08337	6.02905e-06		103422164	LOC103422164	mRNA	2.45591	1.49237e-05		103411502	LOC103411502	mRNA	-0.919435	0.00701339		103422174	LOC103422174	mRNA	-0.487819	0.187
103443000	LOC103443000	mRNA	2.33562	4.09153e-07		103423973	LOC103423973	mRNA	3.51881	0.00421029		103422180	LOC103422180	mRNA	11.0221	2.75279e-32		103414834	LOC103414834	mRNA	0.261069	0.908645		103447617	LOC103447617	mRNA	-0.930881	0.00810958		103423966	LOC103423966	mRNA	1.24098	0.18946
103424973	LOC103424973	mRNA	2.18953	1.00576e-05		103447586	LOC103447586	mRNA	-4.0842	2.83002e-05		103424976	LOC103424976	mRNA	-4.72713	6.2321e-10		103411421	LOC103411421	mRNA	0.669116	0.0719407		103422175	LOC103422175	mRNA	-3.14462	9.48941e-13		114823951	114823951	mRNA	-2.96011	0.00356726
103422174	LOC103422174	mRNA	1.9113	1.08158e-07		103420049	LOC103420049	mRNA	0.764358	0.00771288		103411421	LOC103411421	mRNA	2.12728	2.01749e-08		103404681	LOC103404681	mRNA	2.34494	1.02132e-09		103404669	LOC103404669	mRNA	-1.01628	4.47066e-06		103423965	LOC103423965	mRNA	1.07507	0.225448
103404669	LOC103404669	mRNA	1.30942	5.69932e-08		103416982	LOC103416982	mRNA	-5.73662	1.34486e-06		103424967	LOC103424967	mRNA	-1.55384	0.00017115		103424967	LOC103424967	mRNA	1.11777	0.000205905		103422177	LOC103422177	mRNA	-1.7699	1.99597e-06		103424967	LOC103424967	mRNA	-1.14277	0.00222463
103422177	LOC103422177	mRNA	-2.08264	0.000155796		103444228	LOC103444228	mRNA	1.20388	0.000149		103404676	LOC103404676	mRNA	-1.23346	2.29629e-05		103440896	LOC103440896	mRNA	1.8433	4.922e-05		103422179	LOC103422179	mRNA	2.11674	9.92506e-08		103422167	LOC103422167	mRNA	-0.820571	0.0320793
103422180	LOC103422180	mRNA	-9.99079	5.47291e-53		103440880	LOC103440880	mRNA	1.50159	0.00023336		103440893	LOC103440893	mRNA	-4.11456	2.24704e-06		103447626	LOC103447626	mRNA	1.1376	2.88863e-06		103422164	LOC103422164	mRNA	1.96271	0.000211475		103416927	LOC103416927	mRNA	1.47211	0.0190866
103424975	LOC103424975	mRNA	1.45302	2.50144e-06		103414915	LOC103414915	mRNA	0.955828	0.000599734		103404673	LOC103404673	mRNA	-2.83225	1.72428e-13		103440900	MYB9	mRNA	-1.12333	0.0753495		103414834	LOC103414834	mRNA	-2.80287	0.000445456		103416928	LOC103416928	mRNA	0.867423	0.0314915
103424976	LOC103424976	mRNA	3.84035	3.08379e-05		103443000	LOC103443000	mRNA	1.50208	0.0240587		103440894	LOC103440894	mRNA	-1.6486	1.03426e-05		103440901	LOC103440901	mRNA	-2.1249	0.000733037		103404681	LOC103404681	mRNA	2.11147	1.50751e-07		103444244	LOC103444244	mRNA	1.00123	0.000168307
103422162	LOC103422162	mRNA	4.80706	3.08266e-15		103411500	LOC103411500	mRNA	4.43887	0.00132298		103404674	LOC103404674	mRNA	1.5639	1.38207e-06		103411408	LOC103411408	mRNA	1.20456	0.00106598		103422167	LOC103422167	mRNA	-1.14297	1.2363e-05		103418074	LOC103418074	mRNA	1.18772	0.000471871
103424967	LOC103424967	mRNA	1.58233	0.000800416		103444237	GAD2	mRNA	-1.25842	9.75163e-05		108170866	LOC108170866	mRNA	-1.69573	8.68104e-05		103447636	LOC103447636	mRNA	-1.47058	0.013774		108170866	LOC108170866	mRNA	-1.35496	0.00934583		103455823	LOC103455823	mRNA	-1.15245	0.00243475
103422167	LOC103422167	mRNA	-2.03656	0.00061726		103447604	LOC103447604	mRNA	3.95494	0.00365803		114821012	114821012	mRNA	-1.77974	1.87442e-05		103434808	LOC103434808	mRNA	-0.684647	0.585048		103440896	LOC103440896	mRNA	2.74597	1.18373e-16		103440901	LOC103440901	mRNA	0.29072	0.635029
103440893	LOC103440893	mRNA	7.37431	9.88583e-11		103438060	LOC103438060	mRNA	2.58413	7.37303e-08		103443008	LOC103443008	mRNA	3.62891	4.74551e-09		103424937	LOC103424937	mRNA	-1.08447	7.40227e-05		103418074	LOC103418074	mRNA	1.68403	2.4357e-07		103444245	LOC103444245	mRNA	1.41545	1.24275e-08
103404673	LOC103404673	mRNA	2.81963	8.07715e-24		103436102	LOC103436102	mRNA	-2.22099	0.00938233		103434809	LOC103434809	mRNA	1.47412	4.8523e-06		103411449	LOC103411449	mRNA	1.24582	0.000626614		103443008	LOC103443008	mRNA	1.57162	0.00040221		103447645	LOC103447645	mRNA	3.3436	0.0385659
114821014	114821014	mRNA	-1.67355	1.35516e-06		103439629	LOC103439629	mRNA	2.48614	8.8776e-08		103434807	LOC103434807	mRNA	5.25756	4.26172e-05		108170940	LOC108170940	mRNA	-2.31888	3.41327e-05		103443010	LOC103443010	mRNA	1.17002	9.22344e-05		103416907	LOC103416907	mRNA	0.630644	0.0473995
103404674	LOC103404674	mRNA	-1.99109	2.86708e-11		103409272	LOC103409272	mRNA	-5.22942	0.00015251		103422161	LOC103422161	mRNA	1.06375	1.90676e-07		103440909	LOC103440909	mRNA	-1.3565	0.0697322		103447626	LOC103447626	mRNA	0.989307	0.000455457		103419988	LOC103419988	mRNA	-1.49264	0.00329878
108170866	LOC108170866	mRNA	3.25643	1.36901e-12		103422170	LOC103422170	mRNA	1.25944	2.11015e-06		108170940	LOC108170940	mRNA	6.25222	2.83867e-07		103418091	LOC103418091	mRNA	1.69493	0.0185784		103440901	LOC103440901	mRNA	-1.81727	5.1047e-06		103409309	LOC103409309	mRNA	-2.76822	1.09061e-05
103440895	LOC103440895	mRNA	1.05372	1.3887e-06		103404672	LOC103404672	mRNA	2.9368	1.69951e-14		103411452	LOC103411452	mRNA	-3.30639	5.12562e-05		103434801	LOC103434801	mRNA	0.836695	0.0655944		103411408	LOC103411408	mRNA	1.23145	0.000518266		103442276	LOC103442276	mRNA	-0.759085	0.00317814
103440896	LOC103440896	mRNA	3.78261	3.13989e-08		114823949	114823949	mRNA	1.99534	2.65247e-08		114821031	114821031	mRNA	1.81112	0.00452955		103445602	LOC103445602	mRNA	3.03823	1.15782e-05		103447645	LOC103447645	mRNA	5.9756	0.000230533		103438050	LOC103438050	mRNA	0.891241	0.429289
114821012	114821012	mRNA	2.48283	7.35597e-12		114823951	114823951	mRNA	-4.80065	1.99653e-13		103424934	LOC103424934	mRNA	-1.63563	0.0002941		103447667	LOC103447667	mRNA	2.84069	4.22601e-12		103434808	LOC103434808	mRNA	-2.37028	8.82218e-06		103436089	LOC103436089	mRNA	-1.84936	6.20722e-06
103443008	LOC103443008	mRNA	-2.57369	8.99369e-08		103422162	LOC103422162	mRNA	3.88523	8.32329e-05		103440905	LOC103440905	mRNA	2.9079	1.68697e-16		103439011	LOC103439011	mRNA	-1.43914	0.0157975		103424937	LOC103424937	mRNA	-1.37331	9.5342e-09		103438049	LOC103438049	mRNA	2.95181	0.00722438
103440899	LOC103440899	mRNA	1.15162	0.00637466		103419994	LOC103419994	mRNA	1.25043	0.000226552		103440909	LOC103440909	mRNA	-2.80718	3.38868e-07		103452897	LOC103452897	mRNA	-2.89566	1.23207e-16		103424940	LOC103424940	mRNA	-3.02168	6.20772e-11		114822064	114822064	mRNA	-2.99087	0.000740319
103424937	LOC103424937	mRNA	-1.70673	9.66027e-06		108170882	LOC108170882	mRNA	-2.27639	2.1034e-07		114821024	114821024	mRNA	-1.24992	0.000160007		103454427	LOC103454427	mRNA	-1.4615	3.03455e-06		103422158	LOC103422158	mRNA	1.59759	0.00359938		103423926	LOC103423926	mRNA	1.00754	0.00920217
103424952	LOC103424952	mRNA	-1.29909	0.000367751		103404681	LOC103404681	mRNA	1.67279	2.33039e-05		103418086	LOC103418086	mRNA	1.48468	2.97539e-06		103428593	LOC103428593	mRNA	1.33389	0.000929192		103411449	LOC103411449	mRNA	1.29673	0.000107355		114822056	114822056	mRNA	-1.59213	3.7262e-06
103422161	LOC103422161	mRNA	-1.17654	4.98155e-08		103422167	LOC103422167	mRNA	-2.91649	8.54341e-07		103414842	LOC103414842	mRNA	2.82353	4.94536e-12		103425870	LOC103425870	mRNA	0.733206	0.112255		103422143	LOC103422143	mRNA	1.61075	1.20275e-14		103422143	LOC103422143	mRNA	1.09733	0.00444388
108170940	LOC108170940	mRNA	-9.64337	6.55251e-13		108170866	LOC108170866	mRNA	1.57371	0.0128174		114821022	114821022	mRNA	1.27355	6.53486e-08		103454449	LOC103454449	mRNA	-1.3382	0.00015113		108170940	LOC108170940	mRNA	-3.82594	1.31904e-07		103411451	LOC103411451	mRNA	0.810433	0.186851
103424934	LOC103424934	mRNA	-1.5679	0.00310749		103455823	LOC103455823	mRNA	-2.13294	1.00636e-11		103447655	LOC103447655	mRNA	4.64974	4.38278e-10		103452905	LOC103452905	mRNA	-1.33415	0.00145498		103411451	LOC103411451	mRNA	0.955268	0.0746368		103424934	LOC103424934	mRNA	-2.35598	2.42873e-05
103440905	LOC103440905	mRNA	-2.75831	1.20215e-14		103446275	LOC103446275	mRNA	-0.834542	0.00328398		103414843	LOC103414843	mRNA	1.79825	0.0110167		103425866	LOC103425866	mRNA	0.742599	0.0974984		108170928	LOC108170928	mRNA	1.33532	6.27518e-05		103444252	LOC103444252	mRNA	1.13714	8.41612e-05
103440909	LOC103440909	mRNA	3.52335	6.40531e-09		103416906	LOC103416906	mRNA	-2.24444	7.48313e-06		114821021	114821021	mRNA	-1.33401	1.43165e-12		103456394	LOC103456394	mRNA	-2.22842	7.01532e-05		103424934	LOC103424934	mRNA	-3.53618	4.95858e-31		103455842	LOC103455842	mRNA	-1.06673	6.97201e-06
114821024	114821024	mRNA	1.49655	1.67703e-11		103444245	LOC103444245	mRNA	1.97365	2.41845e-14		103414845	LOC103414845	mRNA	6.1256	3.17015e-06		103428585	LOC103428585	mRNA	-1.00299	0.0351858		103440909	LOC103440909	mRNA	-1.92252	1.25845e-05		103450871	LOC103450871	mRNA	-1.95529	1.75859e-08
114821022	114821022	mRNA	-1.23411	4.20518e-08		103450857	LOC103450857	mRNA	1.07457	0.00118029		103418106	LOC103418106	mRNA	2.19342	2.18057e-05		103454436	LOC103454436	mRNA	-2.45929	0.0140172		103445597	LOC103445597	mRNA	1.00011	0.000265633		103450868	LOC103450868	mRNA	1.0245	0.000566364
114821021	114821021	mRNA	1.13355	2.63446e-11		103409309	LOC103409309	mRNA	-0.802384	0.0738344		103447667	LOC103447667	mRNA	-3.24818	1.96221e-14		103454430	LOC103454430	mRNA	-3.88239	6.21706e-21		114821024	114821024	mRNA	-0.959761	0.000528212		103434801	LOC103434801	mRNA	-0.941442	0.0397945
103440917	LOC103440917	mRNA	-1.08644	7.08877e-05		103436089	LOC103436089	mRNA	-0.979938	0.0439684		103414849	LOC103414849	mRNA	-3.62379	5.57833e-08		103411565	LOC103411565	mRNA	-2.16236	1.15613e-05		103414841	LOC103414841	mRNA	0.919124	0.000603092		103446289	LOC103446289	mRNA	-0.754069	0.0080755
103439014	LOC103439014	mRNA	1.14361	4.89107e-11		103438049	LOC103438049	mRNA	-1.18889	0.024682		103439014	LOC103439014	mRNA	-1.28798	2.98818e-07		103437518	LOC103437518	mRNA	1.08665	0.00108523		103440911	LOC103440911	mRNA	-1.12591	1.66356e-07		103442289	LOC103442289	mRNA	-3.60257	0.00146964
103437522	SPL2	mRNA	3.43916	4.43645e-08		103439617	LOC103439617	mRNA	-1.07678	6.46894e-05		103428588	LOC103428588	mRNA	1.46875	8.16311e-05		103442905	LOC103442905	mRNA	1.67987	0.000206449		103414842	LOC103414842	mRNA	1.4686	2.01174e-08		103418106	LOC103418106	mRNA	-1.73136	0.000389063
103439003	LOC103439003	mRNA	-1.84814	1.86565e-14		103426706	LOC103426706	mRNA	-2.67753	0.000247822		103439003	LOC103439003	mRNA	1.44362	2.19394e-05		103411569	LOC103411569	mRNA	1.51173	0.00342389		103447655	LOC103447655	mRNA	-2.78849	6.71824e-07		103447667	LOC103447667	mRNA	-2.86204	1.82642e-15
103419011	LOC103419011	mRNA	-1.80565	0.000984017		103424937	LOC103424937	mRNA	-1.04895	0.0059331		103425875	LOC103425875	mRNA	2.27932	6.64246e-06		103405949	LOC103405949	mRNA	1.65621	0.000106331		103445602	LOC103445602	mRNA	2.76123	0.000647699		103417071	LOC103417071	mRNA	0.890236	0.00661065
114820948	114820948	mRNA	3.2683	1.45215e-07		103420013	LOC103420013	mRNA	-4.96675	1.78393e-05		103425889	LOC103425889	mRNA	2.68716	7.70963e-05		103442922	LOC103442922	mRNA	1.79184	0.00781669		103418106	LOC103418106	mRNA	-1.73858	8.13214e-05		103421262	LOC103421262	mRNA	0.704895	0.0242325
103444910	LOC103444910	mRNA	1.52426	8.89663e-14		108170940	LOC108170940	mRNA	-3.3937	1.1213e-05		103428594	LOC103428594	mRNA	-1.61477	3.87231e-06		103438988	LOC103438988	mRNA	-2.3224	0.000155663		103414849	LOC103414849	mRNA	-1.25503	0.000789189		103421267	LOC103421267	mRNA	0.393532	0.430758
103419001	LOC103419001	mRNA	7.03409	2.70835e-07		103424934	LOC103424934	mRNA	-3.21062	7.6306e-11		103454427	LOC103454427	mRNA	1.52056	2.82718e-05		103405945	LOC103405945	mRNA	2.78108	0.000141733		103414850	LOC103414850	mRNA	-0.94368	6.86417e-05		103430340	LOC103430340	mRNA	2.03784	3.59518e-08
103440777	LOC103440777	mRNA	1.41141	8.03366e-06		103420014	LOC103420014	mRNA	2.04761	0.00410212		103428593	LOC103428593	mRNA	2.25263	7.61621e-05		103411576	LOC103411576	mRNA	-1.12873	6.91608e-06		103444902	LOC103444902	mRNA	-0.870129	0.00413182		103428593	LOC103428593	mRNA	-1.41764	0.000576516
103419009	LOC103419009	mRNA	1.96155	3.60963e-06		103444252	LOC103444252	mRNA	0.901903	2.77051e-06		103428585	LOC103428585	mRNA	1.84484	5.97126e-11		103438979	LOC103438979	mRNA	-1.00408	0.00335697		103405934	LOC103405934	mRNA	-4.09657	1.29087e-05		103425870	LOC103425870	mRNA	2.60089	6.02465e-13
103440781	LOC103440781	mRNA	-4.35134	2.1517e-08		103450871	LOC103450871	mRNA	-1.82608	2.70392e-09		103400627	LOC103400627	mRNA	-1.4963	6.25811e-05		114820959	114820959	mRNA	-2.84078	3.77027e-12		103452897	LOC103452897	mRNA	-3.66993	8.80094e-20		103428585	LOC103428585	mRNA	0.598834	0.236896
103419007	LOC103419007	mRNA	1.24716	7.14225e-07		103442280	LOC103442280	mRNA	-2.49026	0.00413494		114820948	114820948	mRNA	-2.06688	0.000141369		114822629	114822629	mRNA	-1.56935	0.000331353		103454427	LOC103454427	mRNA	-2.26112	1.41165e-13		103432821	LOC103432821	mRNA	1.04864	0.00238415
103444918	LOC103444918	mRNA	4.59126	0.000126387		103418091	LOC103418091	mRNA	1.48799	1.07132e-08		103452898	LOC103452898	mRNA	-2.29776	1.92042e-12		103419026	LOC103419026	mRNA	-1.63859	0.000707072		103425870	LOC103425870	mRNA	3.34724	2.82476e-13		103454433	LOC103454433	mRNA	1.50407	0.00142509
103438988	LOC103438988	mRNA	3.74476	1.03623e-12		103455835	LOC103455835	mRNA	-1.07913	6.02435e-06		103400625	LOC103400625	mRNA	1.66927	1.49658e-07		103425833	LOC103425833	mRNA	-1.49227	0.000127968		103419011	LOC103419011	mRNA	-1.91698	9.61292e-06		103432823	LOC103432823	mRNA	-1.57259	0.00407042
103438981	LOC103438981	mRNA	3.44475	2.56575e-08		103434801	LOC103434801	mRNA	0.184781	0.875195		103452900	LOC103452900	mRNA	1.16639	5.93172e-05		103400642	LOC103400642	mRNA	-0.925906	0.153955		103454449	LOC103454449	mRNA	-0.928025	0.0137088		103405941	LOC103405941	mRNA	2.29912	0.000382587
103438979	LOC103438979	mRNA	-1.73784	1.25588e-06		103446289	LOC103446289	mRNA	-2.71312	8.56513e-11		103456389	LOC103456389	mRNA	-2.04354	3.49759e-13		103454459	LOC103454459	mRNA	-2.50251	6.58196e-05		103452905	LOC103452905	mRNA	-1.70757	3.66047e-06		103402768	LOC103402768	mRNA	-1.32608	0.00036637
114820959	114820959	mRNA	-5.65857	2.33863e-13		103442289	LOC103442289	mRNA	-6.8416	2.79718e-21		103454430	LOC103454430	mRNA	-1.2825	0.000739279		103411582	LOC103411582	mRNA	0.952007	0.000905778		103456394	LOC103456394	mRNA	-1.79615	4.49625e-05		103437518	LOC103437518	mRNA	1.66105	3.15312e-11
114822629	114822629	mRNA	2.04977	0.000352515		103418106	LOC103418106	mRNA	-1.89408	0.000396772		103411565	LOC103411565	mRNA	-2.75478	7.07326e-06		103444920	LOC103444920	mRNA	1.5328	0.000780455		114820948	114820948	mRNA	-1.41563	0.00720196		103417085	LOC103417085	mRNA	-2.44276	0.000370779
103419026	LOC103419026	mRNA	1.38302	2.06605e-07		103447667	LOC103447667	mRNA	-2.66511	5.75919e-15		103444910	LOC103444910	mRNA	-1.08899	1.25035e-06		103444919	LOC103444919	mRNA	-1.59017	2.09837e-06		103452898	LOC103452898	mRNA	-1.17449	0.0234114		103437513	LOC103437513	mRNA	-1.53679	8.96997e-05
114820963	114820963	mRNA	1.63459	0.000221833		103405934	LOC103405934	mRNA	-4.87743	1.49753e-05		103411566	LOC103411566	mRNA	2.10863	4.10291e-11		103400631	LOC103400631	mRNA	1.26458	3.10562e-09		103454433	LOC103454433	mRNA	3.26541	3.84973e-30		103420127	LOC103420127	mRNA	1.12086	0.049543
114820961	114820961	mRNA	1.15211	0.00198162		103439010	LOC103439010	mRNA	-1.15657	1.16327e-05		103440781	LOC103440781	mRNA	3.69624	7.97875e-12		103444922	LOC103444922	mRNA	1.87697	0.000226533		103454430	LOC103454430	mRNA	-4.16048	8.75828e-25		103446161	LOC103446161	mRNA	-2.11471	0.000244432
114820960	114820960	mRNA	3.49708	2.01765e-09		103402757	LOC103402757	mRNA	1.00876	0.000105509		103419007	LOC103419007	mRNA	-1.14509	3.13896e-08		103442928	LOC103442928	mRNA	1.84448	5.30924e-05		103405941	LOC103405941	mRNA	2.27319	1.18853e-07		103442922	LOC103442922	mRNA	2.87722	0.0108967
103444920	LOC103444920	mRNA	2.58897	0.000116063		103437522	SPL2	mRNA	2.8897	4.05702e-05		103444917	LOC103444917	mRNA	1.61915	8.38142e-17		103411591	LOC103411591	mRNA	0.885729	2.09403e-06		103411565	LOC103411565	mRNA	-1.82068	4.74126e-09		103436186	LOC103436186	mRNA	-1.00819	0.00239656
103419013	LOC103419013	mRNA	7.85561	7.32572e-24		103449618	LOC103449618	mRNA	-0.940106	0.241055		103405949	LOC103405949	mRNA	2.43362	1.14084e-05		103411505	LOC103411505	mRNA	-3.04474	4.70583e-11		103437518	LOC103437518	mRNA	2.75702	3.13759e-20		103421242	LOC103421242	mRNA	-0.809911	0.0227008
103437505	LOC103437505	mRNA	-1.15674	0.000306112		103424081	LOC103424081	mRNA	2.12656	0.00973582		103411574	LOC103411574	mRNA	1.68278	8.69473e-05		103428552	LOC103428552	mRNA	0.710952	0.0111617		103411569	LOC103411569	mRNA	1.19796	0.00908084		103426862	LOC103426862	mRNA	-0.782864	0.0155622
103442926	LOC103442926	mRNA	2.57209	5.03539e-09		103428590	LOC103428590	mRNA	-1.06294	0.00543484		103438988	LOC103438988	mRNA	-3.34764	1.52024e-19		103425823	LOC103425823	mRNA	-2.66461	4.43984e-06		103437513	LOC103437513	mRNA	-1.18622	9.12274e-05		103455773	LOC103455773	mRNA	1.0826	0.00899256
103440791	LOC103440791	mRNA	1.98183	2.96487e-24		103421269	LOC103421269	mRNA	1.52935	1.36184e-05		103405945	LOC103405945	mRNA	7.69323	3.12556e-07		103428551	LOC103428551	mRNA	-1.19218	4.40747e-08		103405949	LOC103405949	mRNA	1.80099	0.000453612		103449657	LOC103449657	mRNA	-1.20004	4.56238e-13
103444921	LOC103444921	mRNA	-1.60362	4.67946e-05		103425870	LOC103425870	mRNA	2.99735	1.18941e-15		103428570	LOC103428570	mRNA	4.69385	3.96632e-06		114822630	114822630	mRNA	1.08715	0.141132		103442922	LOC103442922	mRNA	4.69443	0.000172379		103424044	LOC103424044	mRNA	0.526167	0.207359
103419020	LOC103419020	mRNA	-1.72054	3.38394e-06		103419011	LOC103419011	mRNA	-1.34844	0.0243394		103438981	LOC103438981	mRNA	-2.63594	6.34738e-12		103454480	LOC103454480	mRNA	-2.99285	0.000541238		103438988	LOC103438988	mRNA	-2.68648	7.88674e-09		103452926	LOC103452926	mRNA	0.498364	0.19669
103444925	LOC103444925	mRNA	1.35216	0.000217944		103428582	LOC103428582	mRNA	1.19425	8.72653e-06		103438979	LOC103438979	mRNA	1.76966	6.92196e-09		103400651	LOC103400651	mRNA	1.23598	4.93107e-06		103411576	LOC103411576	mRNA	-2.01685	1.37343e-12		103400635	LOC103400635	mRNA	1.564	0.0585712
103442939	LOC103442939	mRNA	4.63665	0.00173875		103452898	LOC103452898	mRNA	1.51146	0.000626437		114820959	114820959	mRNA	4.06149	6.90106e-10		103400648	LOC103400648	mRNA	-1.27711	0.0152007		103437510	LOC103437510	mRNA	-2.30981	0.0013713		103413788	LOC103413788	mRNA	1.83332	0.00311251
103440799	LOC103440799	mRNA	4.96027	3.91238e-56		103442897	LOC103442897	mRNA	0.950797	3.71417e-06		103425834	LOC103425834	mRNA	-5.80254	0.00023026		103437485	LOC103437485	mRNA	-2.30125	0.0220615		103438981	LOC103438981	mRNA	-1.75401	0.000783049		103417108	LOC103417108	mRNA	1.19558	0.121232
103437494	LOC103437494	mRNA	-1.49963	0.00203103		103437518	LOC103437518	mRNA	1.88014	0.164555		103400642	LOC103400642	mRNA	-3.61971	2.43e-15		103454467	LOC103454467	mRNA	-1.99164	4.83327e-06		114820959	114820959	mRNA	-3.16843	5.96644e-11		103444923	LOC103444923	mRNA	0.69115	0.0208922
103438971	LOC103438971	mRNA	0.919771	0.00108209		103441610	LOC103441610	mRNA	2.00648	0.00292973		103428562	LOC103428562	mRNA	7.22367	5.75511e-08		103414940	LOC103414940	mRNA	0.863306	0.000416346		103428581	LOC103428581	mRNA	-0.949266	0.00139401		103424034	LOC103424034	mRNA	0.88006	0.0244998
103437493	LOC103437493	mRNA	-1.31256	0.00109081		103402768	LOC103402768	mRNA	-2.50386	3.67219e-07		103454459	LOC103454459	mRNA	-3.0132	2.42928e-08		103400647	LOC103400647	mRNA	1.11623	0.000551063		103428572	LOC103428572	mRNA	0.937194	0.00247792		103420063	LOC103420063	mRNA	2.14203	3.16866e-07
103438969	LOC103438969	mRNA	6.23092	0.00137419		103411569	LOC103411569	mRNA	1.17746	0.000384536		108169224	LOC108169224	mRNA	-2.97172	5.13213e-06		103440806	LOC103440806	mRNA	-1.08097	8.25592e-05		114822629	114822629	mRNA	-0.8946	0.0119639		103402727	LAR1	mRNA	0.135383	0.81649
103437495	LOC103437495	mRNA	1.0095	6.09928e-05		103417086	LOC103417086	mRNA	0.9444	0.0145048		103411582	LOC103411582	mRNA	2.39906	0.00586006		103440808	LOC103440808	mRNA	1.56148	8.18158e-07		103419026	LOC103419026	mRNA	-1.52911	0.000184676		103436168	LOC103436168	mRNA	-2.62296	0.000464513
114820967	114820967	mRNA	-1.74642	4.18694e-14		103420127	LOC103420127	mRNA	-1.80811	7.18655e-06		103419013	LOC103419013	mRNA	-3.62056	3.93638e-19		103438958	LOC103438958	mRNA	-2.26211	0.00209187		103425833	LOC103425833	mRNA	-2.33959	6.38155e-07		103425823	LOC103425823	mRNA	-1.37579	0.00846763
103437486	LOC103437486	mRNA	2.92997	4.84902e-06		103440782	LOC103440782	mRNA	1.32113	3.09682e-06		103400631	LOC103400631	mRNA	1.57765	1.14481e-06		103411531	LOC103411531	mRNA	-1.03025	0.287116		103425834	LOC103425834	mRNA	-1.44927	0.00624033		103424042	LOC103424042	mRNA	-2.95497	3.32376e-05
103437485	LOC103437485	mRNA	6.51484	8.78582e-10		103446161	LOC103446161	mRNA	-3.91877	1.25266e-09		103442926	LOC103442926	mRNA	-1.97061	4.26091e-07		103422233	LOC103422233	mRNA	-1.8058	0.00036838		103400642	LOC103400642	mRNA	-1.32269	0.00159638		103417015	LOC103417015	mRNA	2.61856	0.00124421
103444932	LOC103444932	mRNA	5.02449	1.65719e-05		103424045	LOC103424045	mRNA	0.9448	1.66698e-06		103440799	LOC103440799	mRNA	-2.92507	2.14407e-07		103422235	LOC103422235	mRNA	-2.481	0.00270569		114822622	114822622	mRNA	-1.84587	0.00519997		114819229	114819229	mRNA	3.25307	1.18759e-05
103442960	LOC103442960	mRNA	5.30168	5.94972e-17		103436187	LOC103436187	mRNA	2.50655	0.0406325		103437493	LOC103437493	mRNA	1.68894	4.6651e-05		103418990	LOC103418990	mRNA	-5.14113	0.000301743		103454459	LOC103454459	mRNA	-3.45696	9.09651e-14		103454479	LOC103454479	mRNA	1.40057	0.0366619
103440803	LOC103440803	mRNA	1.59683	8.63151e-05		103421242	LOC103421242	mRNA	-2.37601	2.7417e-23		103437496	LOC103437496	mRNA	-2.07467	1.26138e-10		103428521	LOC103428521	mRNA	-1.01396	0.00153751		103454455	LOC103454455	mRNA	-1.97647	0.000134831		103420076	LOC103420076	mRNA	0.90093	0.0148346
103437487	LOC103437487	mRNA	1.86143	3.89282e-05		103424047	LOC103424047	mRNA	-0.984062	1.13525e-05		103411504	LOC103411504	mRNA	-7.54961	6.21076e-08		114820984	114820984	mRNA	1.65988	1.62834e-16		103454456	LOC103454456	mRNA	1.6203	0.00071643		103420078	LOC103420078	mRNA	-1.8764	0.0903497
103442962	LOC103442962	mRNA	-2.67174	6.63117e-06		114820959	114820959	mRNA	-1.58133	0.0367825		103438969	LOC103438969	mRNA	-5.12272	4.07709e-05		103454489	LOC103454489	mRNA	-0.954097	0.0111562		103411582	LOC103411582	mRNA	1.45971	7.4094e-07		103444187	FK	mRNA	1.26356	0.0188423
103440805	LOC103440805	mRNA	-2.22692	1.12052e-08		103400642	LOC103400642	mRNA	1.9184	1.10245e-06		103425828	LOC103425828	mRNA	6.33751	9.57042e-06		103454487	LOC103454487	mRNA	2.58606	7.47601e-05		103400634	LOC103400634	mRNA	1.35909	0.000729831		103444189	LOC103444189	mRNA	0.940292	0.000322253
103440806	LOC103440806	mRNA	-0.613706	0.0738966		103432805	LOC103432805	mRNA	2.62198	0.000614999		114820967	114820967	mRNA	1.28646	6.10973e-11		103454488	LOC103454488	mRNA	-1.2204	5.49104e-05		103444919	LOC103444919	mRNA	-1.61263	0.000898753		103440812	LOC103440812	mRNA	1.55132	7.72839e-05
103440807	LOC103440807	mRNA	-1.11609	2.94692e-06		103455768	LOC103455768	mRNA	1.89438	0.000296293		103428553	LOC103428553	mRNA	1.95355	4.38433e-07		103440815	LOC103440815	mRNA	-3.35056	0.00135778		103400631	LOC103400631	mRNA	1.50499	1.17452e-08		103446211	LOC103446211	mRNA	-1.53326	0.000283942
103440808	LOC103440808	mRNA	3.68768	1.98957e-08		103441617	LOC103441617	mRNA	-1.33433	0.000156275		103428548	LOC103428548	mRNA	1.38648	0.000296388		103440818	LOC103440818	mRNA	-2.01468	1.66419e-06		103444922	LOC103444922	mRNA	1.2052	0.0915045		103424012	LOC103424012	mRNA	-1.10591	0.000329572
103437483	LOC103437483	mRNA	-1.32161	4.57139e-12		103454454	LOC103454454	mRNA	-1.47166	0.000126982		103454480	LOC103454480	mRNA	-5.13461	4.37634e-08		103442972	LOC103442972	mRNA	-2.211	7.24854e-06		103444921	LOC103444921	mRNA	-1.38965	0.001548		114823910	114823910	mRNA	-1.20228	0.000304909
103438958	LOC103438958	mRNA	2.91486	2.01458e-05		103419013	LOC103419013	mRNA	4.24013	2.78141e-05		103400654	LOC103400654	mRNA	-7.02753	2.86789e-12		103442973	LOC103442973	mRNA	1.34978	9.51642e-07		103440791	LOC103440791	mRNA	0.846394	0.000503701		103421196	LOC103421196	mRNA	0.823902	0.000199857
103438956	LOC103438956	mRNA	-7.10587	5.0308e-05		103437505	LOC103437505	mRNA	-1.67396	1.04091e-05		103414934	LOC103414934	mRNA	1.16074	0.000417658		103400657	LOC103400657	mRNA	-1.31676	0.0069398		103442928	LOC103442928	mRNA	2.40477	9.03847e-06		103413735	LOC103413735	mRNA	1.56696	1.74756e-05
103438952	LOC103438952	mRNA	-1.25745	0.00140184		103402782	LOC103402782	mRNA	-1.09767	1.43713e-05		103437486	LOC103437486	mRNA	-3.55508	6.62283e-08		103439073	LOC103439073	mRNA	2.57585	3.30744e-05		103411591	LOC103411591	mRNA	0.79165	0.000763139		103421171	LOC103421171	mRNA	1.56304	0.000367291
103437480	LOC103437480	mRNA	3.38677	9.96709e-15		103444921	LOC103444921	mRNA	-1.76726	9.77246e-05		103437485	LOC103437485	mRNA	-5.13983	1.92063e-09		103404020	LOC103404020	mRNA	-2.4346	3.60113e-05		103438972	LOC103438972	mRNA	1.00362	6.05512e-08		114820984	114820984	mRNA	-1.25202	0.000122939
103422233	LOC103422233	mRNA	-2.3339	0.00210393		103440791	LOC103440791	mRNA	0.924935	0.00531951		103414937	LOC103414937	mRNA	1.53775	1.5009e-06		103434122	LOC103434122	mRNA	-1.91829	1.35472e-13		103411505	LOC103411505	mRNA	-4.29059	1.08044e-12		114820981	114820981	mRNA	0.857154	0.00023971
103422236	LOC103422236	mRNA	-2.29488	2.66747e-05		103417108	LOC103417108	mRNA	1.36821	3.72929e-09		103442960	LOC103442960	mRNA	-3.60919	2.80255e-05		114821536	114821536	mRNA	3.86138	4.36535e-11		103425823	LOC103425823	mRNA	-4.02898	1.79348e-30		103440814	LOC103440814	mRNA	0.764781	0.0149441
114820977	114820977	mRNA	2.21593	6.46796e-12		103419020	LOC103419020	mRNA	-0.976013	0.0142698		103414940	LOC103414940	mRNA	1.11685	8.99285e-05		103437564	LOC103437564	mRNA	3.32133	0.00814026		103425824	LOC103425824	mRNA	-3.07372	1.46324e-22		103436139	LOC103436139	mRNA	0.531646	0.17699
114820987	114820987	mRNA	-1.23265	0.000117584		103402729	LOC103402729	mRNA	0.845695	0.0146953		103437487	LOC103437487	mRNA	-1.83806	2.1232e-06		103445664	LOC103445664	mRNA	2.61344	1.31262e-05		103452935	LOC103452935	mRNA	-2.75197	2.55578e-08		103417025	LOC103417025	mRNA	-1.21127	0.000348364
114820984	114820984	mRNA	1.59568	1.6478e-05		103440799	LOC103440799	mRNA	2.03136	0.000223209		103442962	LOC103442962	mRNA	4.06009	4.04996e-15		103445662	LOC103445662	mRNA	-1.71235	0.000360165		103428553	LOC103428553	mRNA	0.923125	0.0200556		103454481	LOC103454481	mRNA	-0.879244	0.00134074
103442968	LOC103442968	mRNA	-0.764338	0.0955546		103437494	LOC103437494	mRNA	-2.3362	1.24589e-06		103411521	LOC103411521	mRNA	6.30046	1.59409e-12		103447746	LOC103447746	mRNA	-2.67281	8.70309e-09		114819229	114819229	mRNA	7.50334	5.07415e-11		103400660	LOC103400660	mRNA	2.08042	3.68133e-05
103442970	LOC103442970	mRNA	4.946	1.28501e-15		103438971	LOC103438971	mRNA	0.937631	0.00486649		103411525	LOC103411525	mRNA	1.40284	0.000295511		103406021	LOC103406021	mRNA	0.948176	0.000635198		103454480	LOC103454480	mRNA	-2.99895	2.17766e-09		103446217	LOC103446217	mRNA	-1.39131	0.000572646
103442972	LOC103442972	mRNA	2.43683	0.000124033		103402724	LOC103402724	mRNA	-2.11485	0.0407868		103438956	LOC103438956	mRNA	6.10815	3.42601e-05		103404038	LOC103404038	mRNA	-1.77749	0.0185614		103454479	LOC103454479	mRNA	1.63095	2.70679e-06		103446216	LOC103446216	mRNA	0.846093	0.0425022
103444963	LOC103444963	mRNA	-4.7703	8.95182e-07		103437496	LOC103437496	mRNA	-1.91159	3.44549e-08		103437480	LOC103437480	mRNA	-2.62961	9.63234e-05		103443642	LOC103443642	mRNA	-5.98736	1.61646e-06		103452937	LOC103452937	mRNA	-1.87987	0.000104001		103411545	LOC103411545	mRNA	0.690268	0.050316
103440827	LOC103440827	mRNA	2.87541	4.94951e-15		103436168	LOC103436168	mRNA	-2.45755	1.2459e-07		103422236	LOC103422236	mRNA	2.64186	4.16334e-07		103419110	LOC103419110	mRNA	-1.36222	1.55593e-06		103440800	LOC103440800	mRNA	1.11432	0.000226894		103420104	LOC103420104	mRNA	-3.7314	0.00105036
103439072	LOC103439072	mRNA	-2.13496	0.0041927		103425823	LOC103425823	mRNA	-3.44529	1.69748e-10		114820977	114820977	mRNA	-1.66641	5.16188e-05		103406010	LOC103406010	mRNA	1.16531	0.00129031		103437485	LOC103437485	mRNA	-1.70764	0.00219713		103421347	LOC103421347	mRNA	-0.951529	0.00112254
103419096	LOC103419096	mRNA	4.08944	1.81126e-25		103452935	LOC103452935	mRNA	-1.44318	0.00417935		103428516	LOC103428516	mRNA	11.3823	1.94638e-26		103419119	LOC103419119	mRNA	-1.48151	0.00127622		103400646	LOC103400646	mRNA	0.965412	0.000241228		103439072	LOC103439072	mRNA	0.453843	0.355891
103434115	LOC103434115	mRNA	-2.95968	7.0885e-15		103421226	LOC103421226	mRNA	-2.9671	9.38197e-08		114820984	114820984	mRNA	-2.07516	2.38188e-05		103404045	LOC103404045	mRNA	0.929936	0.000150903		103411515	LOC103411515	mRNA	0.82681	0.000423207		103421355	LOC103421355	mRNA	1.53881	6.17323e-05
103439068	LOC103439068	mRNA	2.47925	7.97094e-05		103455775	LOC103455775	mRNA	2.4066	0.00569653		103440814	LOC103440814	mRNA	1.51561	1.78369e-09		103425928	LOC103425928	mRNA	-2.10721	5.18399e-21		103454467	LOC103454467	mRNA	-1.77473	0.000153545		103428644	LOC103428644	mRNA	-1.19852	0.00196963
103439064	LOC103439064	mRNA	-1.58174	6.43646e-06		114823895	114823895	mRNA	1.0389	2.52749e-05		103454484	LOC103454484	mRNA	-2.9808	0.000147959		103404043	LOC103404043	mRNA	-2.11247	6.02183e-08		103437487	LOC103437487	mRNA	0.945973	0.00197246		103427695	LOC103427695	mRNA	-1.67993	0.000860161
103434103	LOC103434103	mRNA	1.80925	7.2241e-09		103455784	ALF2	mRNA	0.959353	9.0965e-05		103411539	LOC103411539	mRNA	2.63476	2.81241e-05		103425936	LOC103425936	mRNA	-1.42034	7.07095e-06		103400647	LOC103400647	mRNA	1.53373	3.30173e-08		103430425	LOC103430425	mRNA	1.50518	0.000108485
103434104	LOC103434104	mRNA	-4.16445	0.00171122		103420081	LOC103420081	mRNA	-1.78041	9.91257e-08		103400663	LOC103400663	mRNA	1.37637	0.000958819		103428639	LOC103428639	mRNA	-3.36927	1.91326e-07		103442962	LOC103442962	mRNA	0.925233	0.0123102		103430433	LOC103430433	mRNA	-1.32572	0.00189974
103452134	LOC103452134	mRNA	-1.65602	1.15301e-05		103455782	LOC103455782	mRNA	-2.04275	0.000126876		103405925	LOC103405925	mRNA	3.90314	1.1425e-05		114823265	114823265	mRNA	-2.09353	0.00172803		103411521	LOC103411521	mRNA	-3.82174	2.12344e-13		114821536	114821536	mRNA	-1.55755	0.00924862
103452133	LOC103452133	mRNA	4.24741	0.000101645		103452938	LOC103452938	mRNA	2.06101	0.00193562		103400659	LOC103400659	mRNA	-1.7605	0.00276879		103423170	LOC103423170	mRNA	-2.21526	5.9259e-07		103400645	LOC103400645	mRNA	0.871369	0.226212		103432880	LOC103432880	mRNA	-1.16556	6.69264e-05
103437565	LOC103437565	mRNA	-4.88061	0.000924972		103436155	LOC103436155	mRNA	-1.48824	0.00487182		103444963	LOC103444963	mRNA	3.90243	9.62193e-07		103447762	LOC103447762	mRNA	-2.90677	9.31101e-07		103440808	LOC103440808	mRNA	1.9868	9.87429e-08		103432882	LOC103432882	mRNA	0.937135	0.00678719
108171166	LOC108171166	mRNA	5.34403	1.27989e-06		103402736	LOC103402736	mRNA	1.92355	0.0327144		103440827	LOC103440827	mRNA	-4.15285	2.3482e-19		103443654	LOC103443654	mRNA	1.37544	2.26485e-05		103438966	LOC103438966	mRNA	1.23716	0.000893988		103445664	LOC103445664	mRNA	0.270485	0.627898
103419119	LOC103419119	mRNA	2.66297	4.11569e-11		103420074	LOC103420074	mRNA	-1.53914	3.07787e-10		103419095	LOC103419095	mRNA	1.44632	0.000114127		103437559	LOC103437559	mRNA	1.51757	4.52739e-10		103440812	LOC103440812	mRNA	1.64619	2.98747e-05		103434105	LOC103434105	mRNA	-1.9233	0.000427691
103439063	LOC103439063	mRNA	5.19512	6.94267e-38		103414940	LOC103414940	mRNA	1.12493	0.00366882		103419096	LOC103419096	mRNA	-1.0189	0.00101409		103406036	LOC103406036	mRNA	-1.85255	0.000294972		103438954	LOC103438954	mRNA	0.831373	0.00124978		103450934	LOC103450934	mRNA	-1.5197	0.0054883
103419118	LOC103419118	mRNA	4.92665	3.67107e-12		103420078	LOC103420078	mRNA	1.4125	0.000346903		103434115	LOC103434115	mRNA	2.80131	1.65668e-07		114821553	114821553	mRNA	-1.73367	0.00134593		103437479	LOC103437479	mRNA	2.27814	4.55697e-10		103408145	LOC103408145	mRNA	-1.04129	0.000270715
103434093	LOC103434093	mRNA	1.8966	4.77733e-05		103440805	LOC103440805	mRNA	-1.8086	2.87821e-07		103423192	LOC103423192	mRNA	-1.31618	6.04665e-05		103439032	LOC103439032	mRNA	-3.7836	0.000619056		103411531	LOC103411531	mRNA	-4.75864	1.57318e-06		103402827	LOC103402827	mRNA	0.452085	0.344018
103437550	LOC103437550	mRNA	-9.3423	2.63057e-08		103411521	LOC103411521	mRNA	-2.30524	0.000404291		114821533	114821533	mRNA	-1.12629	6.98255e-07		103405963	LOC103405963	mRNA	-0.925969	0.0664147		103452947	LOC103452947	mRNA	-1.27863	1.81645e-09		103404033	LOC103404033	mRNA	2.7618	9.21623e-06
103437559	LOC103437559	mRNA	-3.83398	4.47342e-21		103444188	LOC103444188	mRNA	-4.11842	2.3779e-08		103439068	LOC103439068	mRNA	-1.5934	0.000785603		103434081	LOC103434081	mRNA	1.06741	0.00767992		103452948	LOC103452948	mRNA	-1.90788	0.0803724		103419108	LOC103419108	mRNA	-0.999429	5.84983e-07
103419128	LOC103419128	mRNA	3.08688	1.08944e-15		103446208	LOC103446208	mRNA	-2.26741	6.44411e-06		114821535	114821535	mRNA	1.58233	3.81317e-10		103428620	LOC103428620	mRNA	3.9724	3.52161e-07		103422233	LOC103422233	mRNA	-2.12513	1.57992e-13		103446889	LOC103446889	mRNA	3.5413	6.06032e-08
108171245	LOC108171245	mRNA	5.56952	7.96435e-05		103446211	LOC103446211	mRNA	-1.54433	0.0349538		103439065	LOC103439065	mRNA	1.61253	9.93138e-06		114821561	114821561	mRNA	5.5072	0.0048545		103422235	LOC103422235	mRNA	-3.18406	5.85651e-13		103404032	LOC103404032	mRNA	0.940554	0.00933563
103452152	LOC103452152	mRNA	0.89706	0.00651838		103439669	LOC103439669	mRNA	1.88933	4.3644e-05		114821537	114821537	mRNA	10.5983	1.94467e-29		103425916	LOC103425916	mRNA	1.22809	0.000314382		103428521	LOC103428521	mRNA	-0.770638	0.0347602		103437565	LOC103437565	mRNA	1.62437	5.33028e-10
103439030	LOC103439030	mRNA	-1.43956	0.00116619		103402747	LOC103402747	mRNA	-1.85423	8.19303e-05		103439064	LOC103439064	mRNA	1.49037	0.00121486		103439025	LOC103439025	mRNA	2.09043	6.60182e-11		103454487	LOC103454487	mRNA	3.17508	0.0310091		103452142	LOC103452142	mRNA	1.62428	2.63619e-13
103434081	LOC103434081	mRNA	-3.5379	1.62827e-09		103438952	LOC103438952	mRNA	-0.989479	0.00198551		103425964	LOC103425964	mRNA	-3.64119	3.97822e-08		103425923	LOC103425923	mRNA	-0.926132	0.00577192		103454488	LOC103454488	mRNA	-0.926839	0.00181441		103404046	LOC103404046	mRNA	4.84583	0.000174227
103439025	LOC103439025	mRNA	-2.83745	9.38439e-13		103402738	LOC103402738	mRNA	-3.03356	3.98326e-10		103400564	LOC103400564	mRNA	-0.930847	0.0167371		103434071	LOC103434071	mRNA	-1.61613	5.49053e-05		103440815	LOC103440815	mRNA	-3.35367	0.00119259		103421313	LOC103421313	mRNA	-2.43844	8.03044e-08
103452161	LOC103452161	mRNA	-1.19975	2.41727e-07		103411528	LOC103411528	mRNA	-1.10947	2.92031e-06		103434103	LOC103434103	mRNA	-0.957454	0.00381638		103400588	LOC103400588	mRNA	1.00403	0.00039457		103405925	LOC103405925	mRNA	-1.85787	5.74854e-11		103406030	LOC103406030	mRNA	-0.986552	0.0253979
103450334	LOC103450334	mRNA	3.49303	1.10286e-15		103444194	LOC103444194	mRNA	1.47702	5.1497e-06		103447747	LOC103447747	mRNA	-0.769232	0.0407281		103428626	LOC103428626	mRNA	-1.3073	0.0209731		103400659	LOC103400659	mRNA	-0.768037	0.00359317		103425928	LOC103425928	mRNA	3.22175	6.35962e-22
103452167	LOC103452167	mRNA	1.51565	7.56938e-06		103422217	LOC103422217	mRNA	-0.99781	2.07678e-09		103434104	LOC103434104	mRNA	5.82251	5.38529e-08		103400606	LOC103400606	mRNA	0.932172	0.00122108		103400660	LOC103400660	mRNA	2.47355	1.80865e-10		103408150	LOC103408150	mRNA	-2.14895	0.000235104
103437542	LOC103437542	mRNA	-1.56016	1.5925e-08		103432777	LOC103432777	mRNA	-2.3387	0.00153539		103400560	LOC103400560	mRNA	-1.17021	0.000318135		103400602	LOC103400602	mRNA	-1.30084	2.59873e-05		103440818	LOC103440818	mRNA	-2.23388	8.31918e-08		103406025	LOC103406025	mRNA	0.900579	0.0733787
103419050	LOC103419050	mRNA	-1.88006	0.000582161		103422233	LOC103422233	mRNA	-2.19084	0.00424443		103443638	LOC103443638	mRNA	3.06064	1.9428e-08		103400597	LOC103400597	mRNA	1.19876	1.91374e-08		103442972	LOC103442972	mRNA	-2.3358	1.03814e-08		114826175	114826175	mRNA	0.600839	0.316194
103437533	LOC103437533	mRNA	1.20681	0.00019246		103426817	LOC103426817	mRNA	1.25633	0.000213527		103437580	LOC103437580	mRNA	6.34034	4.6459e-06		103445700	LOC103445700	mRNA	-3.75379	9.88138e-11		103442973	LOC103442973	mRNA	1.81501	1.15046e-08		103421318	LOC103421318	mRNA	-1.7469	0.0326203
103439020	LOC103439020	mRNA	-0.889143	0.00217783		103455785	LOC103455785	mRNA	-1.87519	5.71238e-12		103406021	LOC103406021	mRNA	2.56273	1.81711e-05		103443664	LOC103443664	mRNA	-1.96455	0.00892763		103400657	LOC103400657	mRNA	-1.20049	9.65162e-05		114826178	114826178	mRNA	-2.6972	0.00236025
103439019	LOC103439019	mRNA	-1.14866	1.98217e-07		103421173	LOC103421173	mRNA	-0.922733	0.000872748		103419104	LOC103419104	mRNA	1.37421	0.000282603		103445705	LOC103445705	mRNA	-0.993221	5.92945e-05		103411545	LOC103411545	mRNA	1.18834	4.2166e-05		103423168	LOC103423168	mRNA	2.04892	0.000116734
103439016	LOC103439016	mRNA	-1.11503	7.75801e-05		103413735	LOC103413735	mRNA	1.39616	1.27339e-06		103404033	LOC103404033	mRNA	2.22375	0.00482798		103405972	LOC103405972	mRNA	-1.46081	0.106608		103442977	LOC103442977	mRNA	1.13887	1.65239e-08		103425937	LOC103425937	mRNA	0.512775	0.585807
103439015	LOC103439015	mRNA	-0.941099	0.0168757		103421171	LOC103421171	mRNA	1.40688	3.27558e-05		103447749	LOC103447749	mRNA	2.2502	0.000128398		103437543	LOC103437543	mRNA	0.987216	0.00311841		103439072	LOC103439072	mRNA	1.16873	0.0129352		103400568	LOC103400568	mRNA	1.73214	4.98831e-09
103452169	LOC103452169	mRNA	-7.0245	1.72592e-27		103421174	LOC103421174	mRNA	2.68552	0.00452897		103447750	LOC103447750	mRNA	1.78398	0.00282364		103443665	LOC103443665	mRNA	-3.52189	0.000694616		103428644	LOC103428644	mRNA	-1.0144	0.00254636		103442365	LOC103442365	mRNA	1.49879	0.0144494
103419069	LOC103419069	mRNA	1.38738	0.000247263		103426803	LOC103426803	mRNA	-2.32676	0.0100883		103419108	LOC103419108	mRNA	-2.42137	9.3813e-23		103450328	LOC103450328	mRNA	-2.51894	1.49818e-16		103439070	LOC103439070	mRNA	1.865	1.53776e-08		103447762	LOC103447762	mRNA	-2.28028	3.34332e-05
103437532	LOC103437532	mRNA	0.921707	0.0874832		103400666	LOC103400666	mRNA	1.92895	0.00914283		103406008	LOC103406008	mRNA	-2.01978	0.00028641		103437539	LOC103437539	mRNA	-3.7831	2.12301e-16		114823246	114823246	mRNA	1.14811	1.61725e-05		103447760	LOC103447760	mRNA	0.657797	0.300609
103419087	LOC103419087	mRNA	1.26903	1.55202e-06		103455789	LOC103455789	mRNA	-2.04618	0.00215645		103406010	LOC103406010	mRNA	1.46053	0.000276422		103450334	LOC103450334	mRNA	-1.6327	2.07166e-10		103434122	LOC103434122	mRNA	-2.0536	1.98569e-14		103437557	LOC103437557	mRNA	0.449575	0.288807
103437526	LOC103437526	mRNA	8.24949	4.33102e-09		103442970	LOC103442970	mRNA	4.18826	1.60409e-05		103452142	LOC103452142	mRNA	2.26778	3.66172e-14		103405978	LOC103405978	mRNA	1.01895	0.000684614		114821536	114821536	mRNA	2.31309	5.0309e-07		114820492	114820492	mRNA	-0.119428	0.898687
103450347	LOC103450347	mRNA	-1.3103	0.00175161		103405925	LOC103405925	mRNA	-1.68552	0.00276717		103439063	LOC103439063	mRNA	-3.91081	1.69411e-07		103428598	LOC103428598	mRNA	-1.33889	0.00369213		103439065	LOC103439065	mRNA	1.05175	1.30965e-06		103449014	LOC103449014	mRNA	2.59223	0.00755517
103450345	LOC103450345	mRNA	-1.81953	0.0074675		103454481	LOC103454481	mRNA	-1.30864	1.97119e-08		103419119	LOC103419119	mRNA	-3.6857	2.9232e-19		114821569	114821569	mRNA	-3.77158	3.15783e-10		103434107	LOC103434107	mRNA	1.58743	0.00523836		103419132	LOC103419132	mRNA	1.01308	0.0103608
103434165	IAA4	mRNA	2.55389	3.23075e-07		103400659	LOC103400659	mRNA	1.73583	0.00261937		103419118	LOC103419118	mRNA	-1.61799	0.000183315		114821574	114821574	mRNA	-2.90193	5.84082e-17		114821537	114821537	mRNA	1.06267	0.00684767		114821553	114821553	mRNA	1.14786	0.0430409
103432116	LOC103432116	mRNA	4.86732	8.39995e-11		103420096	LOC103420096	mRNA	-1.1907	8.87618e-07		103425928	LOC103425928	mRNA	2.44168	6.13323e-13		103423136	LOC103423136	mRNA	2.66694	3.34127e-07		103437564	LOC103437564	mRNA	4.34979	1.35611e-09		103428619	LOC103428619	mRNA	-2.0857	0.0487465
103434167	LOC103434167	mRNA	1.61404	1.91319e-05		103442973	LOC103442973	mRNA	1.83953	2.20806e-06		103404039	LOC103404039	mRNA	2.41868	3.32284e-12		103400618	LOC103400618	mRNA	-1.07926	4.96449e-07		103434103	LOC103434103	mRNA	1.08557	1.0661e-06		103424124	LOC103424124	mRNA	-2.81653	2.05699e-08
103419178	LOC103419178	mRNA	-7.49276	8.52398e-06		103446217	LOC103446217	mRNA	-2.48381	1.10039e-11		103406025	LOC103406025	mRNA	8.63987	9.60335e-12		103445711	LOC103445711	mRNA	-1.11036	0.00782383		103445664	LOC103445664	mRNA	2.8981	1.46468e-14		103413795	LOC103413795	mRNA	-1.6761	0.000777494
103434172	LOC103434172	mRNA	-1.67356	9.43192e-05		103420099	LOC103420099	mRNA	1.1518	0.00060989		103404043	LOC103404043	mRNA	4.17651	1.85537e-07		103450339	LOC103450339	mRNA	0.840864	0.00682103		103445662	LOC103445662	mRNA	-1.61694	6.65845e-05		114824476	114824476	mRNA	0.770983	0.0871707
103429506	LOC103429506	mRNA	1.57045	0.00279848		103418985	LOC103418985	mRNA	-0.730334	0.0175033		114821547	114821547	mRNA	-1.69601	1.05242e-19		103452171	LOC103452171	mRNA	-1.33731	9.80391e-05		103434105	LOC103434105	mRNA	-2.42865	1.59995e-13		114823275	114823275	mRNA	0.658295	0.0242889
103434168	LOC103434168	mRNA	-1.44306	0.0007515		103420104	LOC103420104	mRNA	-4.70945	6.28062e-12		114821550	114821550	mRNA	-1.01563	7.9377e-10		103443673	LOC103443673	mRNA	-0.718941	0.278029		103443638	LOC103443638	mRNA	0.953838	0.0335388		103428620	LOC103428620	mRNA	-2.6543	0.00295685
103434169	LOC103434169	mRNA	-3.94064	4.42747e-12		103432877	LOC103432877	mRNA	-1.50962	2.08036e-09		103434093	LOC103434093	mRNA	-1.47828	4.92344e-05		103450340	LOC103450340	mRNA	1.63495	0.00849395		103447746	LOC103447746	mRNA	-2.47449	2.32025e-08		103434082	LOC103434082	mRNA	3.9003	5.29616e-08
103440923	LOC103440923	mRNA	1.04721	6.75784e-06		103425953	LOC103425953	mRNA	-1.13311	0.000122062		103423170	LOC103423170	mRNA	-2.99211	0.00173894		103452172	LOC103452172	mRNA	1.05888	1.95496e-13		103406021	LOC103406021	mRNA	0.961989	0.000365394		103439025	LOC103439025	mRNA	1.12435	0.000501467
103440924	LOC103440924	mRNA	3.90228	2.04443e-14		103439072	LOC103439072	mRNA	-1.76892	0.00380775		103425937	LOC103425937	mRNA	7.28863	5.98834e-27		103445719	LOC103445719	mRNA	-3.55267	1.81607e-07		103404038	LOC103404038	mRNA	-2.23075	6.25899e-06		103434073	LOC103434073	mRNA	0.82666	0.0590829
114821037	114821037	mRNA	-1.65481	4.87351e-05		103419096	LOC103419096	mRNA	3.06887	9.00731e-15		103400568	LOC103400568	mRNA	2.30069	5.4381e-12		103404008	LOC103404008	mRNA	-0.879021	0.0264227		103419104	LOC103419104	mRNA	1.58858	9.86638e-08		103432852	LOC103432852	mRNA	1.42642	1.85578e-08
114819303	114819303	mRNA	-8.37248	2.90406e-24		103427695	LOC103427695	mRNA	-2.27984	9.19956e-06		103443648	LOC103443648	mRNA	-2.1782	0.00255155		103450345	LOC103450345	mRNA	-2.14985	0.00136353		103404033	LOC103404033	mRNA	2.33874	2.41248e-18		103428626	LOC103428626	mRNA	1.54492	0.00675259
103419182	LOC103419182	mRNA	6.79815	2.49654e-09		103427694	LOC103427694	mRNA	-1.05277	1.12148e-05		103447762	LOC103447762	mRNA	-0.644114	0.148495		103434164	LOC103434164	mRNA	1.30391	3.89825e-07		103443642	LOC103443642	mRNA	-7.43454	6.1598e-09		103445699	LOC103445699	mRNA	-1.35936	5.62556e-09
114819299	114819299	mRNA	-1.72449	3.95004e-05		114826167	114826167	mRNA	-3.35087	0.056387		103443650	LOC103443650	mRNA	-1.8003	1.54064e-13		103434165	IAA4	mRNA	-1.23004	0.00352026		103419110	LOC103419110	mRNA	-1.54274	1.08168e-08		103452161	LOC103452161	mRNA	-0.612734	0.125409
103434154	LOC103434154	mRNA	4.57082	1.5797e-06		103427712	LOC103427712	mRNA	1.6619	0.000116859		103400575	LOC103400575	mRNA	-2.6814	7.76479e-06		103423267	LOC103423267	mRNA	-1.11911	0.00172757		103447750	LOC103447750	mRNA	2.03971	4.7547e-10		103402794	LOC103402794	mRNA	1.24576	3.22544e-05
103434155	LOC103434155	mRNA	5.66147	1.67222e-11		103430433	LOC103430433	mRNA	-2.56839	8.24843e-17		103419127	LOC103419127	mRNA	1.30014	4.49349e-06		103423268	LOC103423268	mRNA	-2.29262	0.000438985		103404032	LOC103404032	mRNA	1.39179	5.11218e-08		103450328	LOC103450328	mRNA	1.13467	1.01324e-05
103434161	LOC103434161	mRNA	-1.6893	0.00119546		114826170	114826170	mRNA	0.7943	0.0384963		103437559	LOC103437559	mRNA	5.13367	1.62228e-21		103423272	LOC103423272	mRNA	1.41844	2.1218e-05		103437565	LOC103437565	mRNA	2.10693	1.66126e-11		103443669	LOC103443669	mRNA	-1.85671	0.00281281
103434157	LOC103434157	mRNA	-6.862	3.02422e-35		103427709	LOC103427709	mRNA	-0.936642	0.00071984		103419128	LOC103419128	mRNA	-4.20144	2.1071e-20		103432145	LOC103432145	mRNA	-1.54562	2.25495e-05		108171166	LOC108171166	mRNA	-1.43523	0.0348486		103437536	LOC103437536	mRNA	-0.409788	0.408989
114819361	114819361	mRNA	-1.27473	0.000378997		103427706	LOC103427706	mRNA	-2.67529	0.00975728		103447764	LOC103447764	mRNA	-2.05126	0.000237192		114825050	114825050	mRNA	1.13586	5.86844e-06		103404046	LOC103404046	mRNA	3.89829	0.000105283		114821564	114821564	mRNA	-1.02858	0.000188065
103410386	LOC103410386	mRNA	-8.31841	1.52829e-09		103401259	LOC103401259	mRNA	1.01129	3.42324e-05		103404052	LOC103404052	mRNA	6.93806	1.58718e-22		103429506	LOC103429506	mRNA	1.58292	0.00057526		103452142	LOC103452142	mRNA	1.4378	2.80743e-09		114821569	114821569	mRNA	-2.49621	2.6159e-05
103410384	LOC103410384	mRNA	-7.29555	4.03872e-08		103442350	MYB30	mRNA	-2.16369	0.00035955		108171245	LOC108171245	mRNA	-3.90992	0.00216832		103434169	LOC103434169	mRNA	3.75435	6.98148e-19		103406030	LOC103406030	mRNA	-1.35354	1.16699e-07		103424089	LOC103424089	mRNA	1.87563	0.000130248
108171026	LOC108171026	mRNA	1.65714	0.000222783		103447747	LOC103447747	mRNA	-1.42646	0.000103303		103419132	LOC103419132	mRNA	1.18179	6.27512e-05		108170966	LOC108170966	mRNA	1.69281	0.000212142		103419119	LOC103419119	mRNA	-2.4642	6.49409e-06		103421285	LOC103421285	mRNA	-1.37853	8.29427e-08
114819312	114819312	mRNA	0.93069	1.01081e-05		103400560	LOC103400560	mRNA	1.20316	0.00303793		103405966	LOC103405966	mRNA	3.84668	5.96685e-16		114819303	114819303	mRNA	-1.18449	2.68511e-06		114821540	114821540	mRNA	0.850305	0.000178237		103423136	LOC103423136	mRNA	-1.89706	0.000554625
103434142	LOC103434142	mRNA	1.06157	0.000228437		103442353	LOC103442353	mRNA	1.52588	0.00254801		114823266	114823266	mRNA	5.55411	2.64495e-06		103404104	LOC103404104	mRNA	-1.22364	0.00127294		103425928	LOC103425928	mRNA	1.12555	7.9014e-05		103432836	LOC103432836	mRNA	-2.92839	0.00151183
103434143	LOC103434143	mRNA	-1.50374	5.37874e-13		103447746	LOC103447746	mRNA	-3.94814	7.03763e-08		103437549	LOC103437549	mRNA	-1.44455	5.46783e-10		103445611	LOC103445611	mRNA	-0.843797	0.00469561		114823254	114823254	mRNA	-1.14587	0.000348445		103400613	LOC103400613	mRNA	-1.36257	0.0154752
103419138	LOC103419138	mRNA	9.15344	3.92878e-11		103449002	LOC103449002	mRNA	1.73012	7.82247e-08		103425912	LOC103425912	mRNA	1.48296	1.41693e-08		103419182	LOC103419182	mRNA	-1.14708	0.490541		103439059	LOC103439059	mRNA	-4.47009	0.0160549		103450986	LOC103450986	mRNA	-1.30267	3.31526e-07
103434150	LOC103434150	mRNA	5.44458	4.46159e-05		103404033	LOC103404033	mRNA	1.6292	1.21942e-05		103428624	LOC103428624	mRNA	1.12246	4.73981e-07		103404101	LOC103404101	mRNA	-1.98902	0.00205583		103404043	LOC103404043	mRNA	-2.22465	3.27494e-07		114820516	114820516	mRNA	-0.831674	0.138561
103432089	LOC103432089	mRNA	-1.92994	0.00020883		103443642	LOC103443642	mRNA	-6.7675	0.000175807		103434081	LOC103434081	mRNA	2.75704	2.13502e-08		103440935	LOC103440935	mRNA	1.07007	0.0569875		103425936	LOC103425936	mRNA	-1.01805	0.00139986		103404008	LOC103404008	mRNA	0.523011	0.186783
103434146	LOC103434146	mRNA	-1.10454	3.94004e-08		103452133	LOC103452133	mRNA	3.94554	0.00426944		103439025	LOC103439025	mRNA	2.10274	9.79573e-06		103445614	LOC103445614	mRNA	-1.89893	8.08549e-10		103423168	LOC103423168	mRNA	1.07841	0.0143919		103450345	LOC103450345	mRNA	-2.35164	0.000552335
103432090	LOC103432090	mRNA	4.03312	1.2344e-20		103447750	LOC103447750	mRNA	2.32858	0.000350927		103425923	LOC103425923	mRNA	1.9663	2.61125e-05		103402136	LOC103402136	mRNA	-1.65116	0.100312		103428639	LOC103428639	mRNA	-4.08637	1.34859e-20		103452176	LOC103452176	mRNA	-1.53898	1.97736e-06
103419147	LOC103419147	mRNA	-1.49665	6.73078e-09		103442359	LOC103442359	mRNA	2.129	6.79684e-16		103400588	LOC103400588	mRNA	4.20455	6.85229e-15		103447702	LOC103447702	mRNA	-1.28292	0.0366995		103434102	LOC103434102	mRNA	1.00421	0.026326		103419174	LOC103419174	mRNA	1.17946	0.00689035
108171063	LOC108171063	mRNA	2.06878	0.000336314		114820478	114820478	mRNA	-1.96128	0.000152344		103443663	LOC103443663	mRNA	3.8111	6.89587e-11		103402124	LOC103402124	mRNA	-3.9418	2.79393e-05		114823265	114823265	mRNA	-1.89449	0.000950685		103425029	LOC103425029	mRNA	1.02293	1.20929e-06
103439075	LOC103439075	mRNA	5.57046	6.59589e-06		103419108	LOC103419108	mRNA	-1.58766	6.48476e-07		103443665	LOC103443665	mRNA	-3.20841	1.55547e-11		103445616	LOC103445616	mRNA	-1.29658	1.55095e-05		103425937	LOC103425937	mRNA	1.04905	0.0191737		103430483	LOC103430483	mRNA	3.10573	0.00179652
103452123	LOC103452123	mRNA	-9.54502	2.60175e-18		103443645	LOC103443645	mRNA	-1.03851	0.000449296		103445704	LOC103445704	mRNA	2.96033	5.43036e-09		103445619	LOC103445619	mRNA	-2.28405	4.68929e-15		103400568	LOC103400568	mRNA	2.55941	9.61582e-09		103434172	LOC103434172	mRNA	1.31862	3.52926e-15
114819405	114819405	mRNA	2.85502	1.29282e-05		103452139	LOC103452139	mRNA	-3.27701	4.66931e-07		103437547	LOC103437547	mRNA	-2.22361	1.67748e-05		103445618	LOC103445618	mRNA	2.19479	5.07586e-06		103434094	LOC103434094	mRNA	-1.33685	9.20474e-08		114825050	114825050	mRNA	-2.82818	1.66066e-11
114819402	114819402	mRNA	1.60087	0.000956856		103443644	LOC103443644	mRNA	1.22751	3.71027e-05		103445707	LOC103445707	mRNA	-1.57057	1.04009e-13		103434155	LOC103434155	mRNA	-2.3515	8.42183e-07		103437550	LOC103437550	mRNA	-3.46168	1.95337e-09		114822073	114822073	mRNA	-2.09928	9.56275e-05
103431956	LOC103431956	mRNA	-9.56658	1.92093e-09		103452142	LOC103452142	mRNA	1.32873	1.57025e-06		103437539	LOC103437539	mRNA	-1.27184	0.141161		103402138	LOC103402138	mRNA	-2.95861	1.36141e-05		103443647	LOC103443647	mRNA	0.922636	1.87138e-05		103425033	LOC103425033	mRNA	-3.25773	1.03139e-06
103431959	LOC103431959	mRNA	4.09747	0.000110706		103419118	LOC103419118	mRNA	3.29265	1.47649e-05		103450334	LOC103450334	mRNA	-2.3252	1.24864e-05		114823205	114823205	mRNA	0.964984	0.000758891		103447762	LOC103447762	mRNA	-5.17408	1.48843e-21		103434169	LOC103434169	mRNA	-1.36496	0.0154694
103410146	LOC103410146	mRNA	-1.93076	0.000221725		103428632	LOC103428632	mRNA	1.94561	0.000207548		114821564	114821564	mRNA	5.01928	5.86499e-10		103447706	LOC103447706	mRNA	-0.973426	0.0508493		103443650	LOC103443650	mRNA	-1.28558	4.76086e-11		103429520	LOC103429520	mRNA	0.667926	0.0898696
103429342	LOC103429342	mRNA	7.34426	4.78061e-12		103408150	LOC103408150	mRNA	-3.11251	4.53397e-10		114823282	114823282	mRNA	-8.66692	2.28471e-05		103447707	LOC103447707	mRNA	-2.29852	2.94256e-05		103447766	LOC103447766	mRNA	-1.69463	5.89336e-06		114827786	114827786	mRNA	-4.42552	0.00732946
103431967	LOC103431967	mRNA	-2.37171	1.65076e-07		103421340	LOC103421340	mRNA	-2.26324	8.42017e-06		103428597	LOC103428597	mRNA	3.32752	5.54108e-09		103447710	LOC103447710	mRNA	-1.52177	8.3359e-06		103437559	LOC103437559	mRNA	2.10882	3.28982e-12		114819309	114819309	mRNA	3.59687	0.000149553
103429358	LOC103429358	mRNA	8.36815	5.37018e-11		103432870	LOC103432870	mRNA	1.72894	1.88755e-05		114821569	114821569	mRNA	-1.00219	0.104087		103445623	LOC103445623	mRNA	-1.41273	0.000599096		103419128	LOC103419128	mRNA	-1.54495	8.90716e-07		103446292	LOC103446292	mRNA	-1.65797	0.00159576
103413526	LOC103413526	mRNA	-7.95709	3.35593e-17		114826178	114826178	mRNA	-6.08626	4.69553e-15		103403995	LOC103403995	mRNA	2.02774	0.000153833		103410384	LOC103410384	mRNA	1.40626	0.022849		103419133	LOC103419133	mRNA	1.03654	0.00427933		103401182	LOC103401182	mRNA	-0.641822	0.341748
103450233	LOC103450233	mRNA	-1.50255	0.000681867		103430408	LOC103430408	mRNA	2.05925	4.38983e-07		103428609	LOC103428609	mRNA	6.11152	5.39231e-07		103447709	LOC103447709	mRNA	0.575268	0.118853		103406036	LOC103406036	mRNA	-2.19446	1.76875e-07		103450882	LOC103450882	mRNA	0.871913	0.00202697
103452095	LOC103452095	mRNA	-0.960541	0.00136362		103423170	LOC103423170	mRNA	3.61867	0.000315246		103445708	LOC103445708	mRNA	-1.82889	1.86718e-05		103447714	LOC103447714	mRNA	-0.859914	0.0865958		108171245	LOC108171245	mRNA	-3.0137	0.000567193		103446297	LOC103446297	mRNA	0.97837	0.0338037
103452092	LOC103452092	mRNA	-1.11207	0.000368277		103400568	LOC103400568	mRNA	1.75876	2.8516e-07		103425892	LOC103425892	mRNA	-1.50165	6.39123e-05		103447715	LOC103447715	mRNA	-2.55995	7.07236e-10		103419132	LOC103419132	mRNA	0.88211	0.00132084		103446300	WRKY15	mRNA	0.883601	0.00504465
103450230	LOC103450230	mRNA	1.49906	1.02674e-05		103425938	LOC103425938	mRNA	2.14282	0.00152078		103400616	LOC103400616	mRNA	-1.36253	0.000162001		103445630	LOC103445630	mRNA	-3.09306	6.98736e-05		108171230	LOC108171230	mRNA	-1.65294	6.11231e-11		103406141	LOC103406141	mRNA	-1.52114	0.00562082
103410166	LOC103410166	mRNA	-3.02555	1.05216e-07		103432868	LOC103432868	mRNA	-1.98552	0.000602825		103450339	LOC103450339	mRNA	1.99567	1.71014e-06		103434150	LOC103434150	mRNA	-1.06607	0.00864343		108171244	LOC108171244	mRNA	1.05561	0.001643		103442300	LOC103442300	mRNA	-1.46906	0.000624417
114825534	114825534	mRNA	-5.81838	1.74946e-05		103437550	LOC103437550	mRNA	-6.51774	8.83752e-08		103443673	LOC103443673	mRNA	-2.3521	1.11678e-06		103434148	LOC103434148	mRNA	1.23255	3.86116e-07		103439032	LOC103439032	mRNA	-4.9928	3.61549e-05		103447702	LOC103447702	mRNA	1.83434	0.0360427
103413542	LOC103413542	mRNA	-2.51159	3.06895e-07		103442362	LOC103442362	mRNA	-2.10511	0.000970552		103452169	LOC103452169	mRNA	7.97297	2.99759e-21		103447724	LOC103447724	mRNA	-1.66131	3.71096e-11		103425913	LOC103425913	mRNA	1.0963	3.26034e-07		103444275	LOC103444275	mRNA	-1.27446	0.000140485
103431945	LOC103431945	mRNA	1.69851	6.98613e-10		103446913	LOC103446913	mRNA	1.17617	0.0292074		103445716	LOC103445716	mRNA	-2.7012	0.000316983		103406072	LOC103406072	mRNA	-0.99526	0.00106669		103434082	LOC103434082	mRNA	2.15944	0.00130537		103434154	LOC103434154	mRNA	1.42662	0.0063099
103429338	LOC103429338	mRNA	-5.61285	3.28826e-05		114820496	114820496	mRNA	1.78334	2.30427e-06		103443682	LOC103443682	mRNA	-1.65032	5.82085e-32		103406063	LOC103406063	mRNA	-1.44999	0.0029399		103425916	LOC103425916	mRNA	1.27048	0.00081924		103447703	LOC103447703	mRNA	0.402133	0.385007
103434023	LOC103434023	mRNA	3.22886	6.05921e-35		103447762	LOC103447762	mRNA	-5.44674	1.69728e-08		103450347	LOC103450347	mRNA	1.22929	4.27259e-05		103443616	LOC103443616	mRNA	-0.817982	0.00033634		103439025	LOC103439025	mRNA	3.22535	6.11403e-18		103402138	LOC103402138	mRNA	-2.23556	0.000600563
103452100	LOC103452100	mRNA	2.24201	8.1593e-05		103443650	LOC103443650	mRNA	-1.65385	1.78335e-09		103452177	LOC103452177	mRNA	-0.976805	0.0627887		103406064	LOC103406064	mRNA	1.18222	1.30248e-05		103434071	LOC103434071	mRNA	-1.77955	0.000108103		103408266	LOC103408266	mRNA	-3.67829	0.028176
103413557	LOC103413557	mRNA	-6.39117	4.85164e-06		103446924	LOC103446924	mRNA	-1.726	7.46228e-05		103434165	IAA4	mRNA	-1.03889	0.0257268		103445646	LOC103445646	mRNA	-1.49481	0.000619842		103423157	LOC103423157	mRNA	1.36482	0.0157851		103404107	LOC103404107	mRNA	0.993642	0.00040868
103452098	LOC103452098	mRNA	4.45244	0.000275268		103419127	LOC103419127	mRNA	1.03581	0.00714952		103402121	LOC103402121	mRNA	-1.12822	1.61306e-05		103425965	LOC103425965	mRNA	0.283279	0.552041		103400588	LOC103400588	mRNA	1.61325	2.38265e-07		114827798	114827798	mRNA	1.10557	1.94641e-09
103450242	LOC103450242	mRNA	1.34279	2.00058e-05		114820492	114820492	mRNA	3.61985	5.60606e-09		103423268	LOC103423268	mRNA	-2.16219	5.5192e-06		103423198	LOC103423198	mRNA	-2.15174	0.00749255		103434073	LOC103434073	mRNA	1.19333	0.000451674		114822084	114822084	mRNA	-1.11613	0.00768347
103448236	LOC103448236	mRNA	6.86547	1.9376e-09		103447766	LOC103447766	mRNA	-1.11957	5.92608e-08		103434172	LOC103434172	mRNA	2.02452	1.275e-08		103404080	LOC103404080	mRNA	-1.605	0.0628348		103400602	LOC103400602	mRNA	-1.49569	1.8007e-06		103435394	LOC103435394	mRNA	3.414	7.71329e-06
103448233	LOC103448233	mRNA	1.15558	0.029203		103404064	LOC103404064	mRNA	-1.05732	0.000290652		103423272	LOC103423272	mRNA	8.3258	1.89655e-09		114823231	114823231	mRNA	-2.20943	0.0118485		103445699	LOC103445699	mRNA	-1.24588	1.40833e-07		103434161	LOC103434161	mRNA	0.87601	0.0407193
103448237	LOC103448237	mRNA	-1.01134	0.000601229		103443654	LOC103443654	mRNA	0.865943	0.047599		103432145	LOC103432145	mRNA	-2.02309	1.17378e-08		103432072	LOC103432072	mRNA	-2.06263	1.73547e-05		103400597	LOC103400597	mRNA	1.02711	8.48843e-07		114827797	114827797	mRNA	0.65073	0.0915874
103450243	LOC103450243	mRNA	1.85635	7.1114e-07		103450955	LOC103450955	mRNA	1.12034	4.11639e-05		114825050	114825050	mRNA	-5.92143	1.15113e-09		103423201	LOC103423201	mRNA	1.37315	0.000764217		103445700	LOC103445700	mRNA	-3.97062	6.00791e-13		114823205	114823205	mRNA	1.50615	3.93394e-06
103413548	LOC103413548	mRNA	-1.50553	7.12572e-06		103447764	LOC103447764	mRNA	1.68262	0.00105443		114825049	114825049	mRNA	4.11823	0.0140742		103439075	LOC103439075	mRNA	-0.992218	0.0293305		103400601	LOC103400601	mRNA	1.04268	1.41425e-05		103434158	LOC103434158	mRNA	0.939394	0.0117696
103433995	LOC103433995	mRNA	2.03542	3.6601e-05		103450959	LOC103450959	mRNA	-1.35229	1.58486e-06		103429524	LOC103429524	mRNA	2.47141	0.000947972		114819407	114819407	mRNA	1.12518	0.0015533		103443664	LOC103443664	mRNA	-2.67562	7.48834e-05		103434159	LOC103434159	mRNA	2.96186	7.02469e-06
103413455	LOC103413455	mRNA	-1.15155	0.000477636		103402787	LOC103402787	mRNA	1.87916	0.031796		114825052	114825052	mRNA	4.75411	0.00256261		103445651	LOC103445651	mRNA	1.38861	9.17525e-06		103445705	LOC103445705	mRNA	-1.33132	1.45517e-07		103447707	LOC103447707	mRNA	0.873109	0.101258
103413468	LOC103413468	mRNA	-4.26518	1.34394e-16		103424124	LOC103424124	mRNA	-4.04242	1.35014e-12		103434169	LOC103434169	mRNA	5.68684	1.46328e-17		103402118	LOC103402118	mRNA	-4.71227	6.06249e-08		103405972	LOC103405972	mRNA	-3.34847	2.82418e-07		103410384	LOC103410384	mRNA	-1.85677	0.0180064
103434002	LOC103434002	mRNA	-2.94738	2.69378e-08		103424126	LOC103424126	mRNA	1.03738	2.3139e-05		114825045	114825045	mRNA	5.58903	1.55335e-09		103452122	LOC103452122	mRNA	0.700884	0.0969176		103437543	LOC103437543	mRNA	1.41755	1.59085e-06		103405334	LOC103405334	mRNA	1.04445	8.05363e-05
103431906	LOC103431906	mRNA	1.89899	2.99781e-10		103421299	LOC103421299	mRNA	3.00566	0.0450682		103406122	LOC103406122	mRNA	-1.78525	0.000735301		103443629	LOC103443629	mRNA	1.43945	3.2203e-10		103437547	LOC103437547	mRNA	-1.34956	0.00624338		108171026	LOC108171026	mRNA	-0.660093	0.143733
103434005	LOC103434005	mRNA	-2.00936	4.1869e-05		114826190	114826190	mRNA	-0.69798	0.0650457		114819303	114819303	mRNA	8.3175	6.88623e-16		103447738	LOC103447738	mRNA	-3.82801	0.000163525		103450328	LOC103450328	mRNA	-1.37368	1.59148e-06		103444289	LOC103444289	mRNA	0.665941	0.329739
103434008	LOC103434008	mRNA	-2.09558	1.84024e-09		103432854	LOC103432854	mRNA	1.75789	0.00962277		103406146	LOC103406146	mRNA	1.95974	1.01139e-07		103406087	LOC103406087	mRNA	-3.45014	2.96054e-06		103437539	LOC103437539	mRNA	-4.27615	8.20161e-28		103450897	LOC103450897	mRNA	0.86511	0.137963
103452114	LOC103452114	mRNA	-1.33337	1.28301e-07		103421312	LOC103421312	mRNA	4.03809	0.0116156		103404101	LOC103404101	mRNA	-3.16925	2.18191e-06		103404083	LOC103404083	mRNA	-1.96692	3.61407e-11		103450334	LOC103450334	mRNA	-1.60149	1.2833e-06		103413903	LOC103413903	mRNA	-3.96771	3.29815e-05
103448252	LOC103448252	mRNA	8.34988	3.34981e-17		103400602	LOC103400602	mRNA	-2.26525	4.21038e-08		103440935	LOC103440935	mRNA	3.19443	7.63813e-05		103406084	LOC103406084	mRNA	-2.53341	2.35192e-05		103443669	LOC103443669	mRNA	-3.51876	1.517e-20		114823990	114823990	mRNA	-3.18369	0.000710091
103448249	LOC103448249	mRNA	-3.54082	1.28197e-08		103400603	LOC103400603	mRNA	-1.32449	8.72582e-07		103445614	LOC103445614	mRNA	-2.12815	1.59561e-06		103452125	LOC103452125	mRNA	1.25226	0.000943291		103437536	LOC103437536	mRNA	-0.267598	0.570579		103424982	LOC103424982	mRNA	1.40254	0.00113363
103452111	LOC103452111	mRNA	2.99314	4.33421e-06		103446932	LOC103446932	mRNA	-1.60848	1.47293e-06		103447690	LOC103447690	mRNA	1.97541	1.70759e-07		103440015	LOC103440015	mRNA	0.936762	0.00130587		103419050	LOC103419050	mRNA	-1.65324	0.000870707		114823216	114823216	mRNA	1.17351	0.0131077
103450256	LOC103450256	mRNA	-1.16172	3.90087e-07		103445701	WRKY4	mRNA	0.821065	0.0159398		103406134	LOC103406134	mRNA	2.9887	5.70577e-12		103423120	LOC103423120	mRNA	-2.4921	1.82746e-10		103439023	LOC103439023	mRNA	-2.93076	0.00944127		103432907	LOC103432907	mRNA	-4.07811	0.000448493
103452117	LOC103452117	mRNA	4.89532	1.50451e-12		103442378	LOC103442378	mRNA	-1.44644	7.82024e-07		103445619	LOC103445619	mRNA	-2.07513	3.40505e-07		114821490	114821490	mRNA	-1.81721	3.58573e-05		103428598	LOC103428598	mRNA	-1.5474	0.000311125		103432085	LOC103432085	mRNA	3.13701	2.50278e-06
103448267	LOC103448267	mRNA	2.9545	1.27301e-13		114820507	114820507	mRNA	1.40188	0.000250269		103434154	LOC103434154	mRNA	-3.63541	8.41634e-05		103431959	LOC103431959	mRNA	-4.04429	2.7757e-29		103428597	LOC103428597	mRNA	2.41028	0.00276835		103424998	LOC103424998	mRNA	1.08025	0.0079661
103418976	LOC103418976	mRNA	-1.85349	0.00460286		103443666	LOC103443666	mRNA	0.916921	1.2804e-06		103447703	LOC103447703	mRNA	-1.54609	0.00197341		103423124	LOC103423124	mRNA	-1.10392	0.0129443		114821569	114821569	mRNA	-6.25635	1.3236e-67		114820463	114820463	mRNA	0.414465	0.333047
103448261	LOC103448261	mRNA	-1.34779	2.47191e-07		103445705	LOC103445705	mRNA	-2.25455	3.05292e-09		103434155	LOC103434155	mRNA	-3.54659	1.75025e-06		103423125	LOC103423125	mRNA	3.01664	6.35994e-12		103403995	LOC103403995	mRNA	1.36315	5.86136e-07		103444294	LOC103444294	mRNA	1.49479	0.00383076
103450261	LOC103450261	mRNA	-2.05248	0.000974448		103402794	LOC103402794	mRNA	1.67876	3.97395e-05		103434157	LOC103434157	mRNA	7.81442	4.0682e-29		103423121	LOC103423121	mRNA	-2.59069	4.17462e-10		103428602	LOC103428602	mRNA	2.55384	0.0432612		103442325	LOC103442325	mRNA	1.55388	0.000286285
103433983	LOC103433983	mRNA	-4.62649	2.83114e-12		103449025	LOC103449025	mRNA	1.85658	0.000923488		103404108	LOC103404108	mRNA	-4.75521	6.52613e-06		103410143	LOC103410143	mRNA	-0.644972	0.121624		114821574	114821574	mRNA	-3.67436	2.73914e-29		114820458	114820458	mRNA	-0.96632	2.50309e-07
103431867	LOC103431867	mRNA	0.97101	8.12135e-05		103413818	LOC103413818	mRNA	-1.03348	0.012643		103447706	LOC103447706	mRNA	-4.98895	3.45011e-05		103431952	LOC103431952	mRNA	-1.94169	0.00171246		103400618	LOC103400618	mRNA	-1.0687	0.000117144		103419147	LOC103419147	mRNA	1.14758	0.00773542
103431869	LOC103431869	mRNA	-2.27412	4.96306e-12		103443669	LOC103443669	mRNA	-4.41004	0.000279402		103447707	LOC103447707	mRNA	-5.52321	7.59715e-12		103440025	LOC103440025	mRNA	-1.22739	2.89675e-08		103425895	LOC103425895	mRNA	-3.18018	0.00825296		103413920	LOC103413920	mRNA	-0.723054	0.0533644
114827275	114827275	mRNA	4.91523	0.000334808		103428598	LOC103428598	mRNA	2.72978	4.50358e-08		103410386	LOC103410386	mRNA	6.61385	1.97631e-07		103413515	LOC103413515	mRNA	1.03603	0.000570255		103400613	LOC103400613	mRNA	-2.74876	1.81238e-13		103447723	LOC103447723	mRNA	-0.939793	0.00300596
103450265	LOC103450265	mRNA	-5.12583	0.00217845		103428597	LOC103428597	mRNA	2.81807	2.62435e-05		103410384	LOC103410384	mRNA	8.27921	3.72205e-10		103438621	LOC103438621	mRNA	-2.38643	1.22424e-12		103450339	LOC103450339	mRNA	1.43762	4.87624e-06		103443612	LOC103443612	mRNA	1.2627	1.60124e-05
103433992	LOC103433992	mRNA	2.49186	2.4859e-12		103421281	LOC103421281	mRNA	2.08485	1.4404e-10		103447709	LOC103447709	mRNA	4.30861	1.8525e-07		103401992	LOC103401992	mRNA	2.36961	1.60999e-12		103452171	LOC103452171	mRNA	-1.53345	6.73357e-06		103406064	LOC103406064	mRNA	0.907281	0.00797212
103450274	LOC103450274	mRNA	-2.30753	6.33981e-14		103402803	LOC103402803	mRNA	2.55645	0.00347709		103434150	LOC103434150	mRNA	-4.2792	0.000322314		103452084	LOC103452084	mRNA	-2.73096	0.00453208		103400614	LOC103400614	mRNA	-1.27818	4.93037e-06		103443620	LOC103443620	mRNA	-2.0011	0.000458116
103448268	LOC103448268	mRNA	5.72045	2.85363e-05		114821569	114821569	mRNA	-5.30059	3.08532e-13		103432090	LOC103432090	mRNA	-3.72692	6.44633e-07		103443590	LOC103443590	mRNA	0.999794	9.62738e-05		103450343	LOC103450343	mRNA	-1.0253	7.26634e-15		114822100	114822100	mRNA	1.65104	0.175986
103413501	LOC103413501	mRNA	-4.58831	5.33669e-14		103432840	LOC103432840	mRNA	-1.491	1.70476e-05		103447719	LOC103447719	mRNA	-3.12793	6.99017e-07		103413530	LOC103413530	mRNA	-0.724105	0.0740339		103450340	LOC103450340	mRNA	1.63465	0.00477397		103434128	LOC103434128	mRNA	0.920708	0.00188612
103410142	LOC103410142	mRNA	6.14754	5.71189e-06		103432836	LOC103432836	mRNA	-5.43054	5.78079e-17		103404076	LOC103404076	mRNA	-3.3996	5.27504e-09		103448215	LOC103448215	mRNA	-1.41059	0.000676853		103452172	LOC103452172	mRNA	1.49249	4.91182e-07		114822104	114822104	mRNA	-3.50989	0.00154819
103410140	LOC103410140	mRNA	-3.40973	2.67033e-09		103424105	LOC103424105	mRNA	-1.60844	2.78955e-05		103419147	LOC103419147	mRNA	1.49445	1.12203e-07		103443595	LOC103443595	mRNA	-1.31135	0.00030518		103445719	LOC103445719	mRNA	-3.90477	1.99755e-10		103434138	LOC103434138	mRNA	1.0001	0.0218647
103429426	LOC103429426	mRNA	-2.74837	2.45347e-11		103421293	LOC103421293	mRNA	1.0789	1.91965e-05		103445645	LOC103445645	mRNA	-5.16491	0.000262511		103450223	LOC103450223	mRNA	1.57708	0.00723796		103450345	LOC103450345	mRNA	-4.4886	2.11102e-25		103423208	LOC103423208	mRNA	-1.74428	0.0407083
103429424	LOC103429424	mRNA	1.4067	1.76681e-07		103423134	LOC103423134	mRNA	4.14157	0.00106793		103406063	LOC103406063	mRNA	-2.0115	6.14626e-05		103450231	LOC103450231	mRNA	-2.28965	1.1899e-06		103452176	LOC103452176	mRNA	-1.06643	3.11736e-05		103432057	LOC103432057	mRNA	0.832442	0.13824
103432055	LOC103432055	mRNA	1.72765	1.69352e-07		103430353	LOC103430353	mRNA	2.65697	4.71038e-07		103406064	LOC103406064	mRNA	1.55291	2.51424e-10		103423114	LOC103423114	mRNA	-1.42757	4.07038e-06		103437527	LOC103437527	mRNA	-0.959918	0.00158803		103430446	LOC103430446	mRNA	0.16782	0.801004
103432045	LOC103432045	mRNA	-1.21067	2.8176e-05		103445711	LOC103445711	mRNA	-1.22529	9.53198e-06		103443620	LOC103443620	mRNA	2.13844	0.000206629		103410166	LOC103410166	mRNA	4.63829	2.54526e-12		103434164	LOC103434164	mRNA	1.69332	1.77728e-07		103427739	LOC103427739	mRNA	3.42674	0.00630199
103429435	LOC103429435	mRNA	-2.59587	1.24975e-11		103443670	LOC103443670	mRNA	-1.48365	0.00020226		103445646	LOC103445646	mRNA	4.76269	2.00089e-22		103401996	LOC103401996	mRNA	2.20315	3.50339e-08		103434165	IAA4	mRNA	-1.69394	1.00821e-05		103448985	LOC103448985	mRNA	-2.13971	2.13976e-12
103450155	LOC103450155	mRNA	-2.0597	1.8128e-16		103400613	LOC103400613	mRNA	-3.52613	3.5426e-10		103404077	LOC103404077	mRNA	-4.36185	1.49027e-11		103434014	LOC103434014	mRNA	0.850229	0.0121404		103419174	LOC103419174	mRNA	0.818044	0.0174294		103452123	LOC103452123	mRNA	-1.88625	3.16222e-13
103413654	LOC103413654	mRNA	5.21249	1.3445e-13		103400614	LOC103400614	mRNA	-1.03956	0.000945305		103423198	LOC103423198	mRNA	-5.54009	0.000158383		103423103	LOC103423103	mRNA	-2.65648	3.03022e-06		103432117	LOC103432117	mRNA	0.929428	0.000590034		103444315	LOC103444315	mRNA	0.862874	0.0429539
103452037	LOC103452037	mRNA	-3.59275	1.96489e-20		114820522	114820522	mRNA	-1.96458	0.000192603		103423207	LOC103423207	mRNA	1.7017	2.29433e-05		103410177	LOC103410177	mRNA	1.90746	0.0250074		103423268	LOC103423268	mRNA	-2.53048	4.98954e-07		103443629	LOC103443629	mRNA	1.06595	0.00414513
103410265	LOC103410265	mRNA	-0.874077	0.00880815		103445715	LOC103445715	mRNA	-0.969355	3.03813e-05		103425979	LOC103425979	mRNA	-3.45497	2.65728e-05		103429317	LOC103429317	mRNA	1.07326	1.42707e-06		103423263	LOC103423263	mRNA	1.65897	0.000741484		103404086	LOC103404086	mRNA	1.12941	0.111525
103413635	LOC103413635	mRNA	4.17168	1.39559e-20		103417163	LOC103417163	mRNA	-1.06379	0.000398477		103434136	LOC103434136	mRNA	-4.23423	3.573e-06		103431945	LOC103431945	mRNA	1.21676	5.67477e-06		103423272	LOC103423272	mRNA	1.94511	6.60532e-08		103404083	LOC103404083	mRNA	1.36339	1.70944e-06
103452043	LOC103452043	mRNA	-2.45352	7.51634e-06		103450343	LOC103450343	mRNA	-1.1474	0.00119176		103400537	LOC103400537	mRNA	-1.09298	0.00519187		103429338	LOC103429338	mRNA	-2.95445	1.26019e-22		103432145	LOC103432145	mRNA	-2.49834	1.30293e-11		103431954	LOC103431954	mRNA	0.855426	0.00415177
103432033	LOC103432033	mRNA	-0.815597	0.00542419		103417171	LOC103417171	mRNA	1.58589	0.00565674		103400530	LOC103400530	mRNA	-1.34851	0.000234258		103443599	LOC103443599	mRNA	-4.60218	2.73091e-05		114825050	114825050	mRNA	-1.67867	6.07704e-05		103427645	LOC103427645	mRNA	0.977363	0.00370043
103429412	LOC103429412	mRNA	1.57903	1.05433e-07		103417173	LOC103417173	mRNA	1.03992	0.00606837		103452123	LOC103452123	mRNA	9.35212	9.49434e-16		103434023	LOC103434023	mRNA	-1.92591	1.87528e-05		114825049	114825049	mRNA	1.09434	0.00218498		103435295	LOC103435295	mRNA	0.701567	0.0721096
103410282	LOC103410282	mRNA	6.1332	5.76006e-05		103444996	LOC103444996	mRNA	1.17079	0.000145314		114819405	114819405	mRNA	-3.15194	1.35387e-12		103450235	LOC103450235	mRNA	-1.04474	0.000439682		114825052	114825052	mRNA	1.66278	4.58056e-05		103431956	LOC103431956	mRNA	0.871551	0.361885
103404530	LOC103404530	mRNA	-6.68844	5.17998e-08		103450345	LOC103450345	mRNA	-1.6673	2.81682e-07		103404092	LOC103404092	mRNA	-3.93924	4.09114e-08		103452098	LOC103452098	mRNA	-2.39458	0.000131309		103434169	LOC103434169	mRNA	2.39932	6.39759e-07		103427649	LOC103427649	mRNA	-1.4948	0.000206131
103406923	LOC103406923	mRNA	-3.3381	1.36792e-11		114820509	114820509	mRNA	4.73049	1.15248e-05		103447737	LOC103447737	mRNA	-1.42836	1.32282e-14		103403981	LOC103403981	mRNA	-1.50459	1.24793e-11		114819309	114819309	mRNA	3.34562	3.88249e-06		103454980	LOC103454980	mRNA	-1.30092	0.00555314
103410276	LOC103410276	mRNA	3.52502	3.04562e-05		103432116	LOC103432116	mRNA	2.29089	0.00174799		103445655	LOC103445655	mRNA	10.6884	1.79451e-08		103450242	LOC103450242	mRNA	0.921756	0.0012337		103440924	LOC103440924	mRNA	-2.15799	4.35649e-10		103431967	LOC103431967	mRNA	-0.689983	0.12389
103413674	LOC103413674	mRNA	2.784	0.0154245		103419178	LOC103419178	mRNA	-2.33398	0.0519556		103402119	LOC103402119	mRNA	8.63927	1.57698e-10		103450243	LOC103450243	mRNA	1.78103	9.00722e-05		103406146	LOC103406146	mRNA	-1.97308	0.00864754		103403972	LOC103403972	mRNA	-1.26524	0.000768266
103452054	LOC103452054	mRNA	5.05138	0.000234156		103425029	LOC103425029	mRNA	2.21237	1.94065e-06		103404086	LOC103404086	mRNA	-3.37726	5.32925e-05		103410189	LOC103410189	mRNA	-1.59339	0.000842786		103445611	LOC103445611	mRNA	-0.771407	0.0228619		103413535	LOC103413535	mRNA	1.5772	1.63138e-05
103450187	LOC103450187	mRNA	-1.77626	9.06273e-16		103430490	LOC103430490	mRNA	1.65042	3.93791e-21		103447741	LOC103447741	mRNA	5.42779	6.43793e-05		103403986	LOC103403986	mRNA	2.30988	8.30319e-06		103419182	LOC103419182	mRNA	-5.01611	0.000966301		103448960	LOC103448960	mRNA	-1.07634	0.0247536
103452053	LOC103452053	mRNA	-4.14498	7.81272e-11		103430489	LOC103430489	mRNA	1.63873	9.17112e-06		103429340	LOC103429340	mRNA	-1.54942	0.000143141		103423083	LOC103423083	mRNA	-3.22768	0.00534909		114819301	114819301	mRNA	1.1343	9.4676e-05		103446822	LOC103446822	mRNA	-0.843092	0.128311
103452052	LOC103452052	mRNA	3.23681	4.38049e-07		103427794	LOC103427794	mRNA	4.66825	0.00857268		103431954	LOC103431954	mRNA	1.32422	6.96906e-05		103440054	LOC103440054	mRNA	-2.03613	5.94086e-12		103440937	LOC103440937	mRNA	0.810195	0.0021155		103402002	LOC103402002	mRNA	1.03549	0.0313057
103450184	LOC103450184	mRNA	4.81364	0.0123289		103432145	LOC103432145	mRNA	-1.11147	0.0014944		103423119	LOC103423119	mRNA	1.61777	5.54399e-08		103418972	LOC103418972	mRNA	1.10653	4.98337e-05		103445614	LOC103445614	mRNA	-2.69615	1.48105e-30		103452095	LOC103452095	mRNA	0.774569	0.0393808
103452050	LOC103452050	mRNA	-1.40755	0.000170273		103425033	LOC103425033	mRNA	-6.22104	2.19846e-24		103440015	LOC103440015	mRNA	1.71272	6.10024e-12		103440064	LOC103440064	mRNA	-0.739923	0.170503		103402136	LOC103402136	mRNA	-2.36279	3.58865e-05		103405187	LOC103405187	mRNA	1.60474	5.65672e-07
103406936	LOC103406936	mRNA	-5.45948	0.000240953		114825052	114825052	mRNA	-5.25953	0.000566315		103423120	LOC103423120	mRNA	-3.36363	1.03818e-17		103413460	LOC103413460	mRNA	-1.03234	0.0116583		103406141	LOC103406141	mRNA	-1.62251	3.47579e-06		103405182	LOC103405182	mRNA	0.971081	0.00935983
103452056	LOC103452056	mRNA	3.55986	6.10396e-23		103406122	LOC103406122	mRNA	1.72939	0.000915479		103431956	LOC103431956	mRNA	10.7128	7.36175e-18		103413468	LOC103413468	mRNA	-1.6778	8.33756e-05		103402124	LOC103402124	mRNA	-3.89265	4.71709e-06		114821487	114821487	mRNA	1.29287	1.36783e-05
103410286	LOC103410286	mRNA	5.7757	4.24475e-06		103440924	LOC103440924	mRNA	1.88805	0.0248183		114823197	114823197	mRNA	1.27271	2.30103e-08		103434002	LOC103434002	mRNA	1.98235	2.13437e-13		103445616	LOC103445616	mRNA	-1.94567	1.27442e-11		103434012	LOC103434012	mRNA	2.37984	0.00142902
103404534	LOC103404534	mRNA	3.49127	8.74558e-21		103455861	LOC103455861	mRNA	-2.7628	7.39699e-09		103431959	LOC103431959	mRNA	-3.72838	0.000382073		103448251	LOC103448251	mRNA	-1.87829	0.00341639		103445619	LOC103445619	mRNA	-3.26956	5.07284e-21		114824426	114824426	mRNA	1.13436	0.00228398
103450188	LOC103450188	mRNA	-9.30657	9.43061e-12		103446292	LOC103446292	mRNA	-2.13693	5.04407e-07		114827239	114827239	mRNA	4.89708	0.00071474		103450249	LOC103450249	mRNA	-1.22752	0.155385		103445618	LOC103445618	mRNA	1.69975	0.00759519		103437369	ALF5	mRNA	0.83187	0.00988706
103429376	LOC103429376	mRNA	-3.55559	6.8918e-07		103455859	LOC103455859	mRNA	-2.95636	1.93363e-07		103423124	LOC103423124	mRNA	-4.3296	6.11226e-07		103448249	LOC103448249	mRNA	-1.11028	4.86039e-10		103434155	LOC103434155	mRNA	-2.32406	8.26524e-09		114824428	114824428	mRNA	1.42428	0.183914
103432016	LOC103432016	mRNA	3.00428	1.39274e-08		103442292	LOC103442292	mRNA	-1.02158	0.000362031		103423121	LOC103423121	mRNA	-4.07448	9.74896e-07		103403949	LOC103403949	mRNA	-1.09271	0.0425426		103402138	LOC103402138	mRNA	-5.1839	4.35772e-59		103434015	LOC103434015	mRNA	-1.9208	2.89028e-05
103429387	LOC103429387	mRNA	2.56318	8.52029e-11		103446295	LOC103446295	mRNA	-1.14557	1.98412e-06		103410145	LOC103410145	mRNA	2.18945	0.000245917		103418976	LOC103418976	mRNA	-2.47795	1.52893e-08		103434161	LOC103434161	mRNA	0.833834	0.0343027		103440035	LOC103440035	mRNA	-1.18306	0.000197738
103410198	LOC103410198	mRNA	-4.45615	0.000368189		103401182	LOC103401182	mRNA	-5.28274	0.000281599		103434029	LOC103434029	mRNA	1.11059	1.06808e-07		103401973	LOC103401973	mRNA	-1.75769	4.89462e-06		114823205	114823205	mRNA	2.48115	7.2285e-12		114824432	114824432	mRNA	-1.54662	5.28603e-08
103413598	LOC103413598	mRNA	-3.76557	3.04998e-09		103446298	LOC103446298	mRNA	-1.19378	0.000407554		103429342	LOC103429342	mRNA	-3.99317	1.27142e-08		103401971	LOC103401971	mRNA	-1.25543	0.00857147		103434159	LOC103434159	mRNA	2.85716	1.22268e-07		103410175	LOC103410175	mRNA	0.769143	0.0613596
103413599	LOC103413599	mRNA	1.13772	1.91404e-06		103404104	LOC103404104	mRNA	1.27339	6.87566e-07		103440025	LOC103440025	mRNA	-1.04538	7.95842e-10		103425810	LOC103425810	mRNA	-2.04249	1.34939e-05		103447707	LOC103447707	mRNA	-1.41016	0.00656888		103431919	LOC103431919	mRNA	-0.9611	0.000387062
103452063	LOC103452063	mRNA	1.33326	2.96635e-06		103419182	LOC103419182	mRNA	4.67586	4.36687e-05		103438622	LOC103438622	mRNA	1.75056	1.69904e-05		103423052	LOC103423052	mRNA	-2.92996	0.00248952		103445622	LOC103445622	mRNA	-1.79318	0.0510309		103437375	LOC103437375	mRNA	0.741384	0.0559331
103450193	LOC103450193	mRNA	1.54111	0.000882167		103405323	LOC103405323	mRNA	-0.91498	1.15105e-06		103438623	LOC103438623	mRNA	-3.82179	2.38496e-07		103431869	LOC103431869	mRNA	4.4941	0.00376525		103402147	LOC103402147	mRNA	0.659833	0.0971093		103423113	LOC103423113	mRNA	3.93367	2.60986e-19
103452061	LOC103452061	mRNA	9.29778	2.9298e-18		103445614	LOC103445614	mRNA	-1.98402	4.1341e-06		103438621	LOC103438621	mRNA	-5.89236	2.31888e-15		103433985	LOC103433985	mRNA	-1.70889	0.00751397		114819315	114819315	mRNA	-1.00941	0.00764639		103430324	LOC103430324	mRNA	-0.764193	0.0521094
103413603	WRKY12	mRNA	-3.10336	2.28407e-11		103442300	LOC103442300	mRNA	-1.84919	2.33054e-05		103438617	LOC103438617	mRNA	-1.48895	0.0110012		114821528	114821528	mRNA	-1.53066	1.04297e-05		103447710	LOC103447710	mRNA	-1.18426	0.000870068		103429325	LOC103429325	mRNA	-1.8754	0.0628403
103452068	LOC103452068	mRNA	3.08435	3.31041e-12		103408243	LOC103408243	mRNA	-1.7885	2.63722e-05		103429358	LOC103429358	mRNA	-3.85931	9.03807e-07		103401980	LOC103401980	mRNA	-1.6128	1.06921e-06		103445623	LOC103445623	mRNA	-1.90452	0.000124285		103437370	LOC103437370	mRNA	0.521517	0.239849
103452067	LOC103452067	mRNA	-1.58823	0.000104008		103408240	LOC103408240	mRNA	1.14112	0.00903576		103413526	LOC103413526	mRNA	6.96194	2.37567e-10		103425814	LOC103425814	mRNA	-3.49213	1.52106e-10		103410385	LOC103410385	mRNA	0.821608	9.27565e-05		103446828	FPPS	mRNA	0.67725	0.283606
103410212	LOC103410212	mRNA	3.47605	8.71139e-19		103442305	LOC103442305	mRNA	2.12792	1.06624e-06		103403971	LOC103403971	mRNA	-1.75866	2.37801e-09		103440086	LOC103440086	mRNA	-1.09576	0.000756968		103445629	LOC103445629	mRNA	0.820062	0.000110854		103413557	LOC103413557	mRNA	-2.24527	0.00166408
103450195	LOC103450195	mRNA	-1.44673	0.000726731		103408239	LOC103408239	mRNA	1.55033	2.99755e-08		103443591	LOC103443591	mRNA	-0.48189	0.521006		114827279	114827279	mRNA	-1.96815	0.00934196		103445631	LOC103445631	mRNA	0.863038	3.08965e-06		103408074	LOC103408074	mRNA	1.05842	4.30813e-05
103406824	LOC103406824	mRNA	-2.64864	4.39908e-08		103444275	LOC103444275	mRNA	-1.53745	0.00499049		103443592	LOC103443592	mRNA	-1.03379	0.000580703		103450265	LOC103450265	mRNA	-2.83946	2.74685e-06		103447714	LOC103447714	mRNA	-0.957198	0.00202671		103415653	LOC103415653	mRNA	0.949032	0.265389
103450200	LOC103450200	mRNA	-0.994797	0.00464918		103402138	LOC103402138	mRNA	-3.64546	3.99055e-10		103450230	LOC103450230	mRNA	-1.31486	0.000152186		103450273	LOC103450273	mRNA	-1.27704	0.0453355		103447715	LOC103447715	mRNA	-3.20335	1.89457e-11		103451472	LOC103451472	mRNA	0.776368	0.00685499
103406823	LOC103406823	mRNA	-1.64226	1.14158e-12		103427789	LOC103427789	mRNA	-2.57757	1.79447e-07		103410166	LOC103410166	mRNA	4.62689	9.06086e-09		103448268	LOC103448268	mRNA	-2.5992	0.000114704		103445630	LOC103445630	mRNA	-3.16885	0.000229786		103410195	LOC103410195	mRNA	5.15328	0.000106495
103413589	LOC103413589	mRNA	-3.16461	1.72524e-06		114823982	114823982	mRNA	-1.20741	1.87035e-05		103410159	LOC103410159	mRNA	1.24639	1.35854e-06		103413501	LOC103413501	mRNA	1.33057	0.000195622		103419136	LOC103419136	mRNA	-0.873732	0.00050499		103450243	LOC103450243	mRNA	-1.54998	0.000210781
103429361	LOC103429361	mRNA	3.46498	0.000228225		103435394	LOC103435394	mRNA	2.22064	5.31234e-09		114821502	114821502	mRNA	4.9971	2.5518e-21		103413510	LOC103413510	mRNA	-0.803005	0.0691555		103434142	LOC103434142	mRNA	0.869179	0.0280595		103427594	LOC103427594	mRNA	0.787161	0.279131
103429360	LOC103429360	mRNA	-3.54869	4.04665e-20		114822084	114822084	mRNA	-3.11687	3.4891e-06		103423103	LOC103423103	mRNA	2.69261	0.00258267		103410142	LOC103410142	mRNA	-3.34893	2.31481e-06		114823217	114823217	mRNA	-1.77378	0.000300548		103427593	LOC103427593	mRNA	1.10488	0.069965
103431992	LOC103431992	mRNA	1.84504	0.000354049		103425005	LOC103425005	mRNA	-7.17606	2.94456e-08		103434015	LOC103434015	mRNA	-0.9188	0.0437684		103401988	LOC103401988	mRNA	-1.61578	0.000150547		103434150	LOC103434150	mRNA	-1.09242	0.00484052		103440053	LOC103440053	mRNA	-1.4584	0.00831281
103434049	LOC103434049	mRNA	-1.51003	0.00019104		103425012	LOC103425012	mRNA	-1.52255	0.0033862		114825534	114825534	mRNA	7.33622	6.46617e-08		103410140	LOC103410140	mRNA	1.62711	0.00131172		103423227	LOC103423227	mRNA	-1.31651	5.97678e-09		103440064	LOC103440064	mRNA	0.903774	0.0982089
103431980	LOC103431980	mRNA	-5.41412	2.36712e-29		103427792	LOC103427792	mRNA	-1.31244	0.0124885		103423111	LOC103423111	mRNA	6.22104	4.55423e-18		103403961	LOC103403961	mRNA	-1.8011	1.21514e-06		103432085	LOC103432085	mRNA	3.22833	1.6028e-10		103413460	LOC103413460	mRNA	0.901217	0.0279195
103434057	LOC103434057	mRNA	0.832223	0.0208817		103401208	LOC103401208	mRNA	-1.20205	0.00133991		103423110	LOC103423110	mRNA	1.82799	1.85804e-09		103429424	LOC103429424	mRNA	1.19101	0.00125267		103432090	LOC103432090	mRNA	-2.34378	0.00908409		103455023	LOC103455023	mRNA	-0.569103	0.108952
103429375	LOC103429375	mRNA	-1.94845	4.48183e-07		103444280	LOC103444280	mRNA	-0.755653	0.0271549		103413542	LOC103413542	mRNA	4.01925	3.12316e-13		103436688	LOC103436688	mRNA	-1.94548	7.47978e-06		103434148	LOC103434148	mRNA	1.37733	2.39662e-11		108173990	LOC108173990	mRNA	1.42322	2.91181e-13
103429372	LOC103429372	mRNA	-1.15325	0.00156725		103410386	LOC103410386	mRNA	-1.72287	0.0633216		103431945	LOC103431945	mRNA	-2.09439	9.08699e-12		103436685	LOC103436685	mRNA	1.19468	6.66887e-06		103447724	LOC103447724	mRNA	-1.64975	1.0655e-08		103455013	LOC103455013	mRNA	-0.854417	0.0114043
103429368	LOC103429368	mRNA	-1.46438	0.00931475		103444281	LOC103444281	mRNA	5.25563	0.00330245		103429326	LOC103429326	mRNA	-1.14466	0.000145357		114825008	114825008	mRNA	2.83762	0.0830791		103445639	LOC103445639	mRNA	-5.84049	3.19584e-06		103405913	LOC103405913	mRNA	-1.49434	0.00568935
103434068	LOC103434068	mRNA	2.80773	0.00209036		103447711	LOC103447711	mRNA	-1.50882	0.000434869		103423113	LOC103423113	mRNA	4.39727	1.94016e-11		103438675	LOC103438675	mRNA	-1.2844	2.17861e-10		103419142	LOC103419142	mRNA	-1.41232	0.0186027		103451487	LOC103451487	mRNA	3.73065	0.0142571
103413615	LOC103413615	mRNA	2.96951	3.67138e-09		103442314	LOC103442314	mRNA	-2.24304	1.75644e-05		103434023	LOC103434023	mRNA	-1.67494	0.000355823		103438672	LOC103438672	mRNA	-1.17855	0.00807577		103402104	LOC103402104	mRNA	0.787924	0.00181866		103452120	LOC103452120	mRNA	0.841266	0.00134491
103410222	LOC103410222	mRNA	4.74029	6.71933e-08		103455870	LOC103455870	mRNA	-1.52275	1.5405e-08		103403983	LOC103403983	mRNA	-1.15113	1.09269e-06		103402054	LOC103402054	mRNA	-1.58587	0.0190403		103419147	LOC103419147	mRNA	0.952437	0.00100994		103405156	LOC103405156	mRNA	0.831726	0.00491433
103452073	LOC103452073	mRNA	1.25745	5.39363e-05		114819312	114819312	mRNA	0.828779	0.000154106		103452100	LOC103452100	mRNA	-2.34978	2.67447e-05		103452036	LOC103452036	mRNA	-1.17974	0.000108144		103447723	LOC103447723	mRNA	-0.93041	0.00161635		114821508	114821508	mRNA	1.4733	5.29155e-06
103452072	LOC103452072	mRNA	1.84559	1.9354e-14		103442319	LOC103442319	mRNA	-1.03584	0.000730642		103450243	LOC103450243	mRNA	-2.98579	7.61452e-18		103402038	SUT1	mRNA	1.16481	1.78936e-05		103443612	LOC103443612	mRNA	1.2295	3.06458e-06		103401969	LOC103401969	mRNA	-0.832943	0.0101626
103413620	LOC103413620	mRNA	6.38145	7.93814e-13		103432898	LOC103432898	mRNA	1.06318	0.0333709		103410189	LOC103410189	mRNA	-2.46647	4.05951e-05		103445562	LOC103445562	mRNA	0.878269	0.00517359		103406063	LOC103406063	mRNA	-1.90239	3.711e-06		103405917	LOC103405917	mRNA	-1.0405	0.022784
103448199	LOC103448199	mRNA	1.21499	1.01748e-05		103413903	LOC103413903	mRNA	-3.24203	8.1374e-09		103402011	LOC103402011	mRNA	-1.35983	2.04359e-06		103413654	LOC103413654	mRNA	-2.78486	9.84423e-06		103443616	LOC103443616	mRNA	-0.971117	0.000534933		103451497	LOC103451497	mRNA	1.74953	3.13687e-06
103413622	LOC103413622	mRNA	-1.21885	0.000549829		114823990	114823990	mRNA	-4.67909	1.83647e-27		114821512	114821512	mRNA	1.16063	1.03456e-15		103443518	LOC103443518	mRNA	-2.45375	4.30805e-10		103406064	LOC103406064	mRNA	2.10317	7.54989e-09		114826136	114826136	mRNA	-0.940384	0.0128156
103452074	LOC103452074	mRNA	1.19952	1.68182e-10		103425996	LOC103425996	mRNA	-2.69601	2.19197e-06		103433997	LOC103433997	mRNA	1.76987	1.33359e-05		103452034	LOC103452034	mRNA	1.1429	0.00135866		103443620	LOC103443620	mRNA	-2.81199	1.22055e-14		103405150	LOC103405150	mRNA	1.81825	0.000325332
103450213	LOC103450213	mRNA	4.59165	0.000530835		103432907	LOC103432907	mRNA	-7.07152	1.07519e-06		103423083	LOC103423083	mRNA	5.0635	0.00077456		103443525	LOC103443525	mRNA	-1.21633	0.434698		103445646	LOC103445646	mRNA	-1.40314	1.30228e-06		103440075	LOC103440075	mRNA	0.703723	0.160461
103452081	LOC103452081	mRNA	-3.13216	1.71207e-06		114823996	114823996	mRNA	-1.21835	0.000158301		103433998	LOC103433998	mRNA	1.39245	5.4198e-13		103406908	LOC103406908	mRNA	-3.45382	1.29036e-17		103434128	LOC103434128	mRNA	1.74005	6.36672e-09		103437327	LOC103437327	mRNA	0.577201	0.377817
103452080	LOC103452080	mRNA	-7.51257	8.42728e-19		103423227	LOC103423227	mRNA	-1.74419	1.70163e-05		103440053	LOC103440053	mRNA	2.31855	0.000191173		103406907	LOC103406907	mRNA	-3.11349	4.14299e-16		103402109	LOC103402109	mRNA	-2.11007	2.29983e-09		103437326	LOC103437326	mRNA	0.573256	0.398849
103450210	LOC103450210	mRNA	1.52372	8.22489e-05		103444293	LOC103444293	mRNA	-1.02683	0.00775272		103440054	LOC103440054	mRNA	-1.98993	7.2266e-09		103450157	LOC103450157	mRNA	1.74073	1.02648e-11		114825082	114825082	mRNA	1.51499	0.000256101		103425814	LOC103425814	mRNA	-2.14269	0.000275474
103406852	LOC103406852	mRNA	-3.73351	0.000222605		114820461	114820461	mRNA	-4.66086	0.000595888		103423093	LOC103423093	mRNA	-1.69716	5.81884e-06		103410263	LOC103410263	mRNA	-2.89688	0.0250324		103404077	LOC103404077	mRNA	-1.5644	0.0145631		103440086	LOC103440086	mRNA	0.838493	0.02588
103406846	LOC103406846	mRNA	-8.02943	6.77542e-07		114820458	114820458	mRNA	-1.05429	2.06826e-06		103440064	LOC103440064	mRNA	-1.90041	0.00532093		103429408	LOC103429408	mRNA	0.828058	0.138521		103423198	LOC103423198	mRNA	-2.76205	5.35141e-06		103427591	LOC103427591	mRNA	2.51722	1.96271e-08
103444844	LOC103444844	mRNA	-3.55374	7.05747e-13		103413920	LOC103413920	mRNA	-2.40335	2.24751e-09		103413455	LOC103413455	mRNA	1.58038	7.26867e-07		103436667	LOC103436667	mRNA	-2.01561	2.14896e-10		103423207	LOC103423207	mRNA	-2.39833	4.59316e-11		103437330	LOC103437330	mRNA	-1.81921	0.000146436
114825618	114825618	mRNA	-1.29941	4.37905e-05		103406064	LOC103406064	mRNA	1.09272	2.48066e-05		103413460	LOC103413460	mRNA	-1.27052	1.50386e-07		103436669	LOC103436669	mRNA	-1.63657	0.000627459		103425979	LOC103425979	mRNA	-1.30622	2.93824e-06		103453515	LOC103453515	mRNA	1.60039	0.000417435
103424832	LOC103424832	mRNA	5.99994	5.45115e-05		103445644	LOC103445644	mRNA	1.6737	2.69559e-08		103413468	LOC103413468	mRNA	1.75217	0.00106889		114823161	114823161	mRNA	-4.72977	0.000232309		103434138	LOC103434138	mRNA	1.15274	0.000485661		103401982	LOC103401982	mRNA	-3.15579	0.00042092
103422043	LOC103422043	mRNA	1.08963	0.000395734		103443620	LOC103443620	mRNA	-3.01137	7.46899e-05		103431906	LOC103431906	mRNA	-1.11332	0.00145834		103436677	LOC103436677	mRNA	1.04895	0.000397559		103432072	LOC103432072	mRNA	-2.29755	9.24432e-09		103450267	LOC103450267	mRNA	1.6461	0.000465469
103404585	LOC103404585	mRNA	-1.06565	0.000156229		103448979	LOC103448979	mRNA	-1.27688	8.50093e-06		103434002	LOC103434002	mRNA	4.27101	1.54225e-09		114821462	114821462	mRNA	-1.3737	0.000238244		103423208	LOC103423208	mRNA	-3.11379	7.44818e-12		103446880	LOC103446880	mRNA	2.10412	1.23358e-21
103404586	LOC103404586	mRNA	-5.11062	0.000610704		103445646	LOC103445646	mRNA	-1.06199	0.00467819		108173990	LOC108173990	mRNA	1.65737	1.40815e-06		103438661	LOC103438661	mRNA	0.917702	0.0193411		103432057	LOC103432057	mRNA	1.32034	1.91729e-05		103413510	LOC103413510	mRNA	1.12496	0.0332286
103410344	LOC103410344	mRNA	-4.41176	6.46428e-08		103448980	LOC103448980	mRNA	-1.4813	0.000653178		103434005	LOC103434005	mRNA	1.76435	3.45191e-05		103413675	LOC103413675	mRNA	-1.45502	0.0541851		103439075	LOC103439075	mRNA	-2.05033	4.4939e-05		103403966	LOC103403966	mRNA	-1.05023	0.00758758
103410342	LOC103410342	mRNA	-1.64237	3.92856e-07		103425965	LOC103425965	mRNA	-1.49145	0.244066		103452114	LOC103452114	mRNA	1.11488	5.02709e-07		103450187	LOC103450187	mRNA	-2.32341	2.91726e-10		103400530	LOC103400530	mRNA	-1.53992	2.7856e-05		103408035	LOC103408035	mRNA	-2.67413	8.79136e-05
103424798	LOC103424798	mRNA	1.59522	9.60743e-06		103434128	LOC103434128	mRNA	3.06348	5.99204e-10		103405913	LOC103405913	mRNA	1.41436	2.83695e-05		103450186	LOC103450186	mRNA	-2.1738	0.0101521		103447733	LOC103447733	mRNA	0.995447	0.00020019		103403961	LOC103403961	mRNA	0.816327	0.111603
103424822	LOC103424822	mRNA	1.2899	0.0510674		103419152	LOC103419152	mRNA	-0.828171	0.00347117		103452111	LOC103452111	mRNA	-3.45788	0.00020932		103452053	LOC103452053	mRNA	-2.52833	8.62821e-07		103445651	LOC103445651	mRNA	1.70631	2.51387e-06		103405169	LOC103405169	mRNA	0.948815	0.000293588
103410338	LOC103410338	mRNA	-2.00872	9.17135e-06		114822104	114822104	mRNA	-8.37088	3.48212e-27		103452117	LOC103452117	mRNA	-2.14012	0.000346542		103450184	LOC103450184	mRNA	-4.10995	0.00493799		103452123	LOC103452123	mRNA	-1.08877	0.000757613		103453523	LOC103453523	mRNA	1.29122	2.06453e-06
103404581	LOC103404581	mRNA	1.27951	1.79125e-06		103430443	LOC103430443	mRNA	-1.29953	0.00226641		103401973	LOC103401973	mRNA	-4.27154	8.48896e-25		103410297	LOC103410297	mRNA	1.35022	5.56513e-05		103402118	LOC103402118	mRNA	-4.90142	1.63297e-11		103408030	LOC103408030	mRNA	-0.913606	0.00197295
103448360	LOC103448360	mRNA	-0.766005	0.0117273		103423208	LOC103423208	mRNA	-5.58213	1.00134e-07		103403948	LOC103403948	mRNA	1.00269	7.11286e-05		103404540	LOC103404540	mRNA	-1.37308	2.91219e-06		103447739	LOC103447739	mRNA	-1.4336	0.000114041		103440088	LOC103440088	mRNA	1.00472	0.000179749
103410350	LOC103410350	mRNA	-4.32709	2.3493e-14		103425978	LOC103425978	mRNA	-1.44352	0.000948802		114821509	114821509	mRNA	-1.45958	5.03605e-06		103450189	LOC103450189	mRNA	-1.47179	3.55826e-08		114819405	114819405	mRNA	-1.4993	2.56066e-05		114821522	114821522	mRNA	-1.72349	0.00294346
103444857	LOC103444857	mRNA	2.1467	5.20611e-19		103432890	LOC103432890	mRNA	1.19001	0.0112903		114821511	114821511	mRNA	1.34661	0.000104292		103452056	LOC103452056	mRNA	-1.01236	0.0299278		103445654	LOC103445654	mRNA	-4.60615	2.64867e-07		103432047	LOC103432047	mRNA	-1.18312	0.0156615
103444860	LOC103444860	mRNA	-1.04883	6.09377e-05		103430446	LOC103430446	mRNA	1.88374	2.45671e-05		103440074	LOC103440074	mRNA	1.20693	0.000236867		103450188	LOC103450188	mRNA	-3.71103	3.2925e-08		103445658	LOC103445658	mRNA	-3.47975	0.000355683		103436681	LOC103436681	mRNA	1.1946	0.000893426
103444863	LOC103444863	mRNA	-2.09488	0.00322417		103444308	LOC103444308	mRNA	1.21345	0.0168352		103433983	LOC103433983	mRNA	2.26016	1.89968e-08		103429378	LOC103429378	mRNA	0.891177	0.00336933		103443629	LOC103443629	mRNA	2.51586	1.13501e-11		103433405	LOC103433405	mRNA	-1.3762	1.03926e-14
114822577	114822577	mRNA	-1.06105	5.25508e-10		103427717	LOC103427717	mRNA	1.84198	0.00262605		103431869	LOC103431869	mRNA	3.98722	7.76826e-23		103436637	LOC103436637	mRNA	0.887969	0.000315542		103447738	LOC103447738	mRNA	-3.25798	0.000224027		114825008	114825008	mRNA	-4.88824	0.00841816
103407045	LOC103407045	mRNA	1.22194	4.9437e-07		103445649	LOC103445649	mRNA	-1.37762	1.3692e-07		114827275	114827275	mRNA	-6.54361	4.55588e-06		114823167	114823167	mRNA	1.98196	0.000748254		103406087	LOC103406087	mRNA	-4.13083	4.25109e-07		103433399	LOC103433399	mRNA	1.01953	4.48162e-06
103407042	LOC103407042	mRNA	-3.63929	1.98876e-11		103434127	LOC103434127	mRNA	-1.05213	6.63347e-08		103440086	LOC103440086	mRNA	-2.15896	8.85662e-07		103429376	LOC103429376	mRNA	7.31566	9.90654e-24		103445659	LOC103445659	mRNA	-2.90007	0.0138419		103429431	LOC103429431	mRNA	0.664616	0.0222978
114822569	114822569	mRNA	-2.4554	8.58709e-08		103448985	LOC103448985	mRNA	-5.97181	7.17872e-11		103431873	LOC103431873	mRNA	-3.43505	9.48125e-05		103432016	LOC103432016	mRNA	-1.88944	0.0103482		103406084	LOC103406084	mRNA	-3.02034	5.927e-12		114827751	114827751	mRNA	-2.0621	0.000371953
103407039	LOC103407039	mRNA	-1.34293	0.00308861		114820472	114820472	mRNA	1.95371	0.00373615		103403953	LOC103403953	mRNA	3.53319	4.5783e-14		114821468	114821468	mRNA	1.01645	5.23058e-05		103452125	LOC103452125	mRNA	1.66933	1.38402e-06		103412397	LOC103412397	mRNA	-0.901296	0.0035695
103424778	LOC103424778	mRNA	-2.22081	1.0263e-08		114819406	114819406	mRNA	-0.801551	0.000554782		103401981	LOC103401981	mRNA	1.60148	1.05308e-08		114821474	114821474	mRNA	0.938979	1.96794e-05		103429340	LOC103429340	mRNA	-1.29401	0.00070915		103442251	LOC103442251	mRNA	-1.25841	0.0112045
103424790	LOC103424790	mRNA	1.0735	0.007412		103450928	LOC103450928	mRNA	-5.32407	7.00735e-16		103450267	LOC103450267	mRNA	2.8157	7.09632e-12		103438645	LOC103438645	mRNA	-1.21049	0.00946751		103431954	LOC103431954	mRNA	1.21051	6.82039e-12		103452034	LOC103452034	mRNA	-0.905367	0.00920631
103424788	LOC103424788	mRNA	-1.05055	4.14594e-07		103447739	LOC103447739	mRNA	-2.70466	0.00261098		103413501	LOC103413501	mRNA	4.21896	1.66934e-12		103413593	LOC103413593	mRNA	2.24007	0.00994209		103423120	LOC103423120	mRNA	-3.05123	1.3601e-07		103406908	LOC103406908	mRNA	0.573382	0.136378
103444865	LOC103444865	mRNA	-6.62732	4.90911e-19		103445654	LOC103445654	mRNA	-2.11464	0.00522751		103403966	LOC103403966	mRNA	1.45324	2.63031e-05		103402020	LOC103402020	mRNA	-0.856995	0.00389017		103431956	LOC103431956	mRNA	1.48817	0.0108575		103410269	LOC103410269	mRNA	1.93025	5.91987e-07
103407050	LOC103407050	mRNA	-0.90538	0.00489497		103402116	LOC103402116	mRNA	3.08091	7.3992e-07		103410140	LOC103410140	mRNA	3.54844	1.16633e-06		103445591	LOC103445591	mRNA	-2.94875	0.00189735		103423117	LOC103423117	mRNA	1.70859	0.215823		103403333	LOC103403333	mRNA	-1.32424	0.00129774
114825623	114825623	mRNA	-6.54678	1.60419e-05		103448990	LOC103448990	mRNA	-2.402	3.70897e-11		103403965	LOC103403965	mRNA	2.28518	6.11041e-06		103452061	LOC103452061	mRNA	-3.77561	0.000344081		114821490	114821490	mRNA	-1.89205	8.32437e-15		103432027	LOC103432027	mRNA	0.580872	0.12054
103429475	LOC103429475	mRNA	-9.18346	1.99143e-17		103404092	LOC103404092	mRNA	5.83885	3.741e-05		114821521	114821521	mRNA	1.24206	0.00141395		103445595	PG1	mRNA	3.57192	0.0232547		114821491	114821491	mRNA	1.37688	0.000313567		103415780	LOC103415780	mRNA	-1.47544	0.00044239
103442850	LOC103442850	mRNA	-0.988385	0.0019216		103406087	LOC103406087	mRNA	-7.00184	7.60766e-06		103436681	LOC103436681	mRNA	3.05284	1.32821e-06		103450192	LOC103450192	mRNA	0.880483	0.0136568		103431959	LOC103431959	mRNA	-3.86185	1.96664e-26		103438665	LOC103438665	mRNA	1.25321	3.18645e-09
114825638	114825638	mRNA	2.87984	3.34155e-09		103408212	LOC103408212	mRNA	-1.44564	1.24581e-10		103429424	LOC103429424	mRNA	-1.22767	2.14717e-06		103445594	LOC103445594	mRNA	-1.45661	0.00200747		103423124	LOC103423124	mRNA	-1.37264	1.2449e-05		103433391	LOC103433391	mRNA	1.02073	0.00554848
103429472	LOC103429472	mRNA	1.35255	4.37152e-06		103429340	LOC103429340	mRNA	-0.907872	0.000189395		103436688	LOC103436688	mRNA	-2.43827	3.00745e-08		103450195	LOC103450195	mRNA	-2.45422	2.47295e-07		103423125	LOC103423125	mRNA	3.08266	7.3478e-12		103431125	LOC103431125	mRNA	0.863299	0.0030877
103444878	LOC103444878	mRNA	1.68424	1.09643e-06		103437383	LOC103437383	mRNA	-1.60392	0.000352204		103438668	LOC103438668	mRNA	2.3399	2.48427e-05		103402023	LOC103402023	mRNA	-1.49906	4.62836e-08		114823199	114823199	mRNA	-1.47377	2.08362e-05		103436673	LOC103436673	mRNA	-1.12837	0.000618518
103424774	LOC103424774	mRNA	-0.856644	0.000736494		103410146	LOC103410146	mRNA	-1.78963	0.000659187		103432055	LOC103432055	mRNA	-1.83054	2.32649e-08		103450200	LOC103450200	mRNA	1.10214	0.0060435		103440022	LOC103440022	mRNA	-1.17573	0.000662588		103403343	LOC103403343	mRNA	0.542191	0.40549
103424762	LOC103424762	mRNA	1.22435	0.0001065		103410145	LOC103410145	mRNA	1.48894	0.00377105		114823152	114823152	mRNA	-1.68009	1.50802e-05		103406824	LOC103406824	mRNA	0.569116	0.137512		103423121	LOC103423121	mRNA	-2.29067	2.52388e-06		103412419	LOC103412419	mRNA	1.5633	0.00790265
103406954	LOC103406954	mRNA	-1.11181	9.0939e-07		103440025	LOC103440025	mRNA	-1.47679	1.95088e-06		103429435	LOC103429435	mRNA	1.78538	8.07683e-06		103434049	LOC103434049	mRNA	0.805658	0.00456907		103440023	LOC103440023	mRNA	0.966728	2.91876e-05		103448903	LOC103448903	mRNA	1.95945	1.16263e-05
103410306	LOC103410306	mRNA	-3.03795	1.54671e-10		103438626	LOC103438626	mRNA	-1.32983	0.000772279		103436695	LOC103436695	mRNA	2.61503	0.000122819		114823184	114823184	mRNA	-0.73486	0.333719		103431952	LOC103431952	mRNA	-2.34634	0.000146058		103415784	LOC103415784	mRNA	2.15815	7.11472e-08
103410304	LOC103410304	mRNA	-2.91166	1.85706e-11		103440026	LOC103440026	mRNA	1.30605	0.000126843		103438673	LOC103438673	mRNA	-1.47214	5.79818e-05		114821482	114821482	mRNA	-2.75547	2.92131e-05		103440025	LOC103440025	mRNA	-1.30072	2.15368e-07		103415797	LOC103415797	mRNA	3.00381	3.82838e-17
103424760	LOC103424760	mRNA	-0.861608	0.0216119		103438623	LOC103438623	mRNA	5.39914	0.000305273		103443519	LOC103443519	mRNA	1.17246	6.22881e-07		103406841	LOC103406841	mRNA	1.76615	0.00102878		103413515	LOC103413515	mRNA	1.014	0.00118102		103410297	LOC103410297	mRNA	1.14936	0.00031558
103424765	LOC103424765	mRNA	1.41351	6.95594e-08		103431967	LOC103431967	mRNA	-1.72375	0.000124764		103413654	LOC103413654	mRNA	-3.55759	2.82103e-05		103429364	LOC103429364	mRNA	0.725381	0.762745		103438626	LOC103438626	mRNA	-0.941903	7.48167e-05		103429378	LOC103429378	mRNA	1.14085	1.86635e-06
103424766	LOC103424766	mRNA	7.35681	9.3226e-28		103438621	LOC103438621	mRNA	-2.46795	3.12369e-06		103443518	LOC103443518	mRNA	3.38088	1.0117e-25		103429368	LOC103429368	mRNA	-1.87296	0.000182616		103429351	LOC103429351	mRNA	-1.06953	1.57378e-06		114823167	114823167	mRNA	2.59765	0.00174156
103424771	LOC103424771	mRNA	-1.38254	0.00837908		103437387	LOC103437387	mRNA	-1.41222	3.96433e-08		103402040	LOC103402040	mRNA	2.35741	0.000227567		103402030	LOC103402030	mRNA	-3.41164	0.0086791		103434045	LOC103434045	mRNA	2.12862	2.1041e-07		103429376	LOC103429376	mRNA	-4.09815	0.00154546
103406966	LOC103406966	mRNA	1.76067	1.8667e-07		103435301	LOC103435301	mRNA	1.10751	2.07087e-05		103402039	LOC103402039	mRNA	3.44245	6.10633e-08		103410222	LOC103410222	mRNA	-0.977912	0.0199261		103438621	LOC103438621	mRNA	-2.74654	1.15857e-12		103438639	LOC103438639	mRNA	1.61615	4.07727e-05
103404562	LOC103404562	mRNA	1.49903	0.00083598		103433345	LOC103433345	mRNA	-1.24622	1.00644e-08		103406908	LOC103406908	mRNA	-2.93274	1.17281e-22		103413616	LOC103413616	mRNA	1.16953	5.42011e-10		114827246	114827246	mRNA	2.8542	8.39923e-05		103437421	LOC103437421	mRNA	-1.2555	0.0203278
103410318	LOC103410318	mRNA	-1.17814	0.000192544		103401140	LOC103401140	mRNA	0.952485	0.000102974		103452040	LOC103452040	mRNA	1.62799	0.000642523		103410219	LOC103410219	mRNA	-0.296906	0.618142		103431975	LOC103431975	mRNA	-1.36983	0.000404112		114821468	114821468	mRNA	-0.847026	0.000472028
114825635	114825635	mRNA	4.31258	4.94202e-06		103403972	LOC103403972	mRNA	1.01844	0.00551658		103406907	LOC103406907	mRNA	-2.85707	1.21222e-09		103413619	LOC103413619	mRNA	1.64973	1.35245e-06		103401992	LOC103401992	mRNA	2.74401	6.23363e-17		114827768	114827768	mRNA	-5.38812	0.000246561
103442866	LOC103442866	mRNA	1.78624	8.23287e-06		103446815	LOC103446815	mRNA	5.10683	0.000912641		103410269	LOC103410269	mRNA	3.13588	1.14897e-53		103413620	LOC103413620	mRNA	-1.15629	0.0228635		103452084	LOC103452084	mRNA	-2.02479	6.31966e-05		114826090	114826090	mRNA	-1.64825	0.00100293
103444884	LOC103444884	mRNA	4.07672	1.08527e-15		103408069	LOC103408069	mRNA	-1.80072	0.00651291		103452037	LOC103452037	mRNA	3.42601	1.66231e-16		103413621	LOC103413621	mRNA	-1.87159	0.00036921		103443591	LOC103443591	mRNA	0.434014	0.449257		114827767	114827767	mRNA	-7.03083	0.00265062
103444886	LOC103444886	mRNA	1.2023	1.07104e-05		103405188	LOC103405188	mRNA	5.3682	3.41702e-05		103413635	LOC103413635	mRNA	-2.78482	5.20866e-07		103452082	LOC103452082	mRNA	1.36844	3.06828e-12		103443590	LOC103443590	mRNA	1.29298	0.000189809		103435329	LOC103435329	mRNA	-1.04476	0.0198714
103429441	LOC103429441	mRNA	5.84687	9.995e-13		103450233	LOC103450233	mRNA	-1.64328	1.82659e-07		103452043	LOC103452043	mRNA	3.09272	8.28462e-10		103410245	LOC103410245	mRNA	-0.697199	0.281249		103413535	LOC103413535	mRNA	1.99204	1.08497e-10		103448920	LOC103448920	mRNA	-0.749477	0.0217469
103444889	LOC103444889	mRNA	-1.75852	2.64513e-09		103452092	LOC103452092	mRNA	-0.799775	0.0128143		103436668	LOC103436668	mRNA	2.28667	4.4037e-06		103402037	LOC103402037	mRNA	1.78035	1.90352e-05		103448215	LOC103448215	mRNA	-1.10809	0.00220132		103446786	LOC103446786	mRNA	0.891439	0.225654
103429440	LOC103429440	mRNA	-1.34774	2.03619e-06		103448961	LOC103448961	mRNA	1.75364	2.24052e-10		103436667	LOC103436667	mRNA	-2.75654	1.03332e-27		114823178	114823178	mRNA	1.74714	4.05025e-08		103413538	LOC103413538	mRNA	0.640152	0.0268659		103402018	LOC103402018	mRNA	1.20814	0.000447651
103429461	LOC103429461	mRNA	-3.10228	4.56543e-07		103402004	LOC103402004	mRNA	-1.53959	0.000367037		103438651	LOC103438651	mRNA	-1.42466	0.00516326		103440186	LOC103440186	mRNA	-3.7222	2.94099e-08		103443595	LOC103443595	mRNA	-0.985295	0.00666577		103415701	LOC103415701	mRNA	-1.17747	0.00323181
103444890	LOC103444890	mRNA	-1.25624	7.33609e-08		103405184	LOC103405184	mRNA	3.00943	7.45233e-08		103429411	LOC103429411	mRNA	-1.31458	1.54795e-09		103438744	LOC103438744	mRNA	-3.39586	1.15944e-17		103402002	LOC103402002	mRNA	0.977296	0.00197337		103413598	LOC103413598	mRNA	1.59845	1.92459e-06
114822601	114822601	mRNA	6.1276	6.4223e-10		103408057	LOC103408057	mRNA	-1.60925	1.97328e-09		114821462	114821462	mRNA	-3.60733	2.77864e-24		103434742	LOC103434742	mRNA	5.29741	1.36933e-17		103452092	LOC103452092	mRNA	-1.49254	4.41557e-05		103408100	LOC103408100	mRNA	2.025	0.00175648
103404573	LOC103404573	mRNA	-1.82268	0.000174962		103434015	LOC103434015	mRNA	-1.50572	0.00157883		103438663	LOC103438663	mRNA	1.5834	1.83905e-07		103434736	LOC103434736	mRNA	-1.94139	0.062728		103450231	LOC103450231	mRNA	-2.2996	4.19097e-11		103450193	LOC103450193	mRNA	0.933655	0.00240603
103410324	LOC103410324	mRNA	-1.62332	0.000272302		103440034	LOC103440034	mRNA	6.29369	0.0134376		103438661	LOC103438661	mRNA	7.47746	6.9164e-07		103434737	LOC103434737	mRNA	-1.56391	0.00323236		103423114	LOC103423114	mRNA	-1.75081	6.10041e-10		103446797	LOC103446797	mRNA	-1.67318	4.59038e-05
103444893	LOC103444893	mRNA	-1.16735	0.000343451		103427630	LOC103427630	mRNA	-4.22533	7.38942e-11		103404530	LOC103404530	mRNA	6.70264	1.47411e-07		103434746	LOC103434746	mRNA	-1.31677	1.01006e-07		103423115	LOC103423115	mRNA	-0.836467	0.00567268		103450192	LOC103450192	mRNA	-1.38183	6.26563e-06
103406994	LOC103406994	mRNA	-1.81556	9.96976e-07		114824432	114824432	mRNA	-2.36563	5.80961e-08		103406923	LOC103406923	mRNA	3.16309	5.12227e-12		103448346	LOC103448346	mRNA	-3.54549	4.69521e-08		103410159	LOC103410159	mRNA	1.06584	8.95397e-08		103406833	LOC103406833	mRNA	1.67484	3.0392e-05
103429439	LOC103429439	mRNA	-1.16309	3.22569e-05		103413542	LOC103413542	mRNA	1.50658	8.35278e-05		103410276	LOC103410276	mRNA	-2.14431	0.000101822		103417951	LOC103417951	mRNA	-1.11067	0.000947639		114821487	114821487	mRNA	1.28341	6.83408e-05		103408131	LOC103408131	mRNA	-2.3226	0.000572171
103406991	LOC103406991	mRNA	2.2511	4.52639e-10		103429326	LOC103429326	mRNA	-1.10099	4.00683e-05		103450184	LOC103450184	mRNA	-4.96918	0.0114219		103452829	LOC103452829	mRNA	-3.42557	2.51706e-12		103434012	LOC103434012	mRNA	4.06934	5.38076e-09		103406823	LOC103406823	mRNA	-0.862552	0.00599704
103444895	LOC103444895	mRNA	6.2048	1.59074e-05		103429338	LOC103429338	mRNA	-2.34069	0.00111542		103406936	LOC103406936	mRNA	5.77957	8.09529e-07		103448355	LOC103448355	mRNA	-0.664122	0.124336		103423103	LOC103423103	mRNA	-3.46576	6.17585e-08		103453414	LOC103453414	mRNA	-1.04641	9.65295e-06
103429438	LOC103429438	mRNA	-1.90474	0.000167513		103434023	LOC103434023	mRNA	1.55727	0.00119761		103452056	LOC103452056	mRNA	-2.79346	5.85851e-06		103454359	LOC103454359	mRNA	-0.300428	0.726517		103434015	LOC103434015	mRNA	-2.23348	1.65797e-10		103413589	LOC103413589	mRNA	-3.19871	1.41911e-05
103404577	LOC103404577	mRNA	-3.92197	2.71328e-16		103450236	LOC103450236	mRNA	0.85936	0.0259442		103404534	LOC103404534	mRNA	-3.60063	9.71339e-09		103404583	LOC103404583	mRNA	1.44887	8.13912e-07		103440035	LOC103440035	mRNA	-0.891514	0.00183329		103408110	LOC103408110	mRNA	0.752385	0.0088055
103410332	LOC103410332	mRNA	4.31229	9.07345e-05		103413557	LOC103413557	mRNA	-5.03711	0.000187913		103450188	LOC103450188	mRNA	6.76914	8.39777e-09		103456327	LOC103456327	mRNA	-1.25112	1.10587e-05		103429317	LOC103429317	mRNA	0.976974	1.57534e-05		103433353	LOC103433353	mRNA	1.98798	0.00161252
114827283	114827283	mRNA	-4.7818	1.98811e-16		103443604	LOC103443604	mRNA	1.45417	6.07453e-09		103429376	LOC103429376	mRNA	6.7074	2.95763e-09		103417952	LOC103417952	mRNA	1.13231	1.56468e-05		103410175	LOC103410175	mRNA	0.67091	0.0517065		103431993	LOC103431993	mRNA	-0.576374	0.0634314
103424923	LOC103424923	mRNA	-1.54344	0.0254531		103403981	LOC103403981	mRNA	-0.699819	0.0585257		103432016	LOC103432016	mRNA	-2.33888	2.5813e-07		103436755	LOC103436755	mRNA	0.882088	0.00171958		103434011	LOC103434011	mRNA	2.72212	0.000325171		103427664	LOC103427664	mRNA	1.07596	0.0277449
103404648	LOC103404648	mRNA	-3.30085	5.49601e-12		103452097	LOC103452097	mRNA	1.02834	0.0106036		103438639	LOC103438639	mRNA	1.04276	5.56548e-06		103440201	LOC103440201	mRNA	-0.975782	0.0761641		103413542	LOC103413542	mRNA	1.06861	7.33995e-06		103433363	LOC103433363	mRNA	-0.831322	0.00229331
103422135	LOC103422135	mRNA	-5.06653	1.13012e-07		103450242	LOC103450242	mRNA	2.02614	5.47062e-09		103438640	LOC103438640	mRNA	-1.50983	4.49598e-05		103440203	LOC103440203	mRNA	0.942658	7.439e-05		103431945	LOC103431945	mRNA	1.0528	6.23785e-05		114823191	114823191	mRNA	1.56611	0.0744354
103424931	LOC103424931	mRNA	-1.13176	4.33215e-11		103446834	LOC103446834	mRNA	1.12103	0.00229803		103438645	LOC103438645	mRNA	-1.68497	8.38807e-05		103436737	LOC103436737	mRNA	1.82678	1.04464e-05		103423113	LOC103423113	mRNA	3.15305	5.42284e-19		103429372	LOC103429372	mRNA	-1.01508	0.00154615
103424929	LOC103424929	mRNA	2.14903	0.000270761		103415676	LOC103415676	mRNA	-0.874143	0.0505574		103413598	LOC103413598	mRNA	5.16581	1.18991e-12		103434720	LOC103434720	mRNA	1.08472	0.000119928		103429325	LOC103429325	mRNA	-1.91395	0.0154119		103443566	LOC103443566	mRNA	3.26354	0.000127564
103450308	LOC103450308	mRNA	1.26795	1.05111e-05		103453473	LOC103453473	mRNA	1.07418	0.000241538		103445591	LOC103445591	mRNA	-4.5778	0.000672181		103452840	LOC103452840	mRNA	-0.461856	0.544246		103429338	LOC103429338	mRNA	-3.9118	1.58801e-23		103415742	LOC103415742	mRNA	1.80374	2.12413e-05
103404656	LOC103404656	mRNA	-1.12171	0.000305193		103402014	LOC103402014	mRNA	0.877798	0.00177904		103450192	LOC103450192	mRNA	-2.25328	2.30695e-09		103434726	LOC103434726	mRNA	-2.11963	0.000305446		103443599	LOC103443599	mRNA	-3.34357	5.16743e-05		103405219	LOC103405219	mRNA	0.648159	0.095014
103448286	LOC103448286	mRNA	0.982925	1.24754e-05		103413548	LOC103413548	mRNA	-1.87035	6.77974e-09		103445594	LOC103445594	mRNA	-1.78948	7.63923e-05		103438737	LOC103438737	mRNA	0.701527	0.0680234		103434023	LOC103434023	mRNA	-1.8728	3.45702e-09		103448931	LOC103448931	mRNA	0.930849	0.021219
103424912	LOC103424912	mRNA	-7.95151	2.29889e-15		103433997	LOC103433997	mRNA	2.1323	6.49483e-10		103413603	WRKY12	mRNA	1.83452	2.02473e-07		103407045	LOC103407045	mRNA	2.24783	5.63207e-10		103403983	LOC103403983	mRNA	-1.30502	0.000155697		103405215	LOC103405215	mRNA	1.0625	0.00129107
103404658	LOC103404658	mRNA	-2.44348	5.04949e-07		103433998	LOC103433998	mRNA	1.95487	9.15625e-19		103452068	LOC103452068	mRNA	-1.37488	4.75252e-05		103456344	LOC103456344	mRNA	-1.42685	0.000553398		103413557	LOC103413557	mRNA	-3.71828	4.84065e-11		103446803	LOC103446803	mRNA	1.65135	0.00590869
103422107	LOC103422107	mRNA	2.64441	3.01373e-22		103440053	LOC103440053	mRNA	-4.09485	4.98649e-09		103452067	LOC103452067	mRNA	2.41113	5.71418e-08		103417973	LOC103417973	mRNA	-1.44591	2.3912e-05		103403984	LOC103403984	mRNA	-1.14315	0.00146855		103448940	LOC103448940	mRNA	-1.05518	7.0304e-05
103424908	LOC103424908	mRNA	-3.26758	2.34326e-09		103407991	LOC103407991	mRNA	-3.01404	7.25979e-05		103410212	LOC103410212	mRNA	-2.01204	1.85125e-05		103452850	LOC103452850	mRNA	-1.15872	6.21901e-05		103452099	LOC103452099	mRNA	1.57388	1.89615e-05		103452074	LOC103452074	mRNA	-1.25378	0.000310513
103424909	LOC103424909	mRNA	0.989317	0.00236368		103433995	LOC103433995	mRNA	1.82555	0.00169006		103406824	LOC103406824	mRNA	3.23659	2.02691e-10		103424778	LOC103424778	mRNA	2.03454	3.07076e-13		103450235	LOC103450235	mRNA	-1.17873	0.000122056		103443583	LOC103443583	mRNA	0.879215	0.0612787
103404667	LOC103404667	mRNA	4.05168	1.792e-05		103427617	LOC103427617	mRNA	5.01641	2.62425e-07		103406823	LOC103406823	mRNA	1.75043	2.56553e-10		103452842	LOC103452842	mRNA	-1.36896	0.0445777		103452098	LOC103452098	mRNA	-2.90627	2.0274e-08		103453447	LOC103453447	mRNA	0.936983	0.00536632
103450320	LOC103450320	mRNA	-1.11856	6.12538e-05		103413460	LOC103413460	mRNA	-1.29031	6.91587e-06		103429360	LOC103429360	mRNA	3.03768	1.2759e-09		103456338	LOC103456338	mRNA	1.35314	0.000362022		103403981	LOC103403981	mRNA	-1.81106	2.55153e-16		103403318	LOC103403318	mRNA	3.04537	0.0217707
103422099	LOC103422099	mRNA	-5.54115	0.000188323		103413468	LOC103413468	mRNA	-2.52966	2.03473e-06		114821477	114821477	mRNA	-3.68422	1.91601e-27		103452844	LOC103452844	mRNA	-2.20212	3.68729e-05		103450242	LOC103450242	mRNA	1.59035	2.60634e-08		103444844	LOC103444844	mRNA	-1.00214	0.00295839
103448307	LOC103448307	mRNA	1.38136	0.0340843		103455023	LOC103455023	mRNA	-1.07315	2.75044e-05		103429365	LOC103429365	mRNA	-1.11854	0.0114759		103414731	LOC103414731	mRNA	-2.41935	1.88222e-09		103413575	LOC103413575	mRNA	-0.926631	0.00118612		103437985	LOC103437985	mRNA	-1.18625	0.00344478
103424893	LOC103424893	mRNA	-4.98647	3.67709e-08		103437351	LOC103437351	mRNA	1.69207	1.52661e-07		114823185	114823185	mRNA	-1.27825	4.1718e-15		103424794	LOC103424794	mRNA	1.3297	1.16666e-10		103403980	LOC103403980	mRNA	1.22056	7.0646e-09		103433463	DHAR	mRNA	0.768308	0.00467548
103404663	LOC103404663	mRNA	1.14494	0.012482		103434008	LOC103434008	mRNA	-0.7521	0.0711896		103431980	LOC103431980	mRNA	3.08199	7.92658e-06		103444865	LOC103444865	mRNA	-3.34578	9.90316e-13		103450239	LOC103450239	mRNA	0.916705	0.00111234		114825618	114825618	mRNA	0.854988	0.0068268
103424902	LOC103424902	mRNA	1.07273	4.86293e-06		103446853	LOC103446853	mRNA	2.42259	0.000438048		103429375	LOC103429375	mRNA	2.95751	8.96814e-08		103407049	LOC103407049	mRNA	2.47703	2.76194e-05		103410195	LOC103410195	mRNA	6.25956	1.35278e-06		103444849	LOC103444849	mRNA	0.671615	0.215683
103404662	LOC103404662	mRNA	-1.57269	1.5579e-05		103446854	LOC103446854	mRNA	-1.86608	2.68741e-05		103429368	LOC103429368	mRNA	2.28985	2.36488e-05		114825623	114825623	mRNA	-4.32405	0.00619069		103452109	LOC103452109	mRNA	1.41703	0.00851091		103456316	LOC103456316	mRNA	-0.682823	0.0305209
103450322	LOC103450322	mRNA	-4.07509	3.08853e-07		103448249	LOC103448249	mRNA	-2.15363	0.00022556		103438633	LOC103438633	mRNA	2.32483	2.65887e-15		103414717	LOC103414717	mRNA	-1.32464	0.000738008		103410189	LOC103410189	mRNA	-2.63524	1.27109e-07		103410346	LOC103410346	mRNA	-2.03809	0.0123987
103424879	LOC103424879	mRNA	-2.07516	0.00042923		103405913	LOC103405913	mRNA	-1.85387	0.000321598		103438635	LOC103438635	mRNA	2.21406	9.4146e-22		114825636	114825636	mRNA	-2.8426	0.0176291		103403986	LOC103403986	mRNA	2.13881	1.11091e-05		103415872	LOC103415872	mRNA	1.52042	8.20999e-06
103422091	LOC103422091	mRNA	-3.23173	1.00225e-07		103455026	LOC103455026	mRNA	-1.69548	7.6062e-06		103406845	LOC103406845	mRNA	1.38181	0.00217438		103442849	LOC103442849	mRNA	1.16823	7.92319e-06		103433997	LOC103433997	mRNA	1.05526	4.75679e-05		103415873	LOC103415873	mRNA	-5.62853	2.7835e-05
103424889	LOC103424889	mRNA	7.8407	2.94751e-12		103450256	LOC103450256	mRNA	-1.03236	1.69141e-05		103413615	LOC103413615	mRNA	-3.15911	2.22252e-10		103434711	LOC103434711	mRNA	-1.80858	0.00125304		103440049	LOC103440049	mRNA	-1.48533	0.000358841		103455114	LOC103455114	mRNA	-2.38331	8.07145e-13
103422075	LOC103422075	mRNA	6.68473	1.0748e-07		103451486	LOC103451486	mRNA	0.859031	0.00160548		103410222	LOC103410222	mRNA	-3.5257	1.5043e-06		103438692	LOC103438692	mRNA	1.91787	1.1467e-08		103440053	LOC103440053	mRNA	-1.9143	5.3174e-05		103455112	LOC103455112	mRNA	1.91571	5.4288e-07
103404630	LOC103404630	mRNA	4.20022	7.19631e-08		103448267	LOC103448267	mRNA	2.7178	1.06885e-05		103452073	LOC103452073	mRNA	-1.73165	2.92665e-13		103438690	LOC103438690	mRNA	-1.71108	0.245045		103431904	LOC103431904	mRNA	1.02836	7.42081e-05		103403391	LOC103403391	mRNA	-0.655647	0.126739
103404624	LOC103404624	mRNA	-4.27322	7.81569e-12		103405162	LOC103405162	mRNA	1.32024	0.000326814		103452078	LOC103452078	mRNA	5.57609	0.000103417		103434707	LOC103434707	mRNA	0.929069	0.00285857		103423074	LOC103423074	mRNA	-1.26637	0.000369092		103451574	LOC103451574	mRNA	0.934147	0.0053537
103407066	LOC103407066	mRNA	-6.6229	9.53744e-05		103401973	LOC103401973	mRNA	-1.89717	2.09733e-05		103413620	LOC103413620	mRNA	-3.59207	3.95971e-06		103429477	LOC103429477	mRNA	1.12995	0.0010773		103440054	LOC103440054	mRNA	-1.97027	3.36065e-14		103455107	LOC103455107	mRNA	1.81958	2.68292e-05
103407058	LOC103407058	mRNA	1.61233	3.51001e-06		103405919	LOC103405919	mRNA	-0.642769	0.233872		103443580	LOC103443580	mRNA	-1.95985	0.000146563		103438688	LOC103438688	mRNA	3.2428	3.8168e-12		103401967	LOC103401967	mRNA	0.640761	0.0869108		103433458	LOC103433458	mRNA	2.84515	0.00608109
103404633	LOC103404633	mRNA	3.8975	5.60847e-33		103407998	LOC103407998	mRNA	1.05624	0.00195615		103452075	LOC103452075	mRNA	1.76869	1.04845e-07		103436722	LOC103436722	mRNA	-0.692229	0.0382456		103429298	LOC103429298	mRNA	-1.48065	0.000457359		103440201	LOC103440201	mRNA	1.19165	0.0345834
103444825	LOC103444825	mRNA	4.95921	2.03856e-33		103405917	LOC103405917	mRNA	-1.66601	5.4514e-05		103450204	LOC103450204	mRNA	-1.05016	0.00376173		103436733	LOC103436733	mRNA	1.20652	0.000257287		103440060	LOC103440060	mRNA	-1.53037	0.0103486		103417942	LOC103417942	mRNA	0.669857	0.130851
114825590	114825590	mRNA	2.03404	7.13313e-07		103451497	LOC103451497	mRNA	2.92749	1.1451e-07		103452074	LOC103452074	mRNA	-2.24424	2.76692e-17		103406954	LOC103406954	mRNA	1.54146	7.72409e-09		103403933	LOC103403933	mRNA	0.843775	0.00428924		103431190	LOC103431190	mRNA	1.60658	9.0319e-20
103444832	LOC103444832	mRNA	-1.56351	2.94461e-07		103430265	LOC103430265	mRNA	2.56928	1.50516e-08		103443583	LOC103443583	mRNA	2.04154	9.13655e-07		103452864	LOC103452864	mRNA	-1.46744	0.000732358		103434009	LOC103434009	mRNA	-2.34502	0.000288208		103441552	LOC103441552	mRNA	0.980162	0.0020377
103444834	LOC103444834	mRNA	1.26472	8.54597e-10		103433983	LOC103433983	mRNA	-2.38979	7.05665e-05		103452081	LOC103452081	mRNA	1.94532	0.0270553		103417894	LOC103417894	mRNA	-1.33845	9.01101e-06		103413468	LOC103413468	mRNA	-2.35493	1.14347e-13		103431187	LOC103431187	mRNA	0.854008	0.16934
103424865	LOC103424865	mRNA	-5.48339	3.85246e-14		103431867	LOC103431867	mRNA	0.982933	0.00194633		103450210	LOC103450210	mRNA	-1.56468	0.000709454		103452866	LOC103452866	mRNA	-2.08078	0.00141691		103434002	LOC103434002	mRNA	1.28611	0.000713355		103452840	LOC103452840	mRNA	1.63094	0.120957
103448337	LOC103448337	mRNA	1.21898	0.000131622		103437327	LOC103437327	mRNA	3.55079	3.48067e-22		103452080	LOC103452080	mRNA	4.42265	1.10212e-44		103417903	LOC103417903	mRNA	-3.23508	4.21476e-59		103448251	LOC103448251	mRNA	-2.15626	0.000803927		103437971	LOC103437971	mRNA	-2.34398	0.00827459
103422071	LOC103422071	mRNA	-0.716967	0.0584786		103431869	LOC103431869	mRNA	1.70733	6.53401e-06		103402035	LOC103402035	mRNA	2.01753	7.75569e-06		103424766	LOC103424766	mRNA	-3.89839	3.53095e-11		103448249	LOC103448249	mRNA	-1.88158	1.69684e-10		103456334	LOC103456334	mRNA	0.499886	0.478091
103424839	LOC103424839	mRNA	1.23778	0.00012381		103437326	LOC103437326	mRNA	2.80231	1.26596e-23		103410239	LOC103410239	mRNA	-1.18081	1.19614e-05		103406966	LOC103406966	mRNA	-1.27959	0.000168262		103405913	LOC103405913	mRNA	-2.34537	5.20136e-13		103438737	LOC103438737	mRNA	-0.910416	0.019567
103448340	LOC103448340	mRNA	4.72371	0.000128379		114824451	114824451	mRNA	2.54445	4.1477e-05		103406852	LOC103406852	mRNA	4.79058	1.23367e-07		114825635	114825635	mRNA	-0.252269	0.692144		103448253	LOC103448253	mRNA	0.941754	2.70843e-05		103407045	LOC103407045	mRNA	1.11247	0.00920869
103407092	LOC103407092	mRNA	7.04854	7.30344e-07		114824454	114824454	mRNA	-1.48197	0.00287713		114823178	114823178	mRNA	7.51304	1.21751e-10		103429462	LOC103429462	mRNA	1.11975	0.00115696		103403949	LOC103403949	mRNA	-2.20734	2.41646e-05		103417972	LOC103417972	mRNA	1.17931	7.28663e-09
103448343	LOC103448343	mRNA	-0.901644	9.79794e-05		103425814	LOC103425814	mRNA	-6.56458	5.0725e-06		103444844	LOC103444844	mRNA	2.07832	1.3703e-07		103444884	LOC103444884	mRNA	-1.91498	3.13906e-05		103418976	LOC103418976	mRNA	-3.97848	1.406e-14		114822569	114822569	mRNA	-0.942277	0.00466
103424844	LOC103424844	mRNA	-2.73444	3.31537e-14		103440086	LOC103440086	mRNA	-1.53336	0.00113679		103440181	LOC103440181	mRNA	-0.941736	0.0114779		103434694	LOC103434694	mRNA	3.08213	0.000205		103401973	LOC103401973	mRNA	-2.12329	1.7246e-08		103407039	LOC103407039	mRNA	0.997887	0.0018609
103407091	LOC103407091	mRNA	1.45261	3.07827e-05		103427591	LOC103427591	mRNA	2.06355	1.93958e-05		103438751	LOC103438751	mRNA	1.02803	0.000516669		103438678	LOC103438678	mRNA	-0.820174	0.0016368		103403947	LOC103403947	mRNA	1.43502	0.0335714		103451584	LOC103451584	mRNA	-1.50602	0.000821597
103404646	LOC103404646	mRNA	-1.67942	0.000553227		103455042	LOC103455042	mRNA	2.22526	0.00226639		103438754	LOC103438754	mRNA	6.65756	3.22516e-06		103434692	LOC103434692	mRNA	-3.62204	1.33256e-12		103452120	LOC103452120	mRNA	0.844931	8.26367e-05		103452842	LOC103452842	mRNA	1.7169	0.0840575
103437650	LOC103437650	mRNA	-4.85474	0.000101849		103435265	LOC103435265	mRNA	-1.47542	1.81154e-05		103434743	NAC3	mRNA	1.37211	0.00634186		103429453	LOC103429453	mRNA	-0.894806	0.101395		103450261	LOC103450261	mRNA	-1.76259	2.59861e-06		103424790	LOC103424790	mRNA	-0.73884	0.0513214
103437649	LOC103437649	mRNA	-1.20575	0.00823835		103427589	LOC103427589	mRNA	2.14072	2.15055e-08		103456320	LOC103456320	mRNA	1.19876	2.71026e-05		114822601	114822601	mRNA	-1.4256	0.0251206		103405920	LOC103405920	mRNA	1.23063	1.095e-08		103456338	LOC103456338	mRNA	-0.826008	0.0369495
103437645	LOC103437645	mRNA	3.9316	5.08801e-13		103437330	LOC103437330	mRNA	-2.21162	5.93716e-05		103434746	LOC103434746	mRNA	-3.25651	4.60755e-18		114822603	114822603	mRNA	3.54013	3.6901e-06		103401969	LOC103401969	mRNA	-0.904809	0.00782867		103449587	LOC103449587	mRNA	0.720579	0.102837
103439134	LOC103439134	mRNA	1.55501	2.35706e-05		103446872	LOC103446872	mRNA	-2.84506	0.000519524		103454344	LOC103454344	mRNA	-3.01753	1.86601e-10		103452889	LOC103452889	mRNA	1.77288	8.05907e-06		114821508	114821508	mRNA	2.09054	1.52448e-11		103452844	LOC103452844	mRNA	1.31668	0.294629
103437644	LOC103437644	mRNA	-1.53129	4.25499e-07		103427592	LOC103427592	mRNA	1.19651	6.92369e-06		103417951	LOC103417951	mRNA	-1.27938	0.00013906		103417932	LOC103417932	mRNA	1.41906	0.0141775		114821509	114821509	mRNA	-1.20026	0.000160903		103403404	LOC103403404	mRNA	-1.87742	0.00171107
103437648	LOC103437648	mRNA	-3.97754	2.91607e-12		103435256	LOC103435256	mRNA	-0.795078	0.102862		103452829	LOC103452829	mRNA	-3.98976	1.8359e-09		103417930	LOC103417930	mRNA	0.792076	0.049172		103405917	LOC103405917	mRNA	-1.36187	5.63169e-08		103424788	LOC103424788	mRNA	1.40075	1.40807e-07
114819451	114819451	mRNA	-2.49256	3.21663e-06		103401982	LOC103401982	mRNA	-5.57406	2.04503e-14		103410344	LOC103410344	mRNA	3.00992	0.000704132		103456375	LOC103456375	mRNA	-3.54718	1.969e-10		103401971	LOC103401971	mRNA	-1.97184	3.2444e-05		103456335	LOC103456335	mRNA	0.304394	0.568155
114819458	114819458	mRNA	-5.48431	4.37499e-19		103450267	LOC103450267	mRNA	2.35635	7.60184e-06		103410342	LOC103410342	mRNA	1.75264	1.52492e-05		103454421	LOC103454421	mRNA	-1.88567	5.23848e-05		114827273	114827273	mRNA	-2.74955	0.00128932		103438709	LOC103438709	mRNA	-5.08825	0.000567218
108171407	LOC108171407	mRNA	-1.05507	2.71891e-07		103403966	LOC103403966	mRNA	-2.5047	2.70159e-06		103424798	LOC103424798	mRNA	-2.52105	1.49894e-09		103417938	BZIP12	mRNA	1.59525	6.08914e-05		103440074	LOC103440074	mRNA	1.25679	8.33597e-10		103412500	LOC103412500	mRNA	1.60757	0.00213055
103443171	LOC103443171	mRNA	-1.45616	1.46291e-05		103408035	LOC103408035	mRNA	-4.79973	2.14366e-11		103406996	LOC103406996	mRNA	-1.31657	2.74718e-07		103454416	LOC103454416	mRNA	-1.93182	0.00191795		103425810	LOC103425810	mRNA	-2.04662	2.01938e-05		114825621	114825621	mRNA	1.64695	4.00206e-06
103443174	LOC103443174	mRNA	3.02935	0.00249152		103405172	LOC103405172	mRNA	2.01838	0.000481486		103424813	LOC103424813	mRNA	1.12557	0.000107585		103404579	LOC103404579	mRNA	-3.14045	2.16373e-05		103433983	LOC103433983	mRNA	-1.24507	1.70157e-07		103444865	LOC103444865	mRNA	-1.74784	0.000127943
103441065	LOC103441065	mRNA	2.66975	3.93883e-05		103431130	LOC103431130	mRNA	1.07251	0.000558012		103436755	LOC103436755	mRNA	2.31884	2.0425e-06		103444893	LOC103444893	mRNA	-1.48408	5.9861e-05		114821525	114821525	mRNA	0.726618	0.00589221		103409175	LOC103409175	mRNA	1.49039	6.70662e-06
114821119	114821119	mRNA	2.16857	2.04858e-05		103435351	LOC103435351	mRNA	0.746033	0.0624326		114825610	114825610	mRNA	1.15586	7.51366e-09		103444895	LOC103444895	mRNA	-1.69182	0.00760759		103423052	LOC103423052	mRNA	-3.32098	0.000239129		103404609	LOC103404609	mRNA	1.927	0.0240487
103437642	LOC103437642	mRNA	1.66864	0.00157898		103429426	LOC103429426	mRNA	-2.37533	2.39679e-11		103452838	LOC103452838	mRNA	5.74544	4.37111e-07		103429439	LOC103429439	mRNA	1.17896	5.38764e-07		103433985	LOC103433985	mRNA	-1.85806	0.00246945		114825623	114825623	mRNA	-4.40381	0.0128849
103443177	LOC103443177	mRNA	-7.33824	6.83213e-16		103433405	LOC103433405	mRNA	-1.47769	1.61124e-14		103440199	LOC103440199	mRNA	7.65098	3.45712e-24		103404577	LOC103404577	mRNA	-1.34025	1.18844e-05		103425814	LOC103425814	mRNA	-5.62674	3.43887e-41		103433437	LOC103433437	mRNA	-1.24208	0.0150254
103443178	LOC103443178	mRNA	2.55788	6.56944e-05		103435346	LOC103435346	mRNA	1.18831	1.87664e-07		103407019	LOC103407019	mRNA	-1.12153	3.85493e-09		103444901	LOC103444901	mRNA	1.4355	0.00270876		103423066	LOC103423066	mRNA	1.66649	0.0683252		103435384	LOC103435384	mRNA	0.771449	0.0362693
103441074	LOC103441074	mRNA	1.03017	0.00315025		114827746	114827746	mRNA	-1.09809	0.0276781		103410350	LOC103410350	mRNA	2.9714	1.01661e-05		114827282	114827282	mRNA	-2.59031	0.0407395		103425822	LOC103425822	mRNA	1.31113	6.15479e-08		103434711	LOC103434711	mRNA	-1.6636	0.000931989
103443180	LOC103443180	mRNA	-4.13782	2.81438e-08		114825007	114825007	mRNA	-1.33379	6.54802e-05		103436736	LOC103436736	mRNA	1.04986	0.00496728		103434792	LOC103434792	mRNA	1.8779	2.17688e-08		103450265	LOC103450265	mRNA	-3.99074	5.34697e-10		103438691	LOC103438691	mRNA	-0.85493	0.0385423
103439122	LOC103439122	mRNA	-1.27737	0.00382051		103433397	LOC103433397	mRNA	1.72968	7.33568e-05		103434720	LOC103434720	mRNA	3.81416	1.80148e-07		103440114	LOC103440114	mRNA	3.56339	1.55618e-14		103433992	LOC103433992	mRNA	-1.20981	0.000184585		103429472	LOC103429472	mRNA	1.39968	0.00226793
103437636	LOC103437636	mRNA	-1.10113	3.18791e-06		114827751	114827751	mRNA	-1.97294	0.00102071		103452840	LOC103452840	mRNA	10.0039	8.62802e-14		103424924	LOC103424924	mRNA	0.936792	0.000984739		103401982	LOC103401982	mRNA	-4.7985	2.44945e-33		103438689	LOC103438689	mRNA	-0.828064	0.0114867
103437639	LOC103437639	mRNA	-1.91859	0.000597298		103415756	LOC103415756	mRNA	-1.10122	0.00245203		103434733	LOC103434733	mRNA	-2.10524	0.000738288		103404648	LOC103404648	mRNA	-1.63405	4.27165e-09		103448268	LOC103448268	mRNA	-2.80278	8.06401e-05		103456352	LOC103456352	mRNA	1.18359	0.00339111
103437637	LOC103437637	mRNA	-0.99233	1.39844e-05		114821451	114821451	mRNA	-2.47774	3.41684e-05		103434726	LOC103434726	mRNA	1.79988	0.00160396		103422138	LOC103422138	mRNA	-2.02217	0.000355708		103450267	LOC103450267	mRNA	1.62094	1.08391e-07		103417894	LOC103417894	mRNA	1.72804	8.02616e-11
103422412	LOC103422412	mRNA	-2.76932	0.0025728		114826073	114826073	mRNA	1.12447	2.01549e-05		103438737	LOC103438737	mRNA	4.82689	1.16814e-24		103448291	LOC103448291	mRNA	-1.79677	0.00277585		103413500	LOC103413500	mRNA	0.913038	0.0121574		103403375	LOC103403375	mRNA	-0.734058	0.0592236
108171420	LOC108171420	mRNA	1.46727	7.02035e-06		114827752	114827752	mRNA	-1.20505	0.00640625		103454386	LOC103454386	mRNA	2.51744	3.5884e-08		103448302	LOC103448302	mRNA	1.09421	0.00261839		103413501	LOC103413501	mRNA	1.86473	3.70139e-09		103452866	LOC103452866	mRNA	-2.12097	0.00220876
103422411	LOC103422411	mRNA	2.08835	1.87531e-07		103450829	LOC103450829	mRNA	1.11406	0.00545102		114822569	114822569	mRNA	1.34419	1.23439e-06		103414775	LOC103414775	mRNA	-0.976439	0.00101971		103450275	LOC103450275	mRNA	1.19336	6.76374e-08		114819793	114819793	mRNA	-1.29551	0.000514673
114819468	114819468	mRNA	5.52141	5.19366e-05		103443517	LOC103443517	mRNA	0.998339	0.00175175		103414724	LOC103414724	mRNA	7.61602	1.9583e-08		103434779	LOC103434779	mRNA	1.2482	2.34417e-06		103403966	LOC103403966	mRNA	-1.85048	5.37899e-11		114822583	114822583	mRNA	-1.26082	1.45208e-05
103441079	MYB5	mRNA	-3.26653	9.38593e-15		103412399	LOC103412399	mRNA	1.8832	0.000648145		103407039	LOC103407039	mRNA	1.68003	0.0016028		103436813	LOC103436813	mRNA	-1.74455	1.9871e-09		103410142	LOC103410142	mRNA	-6.05919	1.0477e-07		103452857	LOC103452857	mRNA	-1.42241	0.0160637
103441081	LOC103441081	mRNA	7.24937	5.07126e-07		103452036	LOC103452036	mRNA	-1.01262	8.53365e-06		103452850	LOC103452850	mRNA	-2.91619	5.947e-09		103434782	LOC103434782	mRNA	-1.14775	0.00096496		103401988	LOC103401988	mRNA	-1.86882	3.26445e-06		103405270	LOC103405270	mRNA	-1.79131	0.000270321
103441085	LOC103441085	mRNA	4.82976	6.31969e-32		103450155	LOC103450155	mRNA	-1.13351	9.20279e-06		103424778	LOC103424778	mRNA	2.05118	0.00014438		103456281	LOC103456281	mRNA	-2.17066	1.76411e-08		103403965	LOC103403965	mRNA	-1.76887	9.96388e-07		103424766	LOC103424766	mRNA	4.21748	9.50571e-15
103437618	LOC103437618	mRNA	1.76929	2.14802e-21		103442251	LOC103442251	mRNA	-3.48372	1.12892e-06		103452842	LOC103452842	mRNA	11.3549	2.22555e-18		103422104	LOC103422104	mRNA	1.13362	2.67386e-07		103401985	LOC103401985	mRNA	-1.08948	2.69256e-05		103452863	LOC103452863	mRNA	-2.81009	1.21207e-05
103437620	LOC103437620	mRNA	4.12481	4.34536e-08		103443518	LOC103443518	mRNA	-1.62859	0.00257692		103454370	LOC103454370	mRNA	1.82775	4.64408e-07		103456279	LOC103456279	mRNA	-1.55455	0.00047077		114821522	114821522	mRNA	-1.55694	0.00116107		103454393	LOC103454393	mRNA	-4.0918	0.000179862
103437613	LOC103437613	mRNA	-1.16965	0.00138348		103448893	LOC103448893	mRNA	-1.06102	3.64504e-10		103452844	LOC103452844	mRNA	5.62268	3.14287e-11		103424908	LOC103424908	mRNA	3.41167	1.47203e-10		103403958	LOC103403958	mRNA	-0.717916	0.00835891		103405268	LOC103405268	mRNA	2.83342	1.60429e-05
103437614	LOC103437614	mRNA	5.17355	4.66363e-94		103446759	LOC103446759	mRNA	-2.55481	0.0370251		103414731	LOC103414731	mRNA	2.60732	4.24476e-07		103422094	LOC103422094	mRNA	1.22266	7.05792e-06		103432047	LOC103432047	mRNA	-0.66028	0.112716		103435378	LOC103435378	mRNA	1.49154	0.00841072
103422401	LOC103422401	mRNA	5.77632	1.02877e-10		103442254	LOC103442254	mRNA	1.81816	7.35644e-08		103424788	LOC103424788	mRNA	1.50502	1.57898e-11		103424893	LOC103424893	mRNA	-2.53512	7.83484e-06		103429426	LOC103429426	mRNA	-1.49583	3.75286e-10		103415800	LOC103415800	mRNA	2.33262	6.5097e-07
103422391	LOC103422391	mRNA	-2.01241	0.0213929		103406908	LOC103406908	mRNA	-2.94581	1.94601e-06		103452846	LOC103452846	mRNA	3.22464	3.68831e-05		103450325	LOC103450325	mRNA	-2.2696	0.0103282		103436681	LOC103436681	mRNA	1.48526	2.43778e-06		103410318	LOC103410318	mRNA	1.13872	0.000276451
103422390	LOC103422390	mRNA	-1.34171	0.000201028		103406907	LOC103406907	mRNA	-2.70567	9.84368e-06		103417959	LOC103417959	mRNA	0.999204	3.7942e-06		103450322	LOC103450322	mRNA	-2.03949	3.96897e-09		103436688	LOC103436688	mRNA	-2.38265	1.98641e-07		114825632	114825632	mRNA	1.52398	0.00184491
103441091	LOC103441091	mRNA	2.46476	3.6422e-09		103410269	LOC103410269	mRNA	2.72134	3.4977e-11		103444865	LOC103444865	mRNA	3.83978	3.4208e-10		103434775	LOC103434775	mRNA	3.69702	9.94635e-13		103438668	LOC103438668	mRNA	0.909383	0.00046655		103436712	LOC103436712	mRNA	1.80683	2.33132e-13
103441093	LOC103441093	mRNA	2.68032	1.57018e-28		103448900	LOC103448900	mRNA	2.37581	1.40981e-05		103429475	LOC103429475	mRNA	6.88501	1.11954e-07		103434777	LOC103434777	mRNA	-1.65248	0.000768284		103436685	LOC103436685	mRNA	1.0585	1.51098e-08		103444885	LOC103444885	mRNA	0.840928	0.00962692
103441096	LOC103441096	mRNA	-7.81983	1.73849e-12		103446765	LOC103446765	mRNA	1.16766	0.000414468		103438697	LOC103438697	mRNA	2.10241	0.000190256		103414805	LOC103414805	mRNA	1.37036	2.36685e-05		103432041	LOC103432041	mRNA	-1.52881	0.000259576		103438680	LOC103438680	mRNA	2.35784	0.000112877
103437598	LOC103437598	mRNA	5.37704	5.56375e-05		103403333	LOC103403333	mRNA	-3.04671	3.04491e-09		103438691	LOC103438691	mRNA	-3.511	5.25777e-09		114827292	114827292	mRNA	-1.53157	0.343043		114823152	114823152	mRNA	-0.873027	0.00189194		103438679	LOC103438679	mRNA	3.46586	0.000220063
103437593	LOC103437593	mRNA	2.86952	1.25686e-17		103436668	LOC103436668	mRNA	2.83114	1.04086e-07		103438689	LOC103438689	mRNA	1.31436	7.16686e-05		103418060	LOC103418060	mRNA	-0.988519	0.000981603		103410258	LOC103410258	mRNA	-1.22341	4.74546e-05		103429453	LOC103429453	mRNA	1.31445	0.0187276
103437589	LOC103437589	mRNA	1.35275	2.99748e-06		103437433	LOC103437433	mRNA	4.31833	0.000119649		103438690	LOC103438690	mRNA	-5.31444	0.000111479		103436798	LOC103436798	mRNA	0.888033	0.0070607		103443517	LOC103443517	mRNA	1.17259	0.000607415		103454409	LOC103454409	mRNA	1.22914	6.96627e-05
103437596	LOC103437596	mRNA	-2.40718	0.000252985		103436667	LOC103436667	mRNA	-1.17227	0.000214798		103436733	LOC103436733	mRNA	2.03375	6.30652e-05		103440160	LOC103440160	mRNA	1.25057	0.00354521		103452036	LOC103452036	mRNA	-0.927796	0.00634583		103434702	LOC103434702	mRNA	-1.08387	0.00109456
103422385	LOC103422385	mRNA	-1.73872	3.8541e-08		103433387	LOC103433387	mRNA	-1.43069	2.73822e-11		103454392	LOC103454392	mRNA	-1.79963	3.42397e-06		103434764	LOC103434764	mRNA	-1.57339	3.77571e-08		103413654	LOC103413654	mRNA	-3.05182	6.26826e-09		103410323	LOC103410323	mRNA	-1.51167	0.00389716
103422389	LOC103422389	mRNA	-6.14235	5.18696e-08		103429411	LOC103429411	mRNA	-1.0843	1.62721e-05		103456350	LOC103456350	mRNA	-2.52097	9.3168e-13		103436786	LOC103436786	mRNA	1.04601	0.00015081		103443518	LOC103443518	mRNA	-2.37384	2.04677e-08		103456375	LOC103456375	mRNA	-1.57298	0.00302755
103422388	LOC103422388	mRNA	-4.83868	5.58765e-27		103415780	LOC103415780	mRNA	-5.38289	1.75228e-11		103410306	LOC103410306	mRNA	2.80116	3.6062e-11		103436795	ACBP2	mRNA	-0.072546	0.890489		103443525	LOC103443525	mRNA	-5.58611	1.48897e-16		103454421	LOC103454421	mRNA	0.693528	0.176067
103422379	LOC103422379	mRNA	2.8719	1.10339e-07		114827762	114827762	mRNA	5.89919	0.000390599		103417894	LOC103417894	mRNA	2.54329	5.49368e-12		103422077	LOC103422077	mRNA	-3.74118	3.37246e-07		103452041	LOC103452041	mRNA	1.28847	0.00395139		103409129	ZIP1	mRNA	1.13339	3.22147e-08
114819488	114819488	mRNA	-3.08322	9.31991e-12		114826082	114826082	mRNA	1.78496	8.68966e-05		103410304	LOC103410304	mRNA	2.61528	1.10095e-09		103417994	LOC103417994	mRNA	1.22259	0.000446513		103406908	LOC103406908	mRNA	-2.86433	1.12846e-23		103403390	LOC103403390	mRNA	1.29507	0.0466197
103441118	LOC103441118	mRNA	3.74718	2.24551e-16		103436673	LOC103436673	mRNA	-2.62271	8.37071e-14		108174294	LOC108174294	mRNA	2.96785	1.17948e-08		103414743	LOC103414743	mRNA	-1.8894	0.00133954		103406907	LOC103406907	mRNA	-3.01834	5.43603e-20		103439610	LOC103439610	mRNA	-1.97471	0.000708801
103443094	LOC103443094	mRNA	4.09048	0.00022222		103405256	LOC103405256	mRNA	-0.938753	0.000200652		103417903	LOC103417903	mRNA	-2.32978	7.97954e-12		103414745	LOC103414745	mRNA	-1.04344	0.275026		103410269	LOC103410269	mRNA	1.92137	1.86221e-14		103418043	LOC103418043	mRNA	1.02359	0.00156993
103437701	LOC103437701	mRNA	-1.2706	0.000501247		103450847	LOC103450847	mRNA	-1.30838	0.000133652		103456358	LOC103456358	mRNA	-1.55148	0.000553566		103407051	LOC103407051	mRNA	-3.5348	7.01747e-07		103450157	LOC103450157	mRNA	1.78982	5.98674e-07		103450308	LOC103450308	mRNA	0.951697	0.00188236
103434215	LOC103434215	mRNA	0.778643	0.00536623		103415787	LOC103415787	mRNA	-3.87227	4.30486e-07		103454396	LOC103454396	mRNA	-1.34032	0.00119037		103434761	LOC103434761	mRNA	0.8524	0.00670452		103450164	LOC103450164	mRNA	-0.800133	0.00432957		103448302	LOC103448302	mRNA	-1.13105	0.000242475
114821077	114821077	mRNA	-2.79182	2.44767e-07		103412424	LOC103412424	mRNA	3.91686	0.0211095		114822584	114822584	mRNA	-1.77762	4.98866e-10		103452790	LOC103452790	mRNA	-0.749815	0.0065613		103413635	LOC103413635	mRNA	-1.81798	4.29176e-05		103451517	LOC103451517	mRNA	-0.928118	8.3236e-05
114819410	114819410	mRNA	2.26633	3.52993e-05		103448908	LOC103448908	mRNA	1.18142	0.000255869		103424770	LOC103424770	mRNA	-1.5087	0.0053764		103444825	LOC103444825	mRNA	-1.80109	1.53598e-05		103406888	LOC103406888	mRNA	1.36302	0.0116593		103453529	LOC103453529	mRNA	1.62656	0.00552345
103437700	LOC103437700	mRNA	1.6956	3.32514e-06		103412428	LOC103412428	mRNA	-0.758538	0.0118547		103456356	LOC103456356	mRNA	-2.02003	1.49662e-11		114827301	114827301	mRNA	2.77177	0.00187008		103436668	LOC103436668	mRNA	0.648841	0.120917		103451518	LOC103451518	mRNA	-1.41884	0.00612577
103441004	LOC103441004	mRNA	1.39091	0.00343496		103415797	LOC103415797	mRNA	1.46537	1.15474e-11		103452859	LOC103452859	mRNA	1.61143	8.58505e-07		103434755	LOC103434755	mRNA	-4.45061	5.91708e-06		103436667	LOC103436667	mRNA	-2.43628	1.41217e-09		103419926	LOC103419926	mRNA	-1.68254	0.00137527
103437694	LOC103437694	mRNA	6.7645	1.52099e-24		103443541	LOC103443541	mRNA	1.1249	5.77465e-05		103424765	LOC103424765	mRNA	-1.31231	1.39526e-07		103436772	LOC103436772	mRNA	1.56841	0.000963887		103436669	LOC103436669	mRNA	-1.81693	9.84772e-08		103411321	LOC103411321	mRNA	3.74387	2.35357e-13
103441009	LOC103441009	mRNA	-2.07288	0.000374543		103450187	LOC103450187	mRNA	-1.23621	7.89117e-06		103424766	LOC103424766	mRNA	-2.9601	1.44009e-07		103444834	LOC103444834	mRNA	-0.991452	0.000245734		114823157	114823157	mRNA	-0.627048	0.0630749		103431267	LOC103431267	mRNA	1.98172	0.000165032
103441015	LOC103441015	mRNA	1.44518	1.17974e-05		103452053	LOC103452053	mRNA	-4.44989	4.85221e-14		103454393	LOC103454393	mRNA	-1.79333	0.112424		103444835	LOC103444835	mRNA	0.988487	0.000291485		114821459	114821459	mRNA	0.843315	0.00166161		103436067	LOC103436067	mRNA	0.811871	0.00161731
103439184	LOC103439184	mRNA	1.43488	6.19429e-06		103446780	LOC103446780	mRNA	1.74456	0.0012333		103406966	LOC103406966	mRNA	-2.43893	1.10749e-07		103444839	LOC103444839	mRNA	6.40567	9.10386e-05		114823161	114823161	mRNA	-3.41853	0.0022741		103438019	LOC103438019	mRNA	-1.1392	0.00139775
114819414	114819414	mRNA	0.728367	0.0179256		103410286	LOC103410286	mRNA	6.00852	0.00177263		103444884	LOC103444884	mRNA	-4.22192	1.2334e-34		103418021	LOC103418021	mRNA	-3.68049	0.000286141		103432027	LOC103432027	mRNA	0.861156	0.00766142		103440133	LOC103440133	mRNA	0.887725	0.000395173
114821090	114821090	mRNA	-2.45691	2.11553e-06		103450188	LOC103450188	mRNA	-2.56006	0.00283236		103444886	LOC103444886	mRNA	-1.33007	5.79465e-12		103452796	LOC103452796	mRNA	1.65506	1.06344e-05		103436677	LOC103436677	mRNA	1.05759	0.00026872		103438018	LOC103438018	mRNA	-3.11968	6.04577e-06
103418759	LOC103418759	mRNA	3.03522	1.23097e-08		103412418	LOC103412418	mRNA	5.53424	0.000763908		103434694	LOC103434694	mRNA	1.79369	4.37641e-06		103452800	LOC103452800	mRNA	-2.2683	0.000171651		114821462	114821462	mRNA	-1.6467	0.00134151		103431260	LOC103431260	mRNA	-1.86208	1.30295e-06
103443127	LOC103443127	mRNA	2.42532	7.25942e-10		103433367	LOC103433367	mRNA	-1.013	0.000189038		103434693	LOC103434693	mRNA	1.57081	9.73116e-05		103456315	LOC103456315	mRNA	1.01634	1.37418e-08		103438665	LOC103438665	mRNA	1.83742	3.54063e-08		103438021	LOC103438021	mRNA	-1.37104	0.00303631
103443128	LOC103443128	mRNA	-3.64203	0.000121657		103437422	LOC103437422	mRNA	1.20236	9.87065e-07		103444889	LOC103444889	mRNA	1.14056	0.000760421		103418023	LOC103418023	mRNA	-2.19227	6.00595e-20		103438661	LOC103438661	mRNA	1.10458	0.0050309		103456281	LOC103456281	mRNA	-1.3476	6.83239e-05
103443130	LOC103443130	mRNA	4.04744	3.83791e-08		103438640	LOC103438640	mRNA	-2.09687	4.55784e-12		103438678	LOC103438678	mRNA	-2.14072	2.1396e-05		103448340	LOC103448340	mRNA	-2.1764	0.000824759		103436673	LOC103436673	mRNA	-1.68408	7.7868e-10		103448306	LOC103448306	mRNA	0.853575	0.0224296
103437680	LOC103437680	mRNA	-10.8339	1.22442e-44		103435322	LOC103435322	mRNA	-1.32644	2.99125e-05		103454412	LOC103454412	mRNA	-2.69209	2.55378e-09		103422058	LOC103422058	mRNA	1.43524	6.41182e-05		103410282	LOC103410282	mRNA	2.52121	0.0673968		103456277	LOC103456277	mRNA	0.936572	0.00962105
103418780	LOC103418780	mRNA	-1.74044	3.62173e-05		103437412	LOC103437412	mRNA	-2.41931	0.000171231		103454409	LOC103454409	mRNA	3.13426	1.03243e-13		103452794	LOC103452794	mRNA	-2.21098	0.000114451		103443538	LOC103443538	mRNA	-3.54253	2.19569e-05		103453549	LOC103453549	mRNA	1.70416	0.000233851
103437679	LOC103437679	mRNA	1.09433	0.0502242		103433377	LOC103433377	mRNA	2.33907	9.23774e-05		114822592	114822592	mRNA	-1.59781	8.42119e-05		103436767	LOC103436767	mRNA	-1.44113	0.00170737		103445575	LOC103445575	mRNA	-0.723933	0.119998		103448307	LOC103448307	mRNA	2.25697	3.64566e-16
103443137	LOC103443137	mRNA	4.0064	2.01122e-05		103435331	LOC103435331	mRNA	1.32625	7.70643e-05		103456382	LOC103456382	mRNA	1.5617	0.00837686		103452805	LOC103452805	mRNA	-3.23063	9.39275e-09		103410273	LOC103410273	mRNA	1.46465	1.82635e-06		103424893	LOC103424893	mRNA	-2.02669	0.0201043
114819426	114819426	mRNA	-1.71759	4.96427e-05		103446786	LOC103446786	mRNA	2.11977	0.000371519		103404573	LOC103404573	mRNA	2.60445	1.41692e-09		103418006	LOC103418006	mRNA	-1.77348	3.92271e-06		103413675	LOC103413675	mRNA	-2.0785	0.00130755		103449497	IAA12	mRNA	-1.11635	0.0036874
114819425	114819425	mRNA	-0.990413	0.000157875		103415701	LOC103415701	mRNA	-3.68215	0.000224667		103417930	LOC103417930	mRNA	1.90037	3.67362e-05		103444841	LOC103444841	mRNA	-1.66684	6.31372e-05		103443541	LOC103443541	mRNA	0.997405	3.99026e-06		103404664	LOC103404664	mRNA	1.36678	6.16663e-14
114819431	114819431	mRNA	-2.74078	9.81766e-14		103413598	LOC103413598	mRNA	1.40769	0.0107944		103410324	LOC103410324	mRNA	2.13793	2.75236e-12		103437650	LOC103437650	mRNA	1.09037	1.25949e-05		103445581	LOC103445581	mRNA	2.2693	1.57105e-06		103439593	LOC103439593	mRNA	0.948796	0.0300946
114821098	114821098	mRNA	1.86088	5.26095e-06		103450193	LOC103450193	mRNA	2.05163	9.48727e-05		103417938	BZIP12	mRNA	1.04308	2.16984e-06		103437647	LOC103437647	mRNA	-2.78848	8.13699e-05		103450187	LOC103450187	mRNA	-2.00194	1.05317e-07		103419966	LOC103419966	mRNA	1.02946	0.0217556
103437664	LOC103437664	mRNA	-6.31571	1.84719e-47		103446797	LOC103446797	mRNA	-3.4214	5.24543e-07		103404579	LOC103404579	mRNA	-2.76453	4.95219e-06		103451097	LOC103451097	mRNA	1.15413	7.39289e-08		103445583	LOC103445583	mRNA	1.06517	2.95833e-05		103439588	LOC103439588	mRNA	-1.60233	0.00784788
103443146	LOC103443146	mRNA	-1.98276	3.17384e-06		103450192	LOC103450192	mRNA	-3.15727	6.90975e-22		103406994	LOC103406994	mRNA	2.80316	3.55215e-11		103426027	LOC103426027	mRNA	0.796238	0.0252388		103452053	LOC103452053	mRNA	-2.96904	6.75533e-24		103441485	LOC103441485	mRNA	-1.70863	0.00133406
103443148	LOC103443148	mRNA	0.939872	0.00130442		103446788	LOC103446788	mRNA	1.90857	0.00598095		103406991	LOC103406991	mRNA	-2.06633	4.3245e-12		114821126	114821126	mRNA	-3.45641	0.0175144		103410297	LOC103410297	mRNA	2.5157	2.9002e-20		103438008	LOC103438008	mRNA	-1.21081	0.00241213
103443149	LOC103443149	mRNA	2.88827	3.08832e-14		103413603	WRKY12	mRNA	-1.27787	0.00497835		103429439	LOC103429439	mRNA	1.23027	1.61028e-05		103428726	LOC103428726	mRNA	-1.41781	0.00137074		103404540	LOC103404540	mRNA	-1.32107	1.60598e-05		114826632	114826632	mRNA	0.428856	0.31186
103441044	LOC103441044	mRNA	1.01445	9.97729e-05		103452068	LOC103452068	mRNA	1.7009	0.00012628		103429438	LOC103429438	mRNA	2.41	1.18668e-08		103451108	LOC103451108	mRNA	1.54005	0.000255868		103450189	LOC103450189	mRNA	-1.75347	4.21391e-11		103441496	LOC103441496	mRNA	-0.535115	0.134845
103437663	LOC103437663	mRNA	-0.986207	0.00525382		103408131	LOC103408131	mRNA	-2.95429	1.86833e-10		103404577	LOC103404577	mRNA	4.06645	1.59831e-14		103451106	LOC103451106	mRNA	-2.7686	0.00347845		103410286	LOC103410286	mRNA	-5.13193	6.25057e-05		103436795	ACBP2	mRNA	0.744358	0.218012
103443150	LOC103443150	mRNA	1.15409	5.36514e-05		103410212	LOC103410212	mRNA	1.45139	0.00666182		103410332	LOC103410332	mRNA	-5.07837	6.35224e-05		103443172	LOC103443172	mRNA	-0.658349	0.0720975		103450188	LOC103450188	mRNA	-4.41715	2.68549e-18		103424879	LOC103424879	mRNA	0.522918	0.168226
103443152	LOC103443152	mRNA	1.47593	4.86719e-07		103408124	LOC103408124	mRNA	1.17649	1.54903e-05		103444896	LOC103444896	mRNA	1.2266	0.000123188		103443175	LOC103443175	mRNA	-0.768606	0.0033868		103429378	LOC103429378	mRNA	2.04531	8.70294e-13		103407057	LOC103407057	mRNA	0.837032	0.223937
114819440	114819440	mRNA	4.81957	1.5321e-36		103402025	LOC103402025	mRNA	-1.85271	6.94072e-06		114827283	114827283	mRNA	4.8929	4.06899e-13		103411161	LOC103411161	mRNA	-1.3473	0.00163604		114823167	114823167	mRNA	4.59251	1.64427e-07		103431232	LOC103431232	mRNA	-3.805	0.000265614
114821105	114821105	mRNA	3.08479	8.27914e-31		103450200	LOC103450200	mRNA	-1.02028	0.00135784		103434792	LOC103434792	mRNA	1.84816	3.06958e-08		103437643	LOC103437643	mRNA	2.37141	0.000142068		103429376	LOC103429376	mRNA	3.23559	0.00706557		103412525	LOC103412525	mRNA	4.82931	0.000135032
114819443	114819443	mRNA	-2.33202	0.00981455		103413589	LOC103413589	mRNA	-1.93871	0.00303186		103404648	LOC103404648	mRNA	2.30007	1.4643e-07		103411163	LOC103411163	mRNA	1.12274	0.018143		103432016	LOC103432016	mRNA	-2.78536	2.65351e-10		103415904	LOC103415904	mRNA	0.921156	0.00523022
114819442	114819442	mRNA	-5.52742	2.89288e-08		114821477	114821477	mRNA	-3.61822	3.28519e-25		103404656	LOC103404656	mRNA	1.82438	1.76229e-08		103411164	LOC103411164	mRNA	1.57812	5.15261e-06		103438639	LOC103438639	mRNA	1.10649	1.35777e-05		103409199	LOC103409199	mRNA	-1.87918	1.12899e-05
103443153	LOC103443153	mRNA	0.73929	0.0291113		114827773	114827773	mRNA	-6.85382	1.5705e-07		103418049	LOC103418049	mRNA	1.69086	1.91095e-09		103417863	LOC103417863	mRNA	-1.76163	0.0787696		103438645	LOC103438645	mRNA	-1.61968	0.00101604		103415910	LOC103415910	mRNA	-2.40487	0.000403683
114819441	114819441	mRNA	4.44444	3.15941e-07		103427665	LOC103427665	mRNA	2.48523	9.37269e-05		103434784	LOC103434784	mRNA	3.98455	2.7307e-05		103433061	LOC103433061	mRNA	-5.41063	8.36294e-06		103402018	LOC103402018	mRNA	1.16349	0.000197095		103434755	LOC103434755	mRNA	4.59185	4.75093e-05
103441049	LOC103441049	mRNA	-3.65123	1.76375e-13		103427664	LOC103427664	mRNA	2.21475	0.00840845		103434779	LOC103434779	mRNA	3.208	1.79729e-14		103422414	LOC103422414	mRNA	-0.454187	0.360725		103413598	LOC103413598	mRNA	2.6198	5.01653e-18		103434754	LOC103434754	mRNA	1.00752	0.156031
103437653	LOC103437653	mRNA	5.46368	5.16924e-12		103431980	LOC103431980	mRNA	-2.34637	6.57387e-05		103440133	LOC103440133	mRNA	1.1904	2.79105e-06		103437631	LOC103437631	mRNA	-1.77847	5.5133e-05		103445591	LOC103445591	mRNA	-3.62171	9.91445e-07		103437997	LOC103437997	mRNA	0.641611	0.0393082
103437654	LOC103437654	mRNA	4.48644	3.5016e-35		103427662	LOC103427662	mRNA	2.54682	0.000628778		103456279	LOC103456279	mRNA	-1.31583	0.000375327		103422412	LOC103422412	mRNA	-3.30053	8.88985e-09		103452062	LOC103452062	mRNA	0.950834	2.98667e-06		103436772	LOC103436772	mRNA	-1.3414	0.00263418
103441059	LOC103441059	mRNA	-2.15268	0.000198086		103434057	LOC103434057	mRNA	1.41306	0.00114516		103424908	LOC103424908	mRNA	2.75847	2.35669e-05		103422423	LOC103422423	mRNA	5.58344	0.0075882		103452061	LOC103452061	mRNA	-4.37648	3.14576e-07		103434748	LOC103434748	mRNA	0.912068	0.152636
103452339	LOC103452339	mRNA	8.23702	2.52273e-11		103429372	LOC103429372	mRNA	-1.57312	3.46814e-06		103456277	LOC103456277	mRNA	3.86029	2.25957e-11		103428719	LOC103428719	mRNA	-0.798875	0.00433125		103445594	LOC103445594	mRNA	-1.67623	7.40402e-07		103441522	LOC103441522	mRNA	-1.2211	0.000652948
103418830	LOC103418830	mRNA	1.08923	0.00237744		114826111	114826111	mRNA	-3.56946	0.000817834		103450320	LOC103450320	mRNA	0.98667	0.000678666		103428713	LOC103428713	mRNA	-2.09388	0.0013001		103413603	WRKY12	mRNA	-2.1376	2.59067e-16		103434750	LOC103434750	mRNA	2.75758	3.43764e-14
103418826	LOC103418826	mRNA	-1.13137	1.97647e-05		108170460	LOC108170460	mRNA	-3.25011	0.000153448		103422099	LOC103422099	mRNA	4.65503	8.76227e-07		114819469	114819469	mRNA	-0.792591	0.00233633		103450198	LOC103450198	mRNA	0.74934	0.019133		114826648	114826648	mRNA	1.08466	0.0146702
103432303	LOC103432303	mRNA	0.98631	0.000696354		103406845	LOC103406845	mRNA	1.19796	0.00255353		103456285	LOC103456285	mRNA	0.989488	0.000563094		103414607	LOC103414607	mRNA	-1.09235	0.00208094		103406833	LOC103406833	mRNA	2.682	3.16745e-13		103438001	LOC103438001	mRNA	-1.16701	6.08474e-10
103434277	LOC103434277	mRNA	-1.60055	0.0012526		103415742	LOC103415742	mRNA	0.976917	0.0145312		103424902	LOC103424902	mRNA	-1.7119	1.81708e-11		103441081	LOC103441081	mRNA	2.82214	6.72312e-07		103450195	LOC103450195	mRNA	-2.59383	8.86394e-11		103455095	LOC103455095	mRNA	1.04604	0.00405928
103434269	LOC103434269	mRNA	5.01269	2.1257e-07		103452072	LOC103452072	mRNA	1.5613	5.49513e-06		103450322	LOC103450322	mRNA	2.83026	4.27434e-14		103433057	LOC103433057	mRNA	-2.00925	1.50981e-09		103402023	LOC103402023	mRNA	-1.04294	3.42343e-05		103438000	LOC103438000	mRNA	-0.632066	0.0381521
103434261	LOC103434261	mRNA	1.20387	0.000338936		103453421	LOC103453421	mRNA	1.07823	0.00146842		103418054	LOC103418054	mRNA	-5.23587	3.43892e-09		103411174	LOC103411174	mRNA	-0.601745	0.114078		103402025	LOC103402025	mRNA	-2.11356	1.02123e-13		103452796	LOC103452796	mRNA	-2.73932	0.000260352
103432289	LOC103432289	mRNA	-1.2855	0.000913064		103415745	LOC103415745	mRNA	-1.04449	0.00589671		103434765	LOC103434765	mRNA	-1.60016	3.31898e-07		103447810	LOC103447810	mRNA	0.3932	0.870874		103406824	LOC103406824	mRNA	0.96936	0.00440108		103418025	LOC103418025	mRNA	2.35531	8.99333e-07
103452346	LOC103452346	mRNA	-4.54232	5.5645e-26		103446803	LOC103446803	mRNA	1.87548	7.64945e-08		114825596	114825596	mRNA	1.1434	6.10982e-05		103411178	LOC103411178	mRNA	-1.42312	0.0118003		103413589	LOC103413589	mRNA	-3.00414	1.92905e-09		103422058	LOC103422058	mRNA	-1.24791	0.00248187
103450444	BZIP5	mRNA	-2.16786	7.29387e-08		103446809	LOC103446809	mRNA	1.19413	0.000208017		103434764	LOC103434764	mRNA	-0.918664	1.04271e-05		103445740	LOC103445740	mRNA	1.23197	0.21816		103438629	LOC103438629	mRNA	0.855678	2.21103e-06		103449532	LOC103449532	mRNA	1.32902	0.00568758
103418853	LOC103418853	mRNA	-1.37284	0.000625914		103448937	LOC103448937	mRNA	-1.03999	1.74931e-06		103436796	LOC103436796	mRNA	-1.60603	7.02903e-08		103445743	LOC103445743	mRNA	-2.61532	0.000517422		114821482	114821482	mRNA	-4.17007	2.61151e-10		103433478	LOC103433478	mRNA	0.834586	0.0454879
103452357	LOC103452357	mRNA	-6.75302	7.97093e-37		103450204	LOC103450204	mRNA	-1.31948	2.02331e-07		103436795	ACBP2	mRNA	-3.44376	7.38752e-07		103447823	LOC103447823	mRNA	-2.04463	7.39439e-10		103406838	LOC103406838	mRNA	-2.17684	0.00421373		103452805	LOC103452805	mRNA	-2.33464	1.52687e-05
103434256	LOC103434256	mRNA	1.26073	4.98029e-08		103452080	LOC103452080	mRNA	-3.09493	0.00145254		103422091	LOC103422091	mRNA	6.00929	2.72659e-14		103439096	LOC103439096	mRNA	0.973608	2.42837e-13		103429375	LOC103429375	mRNA	0.910219	0.0157151		103446384	LOC103446384	mRNA	-0.832376	0.00480752
103439229	LOC103439229	mRNA	3.62625	0.000107466		103448946	LOC103448946	mRNA	-1.92173	2.55025e-10		103424888	LOC103424888	mRNA	3.73427	0.000563631		103422391	LOC103422391	mRNA	-2.34608	2.7009e-08		114823191	114823191	mRNA	2.24258	0.000484738		103444422	LOC103444422	mRNA	0.98995	0.000132255
103434260	LOC103434260	mRNA	-0.977539	3.34193e-05		103408140	LOC103408140	mRNA	1.74187	0.000284557		103424889	LOC103424889	mRNA	-4.08882	1.55602e-07		103420776	LOC103420776	mRNA	-1.40337	0.0272474		103429374	LOC103429374	mRNA	1.87135	0.000555		103437648	LOC103437648	mRNA	-1.70479	5.0028e-06
103452360	LOC103452360	mRNA	2.18549	0.00052287		103405225	LOC103405225	mRNA	2.83434	0.00666701		103407082	LOC103407082	mRNA	5.86337	0.019709		103414536	LOC103414536	mRNA	-2.16164	2.82616e-05		103429372	LOC103429372	mRNA	-1.08054	4.8141e-06		114819458	114819458	mRNA	-3.15441	0.00142503
103418863	LOC103418863	mRNA	2.86817	1.3659e-09		103402037	LOC103402037	mRNA	-1.64832	0.00847765		103456302	LOC103456302	mRNA	1.45656	8.73174e-06		103428693	LOC103428693	mRNA	-1.10511	0.000711113		103429368	LOC103429368	mRNA	-1.71458	0.000110381		103428726	LOC103428726	mRNA	2.0199	6.24175e-05
103452365	LOC103452365	mRNA	-2.00796	9.08084e-05		103406846	LOC103406846	mRNA	-9.46195	1.53016e-08		103422075	LOC103422075	mRNA	-6.12226	8.76229e-07		103445750	LOC103445750	mRNA	2.71024	2.38809e-08		103402030	LOC103402030	mRNA	-5.98053	1.76915e-05		114819457	114819457	mRNA	1.30097	0.000677236
103450454	LOC103450454	mRNA	4.4338	9.40905e-05		103444844	LOC103444844	mRNA	-1.47838	0.000625417		103456299	LOC103456299	mRNA	4.21544	2.00016e-09		103441095	LOC103441095	mRNA	-1.6015	0.080685		103410222	LOC103410222	mRNA	-1.83601	5.24708e-05		103443172	LOC103443172	mRNA	2.73158	2.02498e-26
103450453	LOC103450453	mRNA	2.87214	4.4123e-18		103433471	LOC103433471	mRNA	0.891497	4.85597e-05		103404624	LOC103404624	mRNA	2.36146	2.27601e-07		103417827	LOC103417827	mRNA	-2.16491	7.49356e-06		103448199	LOC103448199	mRNA	-1.29108	1.87063e-11		103455974	LOC103455974	mRNA	-1.17439	0.0638278
103418866	LOC103418866	mRNA	1.54172	0.000281829		103434740	LOC103434740	mRNA	0.798875	0.0131558		103407066	LOC103407066	mRNA	8.52892	2.63437e-10		103411119	LOC103411119	mRNA	-0.978616	0.0104835		103452077	LOC103452077	mRNA	-1.19909	1.99991e-05		103417854	LOC103417854	mRNA	1.79548	0.00360012
103450451	LOC103450451	mRNA	7.29154	1.19696e-05		103438744	LOC103438744	mRNA	-2.29324	0.00155683		103418002	LOC103418002	mRNA	1.82623	8.44989e-05		103441101	LOC103441101	mRNA	-1.27813	0.00273805		103413621	LOC103413621	mRNA	-1.62275	0.00281391		103444428	LOC103444428	mRNA	1.42739	0.000287671
103452361	LOC103452361	mRNA	-2.74463	0.00139107		103434743	NAC3	mRNA	-1.6132	0.000212691		103434761	LOC103434761	mRNA	1.73289	5.63685e-07		103433027	LOC103433027	mRNA	-1.74594	6.91478e-05		103452075	LOC103452075	mRNA	1.94037	0.00594623		103443177	LOC103443177	mRNA	-1.76789	0.0105706
103450459	LOC103450459	mRNA	0.919228	0.00178615		103437979	LOC103437979	mRNA	-1.86567	0.00163335		103404633	LOC103404633	mRNA	-2.66685	1.8491e-11		103437607	LOC103437607	mRNA	-1.15887	7.9342e-05		103450204	LOC103450204	mRNA	-0.981978	9.59648e-09		103414585	LOC103414585	mRNA	1.75761	0.00013213
103450456	LOC103450456	mRNA	1.15511	4.68926e-05		103451572	LOC103451572	mRNA	1.94684	0.0147201		103440164	LOC103440164	mRNA	10.984	1.69729e-18		103437589	LOC103437589	mRNA	-0.918433	1.41897e-06		103452074	LOC103452074	mRNA	-1.19339	0.00037604		103419753	LOC103419753	mRNA	-5.28436	0.00823559
103434242	LOC103434242	mRNA	-2.22271	9.51888e-10		103455116	LOC103455116	mRNA	-5.5343	2.53384e-13		103414741	LOC103414741	mRNA	-1.61166	1.53231e-05		103433022	LOC103433022	mRNA	-2.76185	4.69219e-06		103452082	LOC103452082	mRNA	1.70186	6.64317e-13		103447799	LOC103447799	mRNA	1.47933	0.000316521
103439214	LOC103439214	mRNA	1.59185	3.63787e-06		103455113	LOC103455113	mRNA	-1.34104	0.00058951		103444825	LOC103444825	mRNA	-3.07322	2.72045e-07		103422389	LOC103422389	mRNA	-1.39152	0.00204567		103443583	LOC103443583	mRNA	1.57638	0.000278723		103447801	LOC103447801	mRNA	0.665251	0.0317061
114827454	114827454	mRNA	-2.85871	0.000391936		103415873	LOC103415873	mRNA	-8.44212	2.72192e-14		103444834	LOC103444834	mRNA	-1.68891	3.99442e-06		103447839	LOC103447839	mRNA	-0.947358	0.00586924		103452080	LOC103452080	mRNA	-3.16306	3.66902e-09		103443180	LOC103443180	mRNA	-2.47309	0.00779205
103418808	LOC103418808	mRNA	-5.88387	5.52091e-09		103455114	LOC103455114	mRNA	-3.96028	2.53261e-32		103456308	LOC103456308	mRNA	1.06526	5.96752e-05		103417837	LOC103417837	mRNA	0.738558	0.0191299		103406852	LOC103406852	mRNA	1.58955	0.000346891		103417863	LOC103417863	mRNA	1.71243	0.186393
103434231	LOC103434231	mRNA	3.29327	2.60433e-12		103449568	LOC103449568	mRNA	-2.89242	6.52358e-09		103422064	LOC103422064	mRNA	-0.876496	0.00757723		103441113	LOC103441113	mRNA	-1.45784	0.000844684		103402037	LOC103402037	mRNA	2.95776	1.59503e-31		103437639	LOC103437639	mRNA	-0.845192	0.00941783
103450465	LOC103450465	mRNA	1.85267	5.35373e-07		103404581	LOC103404581	mRNA	1.11369	0.000659103		103424865	LOC103424865	mRNA	5.3978	2.03286e-08		103417840	LOC103417840	mRNA	-2.26362	0.0320387		114823178	114823178	mRNA	1.83326	7.79761e-10		103439793	LOC103439793	mRNA	1.10364	0.000908367
103418787	LOC103418787	mRNA	-5.93584	2.6793e-07		103454357	LOC103454357	mRNA	1.31803	4.36823e-07		103448334	LOC103448334	mRNA	-1.55334	5.1938e-10		103433018	UGE	mRNA	2.17628	1.53325e-07		103406846	LOC103406846	mRNA	-6.95838	1.00494e-08		103436319	LOC103436319	mRNA	0.941269	0.00253964
103450472	LOC103450472	mRNA	4.23061	3.62197e-08		103448360	LOC103448360	mRNA	-0.994033	0.00141771		103418021	LOC103418021	mRNA	-2.84186	9.71074e-09		103441118	LOC103441118	mRNA	-0.768838	0.00699452		103444844	LOC103444844	mRNA	-2.07367	2.80015e-15		103422414	LOC103422414	mRNA	1.27221	0.0167325
103450471	LOC103450471	mRNA	5.73577	2.13287e-06		103440190	LOC103440190	mRNA	-2.24968	6.89401e-17		103407100	LOC103407100	mRNA	-1.2959	0.0125222		103447850	LOC103447850	mRNA	-2.52457	7.29471e-06		103438751	LOC103438751	mRNA	1.13022	2.36813e-07		103433065	LOC103433065	mRNA	0.740291	0.0357196
103437719	LOC103437719	mRNA	3.50477	0.000126187		103444857	LOC103444857	mRNA	1.35232	1.30322e-05		103454337	LOC103454337	mRNA	6.57316	9.81747e-07		103411143	LOC103411143	mRNA	-1.81358	6.88935e-06		103440186	LOC103440186	mRNA	-9.00014	2.68941e-16		103436318	LOC103436318	mRNA	1.35258	1.51539e-06
103418810	LOC103418810	mRNA	-1.40246	0.000992182		103436736	LOC103436736	mRNA	-1.03694	0.00409044		103407097	LOC103407097	mRNA	2.84748	2.9914e-06		103411147	LOC103411147	mRNA	-0.857126	0.000782268		103438744	LOC103438744	mRNA	-3.43617	1.85131e-10		103424200	LOC103424200	mRNA	0.827535	0.0217458
103434225	LOC103434225	mRNA	-2.52847	1.11434e-11		103431198	LOC103431198	mRNA	2.79105	0.000924617		103418023	LOC103418023	mRNA	-1.69074	3.77897e-14		103417843	LOC103417843	mRNA	-0.962768	0.154415		103434742	LOC103434742	mRNA	5.63389	3.30916e-28		103427020	LOC103427020	mRNA	0.867066	0.0160222
103434228	LOC103434228	mRNA	12.7608	2.95905e-12		103434726	LOC103434726	mRNA	-1.62938	7.87527e-06		103422052	LOC103422052	mRNA	1.47957	1.21184e-15		103443094	LOC103443094	mRNA	-2.40688	2.76344e-07		103434736	LOC103434736	mRNA	-2.82436	0.000163285		114822169	114822169	mRNA	1.06311	0.0537644
114827471	114827471	mRNA	-4.07728	3.37861e-11		103407045	LOC103407045	mRNA	1.18299	0.00299017		103424844	LOC103424844	mRNA	3.20006	1.30698e-11		103443096	LOC103443096	mRNA	-1.37795	0.0239709		103434735	LOC103434735	mRNA	-1.07495	8.6153e-05		103428718	LOC103428718	mRNA	-0.594169	0.167332
103434224	LOC103434224	mRNA	-2.25089	1.10722e-07		103407042	LOC103407042	mRNA	-1.54033	0.00294506		103452794	LOC103452794	mRNA	-4.25327	9.67604e-10		103441002	LOC103441002	mRNA	-2.81747	0.000299304		114825618	114825618	mRNA	1.19927	2.36144e-05		103424204	LOC103424204	mRNA	1.37985	0.00846403
103418812	LOC103418812	mRNA	4.17249	1.23592e-08		114822569	114822569	mRNA	-1.11619	0.00774719		103418008	LOC103418008	mRNA	1.12537	2.01035e-06		103439197	LOC103439197	mRNA	-2.44629	3.29139e-09		103434737	LOC103434737	mRNA	-1.87063	0.000422836		114824068	114824068	mRNA	0.01229	0.982098
103450481	LOC103450481	mRNA	2.24332	0.0253474		103451584	LOC103451584	mRNA	-5.11017	4.76833e-32		103437650	LOC103437650	mRNA	5.39337	0.000153322		103439191	LOC103439191	mRNA	1.52666	0.000618431		103417941	LOC103417941	mRNA	1.44701	2.82087e-11		103455996	LOC103455996	mRNA	1.07624	0.00204548
103418815	LOC103418815	mRNA	2.81619	0.000157236		103452850	LOC103452850	mRNA	-1.97273	8.01941e-06		103437645	LOC103437645	mRNA	-3.88049	2.54946e-05		103453067	LOC103453067	mRNA	-2.12468	2.8884e-08		103456320	LOC103456320	mRNA	-0.818187	0.0700451		108171435	LOC108171435	mRNA	1.43095	0.0569424
103418814	LOC103418814	mRNA	1.06465	0.0143468		103456343	LOC103456343	mRNA	-1.40479	6.33999e-11		103437644	LOC103437644	mRNA	2.57334	2.15146e-12		103453068	LOC103453068	mRNA	-1.28115	9.55088e-07		103434746	LOC103434746	mRNA	-1.5522	2.28184e-07		108171422	LOC108171422	mRNA	1.3337	3.07743e-08
103437711	LOC103437711	mRNA	-2.48108	5.88621e-08		103454370	LOC103454370	mRNA	1.85932	4.19074e-17		103437648	LOC103437648	mRNA	1.85762	0.000596185		103453069	LOC103453069	mRNA	-2.15078	0.0068116		103456321	LOC103456321	mRNA	0.899378	2.24958e-06		114821133	114821133	mRNA	1.25271	0.0354062
103418819	LOC103418819	mRNA	-2.3686	1.03724e-09		103456335	LOC103456335	mRNA	-1.24612	0.00841588		103437647	LOC103437647	mRNA	-2.64419	7.45279e-05		103454629	LOC103454629	mRNA	-2.40438	0.00148857		103434744	LOC103434744	mRNA	-1.43367	3.16677e-07		103442409	LOC103442409	mRNA	0.966431	0.142343
103437706	LOC103437706	mRNA	6.74368	5.4492e-06		103431173	LOC103431173	mRNA	2.79288	0.00240857		114825146	114825146	mRNA	3.07464	1.13032e-09		103454627	LOC103454627	mRNA	-2.08735	5.3353e-05		103448346	LOC103448346	mRNA	-3.47517	3.13322e-07		103417893	LOC103417893	mRNA	1.43414	0.000463355
103418823	LOC103418823	mRNA	5.67917	8.81998e-06		103412500	LOC103412500	mRNA	3.46386	0.000672754		103411171	LOC103411171	mRNA	-2.93257	6.69526e-24		103453071	LOC103453071	mRNA	-2.11574	1.88985e-07		103410346	LOC103410346	mRNA	-1.97776	0.00061224		103436302	LOC103436302	mRNA	0.785028	0.217581
103418921	LOC103418921	mRNA	2.50292	2.93909e-05		103444865	LOC103444865	mRNA	-2.78288	4.64203e-05		103428726	LOC103428726	mRNA	2.31994	5.70419e-05		103414705	LOC103414705	mRNA	-1.47301	0.000161342		103404585	LOC103404585	mRNA	-1.86026	2.28899e-09		103436300	LOC103436300	mRNA	-1.3782	7.15008e-07
103432365	LOC103432365	mRNA	-1.67483	2.06221e-07		114825623	114825623	mRNA	-9.84961	7.62353e-08		103451108	LOC103451108	mRNA	1.74258	1.5463e-05		103411240	LOC103411240	mRNA	-4.53699	1.68905e-06		103417951	LOC103417951	mRNA	-1.19884	0.000112544		114822177	114822177	mRNA	1.25637	0.00557755
103418926	LOC103418926	mRNA	3.19231	6.8914e-11		103429475	LOC103429475	mRNA	-2.3254	0.000181948		108171406	LOC108171406	mRNA	1.4496	0.000226515		103441004	LOC103441004	mRNA	1.07959	0.00681353		103452829	LOC103452829	mRNA	-3.76892	6.00922e-11		103422397	LOC103422397	mRNA	0.636741	0.148653
103429778	LOC103429778	mRNA	-1.31373	1.1761e-06		103433438	LOC103433438	mRNA	-1.29621	1.61916e-05		114819457	114819457	mRNA	1.68614	1.49587e-05		103437699	LOC103437699	mRNA	1.33512	0.00186225		103417950	LOC103417950	mRNA	0.869453	0.0323095		103427002	LOC103427002	mRNA	0.257106	0.701203
114819500	114819500	mRNA	-2.39771	1.00623e-05		103429474	LOC103429474	mRNA	-1.05957	0.0123402		114821123	114821123	mRNA	-2.28882	0.000240745		103441005	LOC103441005	mRNA	0.986908	0.000692523		103404583	LOC103404583	mRNA	1.52625	4.73024e-07		103424183	LOC103424183	mRNA	1.99859	1.62314e-08
114819499	114819499	mRNA	-2.74919	2.35773e-10		103434711	LOC103434711	mRNA	-2.79319	2.22057e-09		103443172	LOC103443172	mRNA	4.18603	7.25282e-19		103411248	LOC103411248	mRNA	0.933608	0.0041409		103456327	LOC103456327	mRNA	-1.49282	1.11058e-06		103408983	LOC103408983	mRNA	-1.7524	0.0421775
114819494	114819494	mRNA	1.4207	0.0104238		103438691	LOC103438691	mRNA	-3.27633	6.79298e-05		103443173	LOC103443173	mRNA	1.87729	1.43735e-05		103437694	LOC103437694	mRNA	-1.19188	0.0130545		103417952	LOC103417952	mRNA	1.8279	4.92689e-12		103417831	LOC103417831	mRNA	1.08028	0.117528
103418943	LOC103418943	mRNA	1.24063	0.000524639		103433441	LOC103433441	mRNA	1.45923	5.41986e-05		103414577	LOC103414577	mRNA	1.90175	0.0032669		103443122	LOC103443122	mRNA	-1.34538	0.00709515		103424822	LOC103424822	mRNA	-1.07493	0.163282		103411129	LOC103411129	mRNA	3.42847	0.000237274
103432352	LOC103432352	mRNA	1.0061	0.0105185		103429476	LOC103429476	mRNA	-1.08479	0.000778674		114821119	114821119	mRNA	-1.5852	0.00145094		103411254	LOC103411254	mRNA	-1.58824	0.00059253		103424813	LOC103424813	mRNA	0.9159	8.35159e-05		103446408	LOC103446408	mRNA	1.8418	2.61714e-05
103429750	LOC103429750	mRNA	1.832	0.00527129		103438688	LOC103438688	mRNA	1.369	8.52554e-06		103411161	LOC103411161	mRNA	2.35103	0.000342286		103439183	LOC103439183	mRNA	1.25849	8.36637e-12		103404597	LOC103404597	mRNA	4.88369	0.00352021		103441091	LOC103441091	mRNA	1.26902	0.00247275
103413438	LOC103413438	mRNA	-1.31509	1.1596e-05		103454390	LOC103454390	mRNA	-1.98775	0.0034374		103414585	LOC103414585	mRNA	-1.79718	0.00263349		103453078	LOC103453078	mRNA	1.14812	2.05542e-08		114825610	114825610	mRNA	1.01176	5.49782e-05		103428693	LOC103428693	mRNA	0.899197	0.00951875
103418954	LOC103418954	mRNA	4.09315	5.44368e-16		103454392	LOC103454392	mRNA	-1.6221	0.000150303		103443177	LOC103443177	mRNA	5.60973	1.2807e-09		103453079	LOC103453079	mRNA	1.45475	1.5472e-06		103444856	LOC103444856	mRNA	1.32827	1.00726e-14		114820545	114820545	mRNA	-1.83449	3.76153e-06
103432326	LOC103432326	mRNA	2.19988	4.30761e-12		103434714	LOC103434714	mRNA	-9.90176	0.000160894		103411166	LOC103411166	mRNA	-1.74883	1.04818e-08		103423320	LOC103423320	mRNA	-2.99019	8.29899e-05		103417942	LOC103417942	mRNA	1.62642	0.000142634		103442424	LOC103442424	mRNA	1.67949	1.35263e-12
103434299	LOC103434299	mRNA	3.64387	2.58944e-05		103417894	LOC103417894	mRNA	1.32393	2.36649e-05		103439122	LOC103439122	mRNA	1.43755	7.9881e-05		103451064	LOC103451064	mRNA	1.21577	1.19974e-09		103429487	LOC103429487	mRNA	1.66102	4.16107e-06		103445750	LOC103445750	mRNA	-1.61104	0.000703323
103429733	LOC103429733	mRNA	-3.47386	1.33312e-09		103412438	LOC103412438	mRNA	-0.552907	0.642271		103433061	LOC103433061	mRNA	-5.48789	8.95079e-05		103451062	LOC103451062	mRNA	1.60052	2.73929e-06		103444859	LOC103444859	mRNA	1.46752	2.46437e-14		103440369	LOC103440369	mRNA	1.64604	0.000444004
103432342	LOC103432342	mRNA	-4.47436	5.82975e-13		103404556	LOC103404556	mRNA	-1.11395	0.000459447		103437631	LOC103437631	mRNA	-1.24777	1.27347e-06		103453073	LOC103453073	mRNA	-1.58119	1.00162e-07		103436737	LOC103436737	mRNA	1.88971	4.1583e-06		103446414	LOC103446414	mRNA	-0.943248	0.000243579
103434311	LOC103434311	mRNA	-1.43509	4.03817e-08		114819793	114819793	mRNA	-2.58582	6.40991e-12		114825159	114825159	mRNA	6.78388	8.76938e-06		103426115	LOC103426115	mRNA	1.24035	0.000115373		103436736	LOC103436736	mRNA	1.37213	1.88263e-11		103438264	LOC103438264	mRNA	-1.29584	0.000110865
103429735	LOC103429735	mRNA	-1.07935	0.00123348		103451598	LOC103451598	mRNA	-1.29079	0.0145359		103441081	LOC103441081	mRNA	-5.09362	0.000141083		103454643	LOC103454643	mRNA	1.63187	5.1394e-09		103434720	LOC103434720	mRNA	1.68397	3.52859e-05		103438261	LOC103438261	mRNA	-0.626316	0.256465
103432338	LOC103432338	mRNA	-2.68027	5.0385e-07		103452866	LOC103452866	mRNA	-4.58558	1.2672e-12		103433060	LOC103433060	mRNA	7.0027	6.44858e-07		103454640	LOC103454640	mRNA	-0.841364	0.0140992		103452840	LOC103452840	mRNA	1.18276	0.0559455		103438263	LOC103438263	mRNA	3.3418	1.42843e-05
103432325	LOC103432325	mRNA	1.67627	3.56453e-05		103417903	LOC103417903	mRNA	-2.10844	0.000396882		103441085	LOC103441085	mRNA	-4.50529	1.47818e-08		103411260	LOC103411260	mRNA	-2.54794	1.37934e-07		103456334	LOC103456334	mRNA	0.637166	0.156134		103426968	LOC103426968	mRNA	-1.03789	1.15304e-05
103418905	LOC103418905	mRNA	1.70763	0.00024828		103417899	LOC103417899	mRNA	-1.77513	0.0101354		103414617	LOC103414617	mRNA	1.62461	8.58748e-06		103443125	LOC103443125	mRNA	-1.63003	3.56298e-07		103434726	LOC103434726	mRNA	-2.36171	3.61782e-09		103424166	LOC103424166	mRNA	1.17363	0.00835438
103418902	LOC103418902	mRNA	-3.9857	2.09429e-10		103412444	LOC103412444	mRNA	1.35679	0.000162797		103417893	LOC103417893	mRNA	4.47031	2.23956e-23		103405764	LOC103405764	mRNA	-1.56162	0.000378898		103407045	LOC103407045	mRNA	3.3727	9.60626e-16		103411151	LOC103411151	mRNA	-1.11582	0.000100222
103432309	LOC103432309	mRNA	-3.03068	0.000153811		103405270	LOC103405270	mRNA	-1.05343	0.087934		103445744	LOC103445744	mRNA	9.66436	1.89904e-15		103418765	LOC103418765	mRNA	1.00643	0.00223978		103456344	LOC103456344	mRNA	-1.43762	0.000146355		103409019	LOC103409019	mRNA	0.826906	0.0374692
103418908	LOC103418908	mRNA	1.08486	0.000392622		103456353	LOC103456353	mRNA	-1.28798	0.000223883		103445743	LOC103445743	mRNA	-4.55979	6.11017e-08		103443130	LOC103443130	mRNA	-1.95246	0.0175426		103424781	LOC103424781	mRNA	1.67129	2.76348e-13		103414570	LOC103414570	mRNA	2.06501	0.00128101
103418909	LOC103418909	mRNA	-4.4638	1.36734e-24		108174281	LOC108174281	mRNA	-2.08613	0.00335565		103417891	LOC103417891	mRNA	-4.32556	4.38629e-14		103411267	LOC103411267	mRNA	0.835756	0.011405		103417972	LOC103417972	mRNA	1.30815	2.43008e-10		103442438	LOC103442438	mRNA	1.44703	0.00360137
103434290	LOC103434290	mRNA	0.931848	0.00589221		103424766	LOC103424766	mRNA	4.37855	5.52375e-16		103437618	LOC103437618	mRNA	-1.49753	1.71886e-09		103418775	LOC103418775	mRNA	-1.3095	0.00599208		114822569	114822569	mRNA	-1.96893	4.51822e-13		103433015	LOC103433015	mRNA	-0.719235	0.101404
103434292	LOC103434292	mRNA	3.23999	0.00106569		103452863	LOC103452863	mRNA	-4.11402	1.7196e-12		103437620	LOC103437620	mRNA	-5.57924	1.11314e-10		103451079	LOC103451079	mRNA	3.34719	1.3394e-20		103407039	LOC103407039	mRNA	2.04797	6.05879e-20		103412383	LOC103412383	mRNA	-0.533278	0.136243
103434293	LOC103434293	mRNA	1.31343	0.00174871		103454393	LOC103454393	mRNA	-6.84182	1.58685e-32		103437613	LOC103437613	mRNA	1.62666	0.000314837		103451082	LOC103451082	mRNA	0.917363	0.00942241		103452850	LOC103452850	mRNA	-1.0952	0.004179		103438255	LOC103438255	mRNA	0.95859	0.0163006
103432310	LOC103432310	mRNA	1.91157	9.03898e-06		103410319	LOC103410319	mRNA	1.11823	2.27939e-05		103439093	LOC103439093	mRNA	1.1955	0.000244717		103426067	LOC103426067	mRNA	-1.46096	0.000417301		103424778	LOC103424778	mRNA	2.03634	1.79598e-14		103440379	LOC103440379	mRNA	3.16577	0.000175968
103434284	LOC103434284	mRNA	1.55858	2.36183e-06		103405286	LOC103405286	mRNA	1.86497	3.01128e-12		103437614	LOC103437614	mRNA	-4.04209	1.93954e-14		103428772	LOC103428772	mRNA	-2.62715	0.000292941		103454382	LOC103454382	mRNA	-1.14806	0.0114417		103441116	LOC103441116	mRNA	1.26982	1.56975e-09
103434288	LOC103434288	mRNA	1.67871	5.76742e-05		103412435	LOC103412435	mRNA	-1.1234	0.0041864		103428699	LOC103428699	mRNA	2.4586	1.18769e-10		103443138	LOC103443138	mRNA	-3.51837	0.00211105		103424790	LOC103424790	mRNA	-0.990548	0.0104191		103442446	LOC103442446	mRNA	2.96629	1.72006e-07
103434279	LOC103434279	mRNA	2.55614	2.99687e-06		103434694	LOC103434694	mRNA	2.17905	2.12647e-06		103422406	LOC103422406	mRNA	1.71395	0.000711501		103454648	LOC103454648	mRNA	1.40947	0.00419957		114822574	114822574	mRNA	1.49826	6.81555e-07		103449088	LOC103449088	mRNA	0.886291	0.048136
103452330	LOC103452330	mRNA	7.5093	7.85873e-21		103429440	LOC103429440	mRNA	-1.15012	3.27677e-11		103420777	LOC103420777	mRNA	-1.69483	5.70588e-08		103414645	LOC103414645	mRNA	-1.16939	0.082839		103414731	LOC103414731	mRNA	-3.42144	1.09695e-13		103419714	LOC103419714	mRNA	-5.13039	0.000349744
103418912	LOC103418912	mRNA	-2.06109	1.88218e-08		103429461	LOC103429461	mRNA	-2.17397	0.000232843		103422390	LOC103422390	mRNA	1.41715	0.000125424		103400847	LOC103400847	mRNA	0.887645	5.56802e-05		114822576	114822576	mRNA	0.966756	4.25264e-05		103440385	LOC103440385	mRNA	-0.656662	0.0342915
103418918	LOC103418918	mRNA	0.766822	0.00324726		103434692	LOC103434692	mRNA	-4.99585	0.000306893		103414536	LOC103414536	mRNA	-2.6112	2.5706e-05		103443139	LOC103443139	mRNA	-3.29189	7.97233e-06		103424788	LOC103424788	mRNA	1.36513	7.73198e-08		103439750	LOC103439750	mRNA	2.41331	4.62705e-07
103418750	LOC103418750	mRNA	1.36088	0.00021795		103454409	LOC103454409	mRNA	-1.07846	0.0103681		103411133	LOC103411133	mRNA	2.64686	8.69971e-08		103454649	LOC103454649	mRNA	0.94103	0.00109343		103456335	LOC103456335	mRNA	1.29912	1.98305e-05		103440386	LOC103440386	mRNA	1.06157	0.00507304
103432225	LOC103432225	mRNA	-1.78597	3.28443e-10		114822601	114822601	mRNA	3.96931	2.82552e-05		103428693	LOC103428693	mRNA	2.28251	6.05955e-05		103443147	TT12	mRNA	-1.16988	0.00095325		103438709	LOC103438709	mRNA	-6.0377	9.6355e-11		103402620	LOC103402620	mRNA	-1.43525	0.000115549
114825652	114825652	mRNA	-1.57861	3.69886e-08		103434702	LOC103434702	mRNA	1.2358	2.8581e-08		103441093	LOC103441093	mRNA	-1.4281	1.25284e-08		103414655	LOC103414655	mRNA	-1.44047	0.000289792		103424794	LOC103424794	mRNA	1.15231	8.64489e-07		103446336	LOC103446336	mRNA	-2.48141	0.000141335
103429608	LOC103429608	mRNA	-7.32111	3.04852e-12		103409106	LOC103409106	mRNA	-2.70774	1.09773e-06		103445750	LOC103445750	mRNA	1.2419	0.00114207		103411200	LOC103411200	mRNA	-3.8754	2.39819e-07		114825621	114825621	mRNA	2.09004	1.37786e-11		103421497	LOC103421497	mRNA	1.28852	0.00157085
114825651	114825651	mRNA	-2.52262	3.30561e-06		103417932	LOC103417932	mRNA	-1.85403	4.94618e-05		103441095	LOC103441095	mRNA	-3.18218	6.41866e-06		103400844	LOC103400844	mRNA	1.47255	0.00104827		103444865	LOC103444865	mRNA	-5.08312	1.45625e-55		103430558	LOC103430558	mRNA	-0.861392	0.0156417
103429602	LOC103429602	mRNA	-1.4916	0.000588394		103456375	LOC103456375	mRNA	-4.20947	6.10495e-14		103441096	LOC103441096	mRNA	8.15849	1.10402e-11		103443149	LOC103443149	mRNA	-1.7851	0.00482409		114825623	114825623	mRNA	-8.78493	2.52939e-19		103423340	LOC103423340	mRNA	1.47852	0.00990878
114825654	114825654	mRNA	1.21726	0.000505095		114819801	114819801	mRNA	2.77972	0.001402		103414516	LOC103414516	mRNA	3.23015	0.000169005		103447772	LOC103447772	mRNA	-1.22596	0.000320196		103404609	LOC103404609	mRNA	3.14941	3.57694e-06		103455905	LOC103455905	mRNA	0.708705	0.0875065
103413242	LOC103413242	mRNA	-2.59975	4.52165e-05		103417938	BZIP12	mRNA	1.78406	1.61079e-16		103417827	LOC103417827	mRNA	-2.8945	3.17985e-08		103414669	LOC103414669	mRNA	2.58233	0.052101		114825636	114825636	mRNA	-6.06149	2.0662e-06		103423349	LOC103423349	mRNA	1.75513	1.87317e-11
103429613	LOC103429613	mRNA	10.643	4.34862e-24		103409129	ZIP1	mRNA	1.47565	5.36808e-10		103447832	LOC103447832	mRNA	2.2205	1.84239e-06		103447776	LOC103447776	mRNA	-1.02767	0.0225359		103434711	LOC103434711	mRNA	-3.46144	8.5033e-25		114820012	114820012	mRNA	-4.93516	0.0142743
103413245	LOC103413245	mRNA	4.39214	7.24898e-09		103404579	LOC103404579	mRNA	-2.67522	2.45807e-05		103437593	LOC103437593	mRNA	-2.44462	3.97537e-07		103437659	LOC103437659	mRNA	2.18579	3.26151e-06		103438691	LOC103438691	mRNA	-1.92572	2.59319e-09		103455916	LOC103455916	mRNA	2.78263	1.97109e-05
103448399	LOC103448399	mRNA	5.46494	7.0662e-06		103409120	LOC103409120	mRNA	-0.9239	3.83672e-05		103433022	LOC103433022	mRNA	-4.34681	5.46052e-07		103451093	LOC103451093	mRNA	-1.10507	0.000243994		114825638	114825638	mRNA	-1.13888	0.00359779		114820004	114820004	mRNA	-1.92716	0.000706186
103448404	LOC103448404	mRNA	2.25161	1.62732e-05		103409108	LOC103409108	mRNA	-0.866555	0.00338004		103437596	LOC103437596	mRNA	3.19442	2.844e-07		103428771	LOC103428771	mRNA	-0.618003	0.662538		103429472	LOC103429472	mRNA	1.70999	6.02923e-07		103404450	LOC103404450	mRNA	1.37217	4.73799e-08
103452258	LOC103452258	mRNA	-2.7126	0.00159859		103438040	LOC103438040	mRNA	-0.825458	0.00339707		103422388	LOC103422388	mRNA	3.10246	5.51495e-09		103428765	LOC103428765	mRNA	-2.08841	3.79469e-09		103438692	LOC103438692	mRNA	1.96965	0.000119289		103411247	LOC103411247	mRNA	0.909103	0.0513497
103448408	LOC103448408	mRNA	-0.887588	0.000396413		103439610	LOC103439610	mRNA	-3.51211	1.83407e-09		103422378	LOC103422378	mRNA	-1.31283	0.000199371		103426052	LOC103426052	mRNA	-0.121017	0.82796		103438689	LOC103438689	mRNA	-1.37283	9.95866e-06		103441014	LOC103441014	mRNA	0.83804	0.00761622
103450401	LOC103450401	mRNA	2.53647	5.20107e-12		114824463	114824463	mRNA	5.28951	5.80919e-06		103417845	LOC103417845	mRNA	2.47103	5.58292e-06		114819442	114819442	mRNA	-1.42878	0.00139865		103438690	LOC103438690	mRNA	-3.74258	0.00479542		103444349	LOC103444349	mRNA	-1.79733	2.04365e-05
103448406	LOC103448406	mRNA	-1.97697	0.00123197		103434792	LOC103434792	mRNA	1.80374	1.32072e-11		103422379	LOC103422379	mRNA	-2.52967	1.94932e-05		114819441	114819441	mRNA	-1.69826	0.00444878		103429477	LOC103429477	mRNA	1.6421	3.36075e-07		103428808	LOC103428808	mRNA	2.07137	5.82327e-10
103434206	LOC103434206	mRNA	0.983227	0.00048672		103434794	LOC103434794	mRNA	-0.847438	0.00527791		103447839	LOC103447839	mRNA	-2.86871	6.53113e-20		103411221	LOC103411221	mRNA	1.97279	2.29365e-06		103438688	LOC103438688	mRNA	3.46086	2.90955e-14		103430532	LOC103430532	mRNA	-0.959822	0.00535013
114825661	114825661	mRNA	1.95496	4.23792e-05		103404648	LOC103404648	mRNA	-0.999609	0.0521827		114819488	114819488	mRNA	2.62036	3.44534e-10		103441053	LOC103441053	mRNA	-1.88317	1.89117e-06		103454390	LOC103454390	mRNA	-2.90862	0.000533567		103453078	LOC103453078	mRNA	-1.06511	0.000336361
114825662	114825662	mRNA	1.16179	1.25575e-05		103422135	LOC103422135	mRNA	-8.41505	3.08975e-11		103433018	UGE	mRNA	1.51842	0.00158284		103443161	LOC103443161	mRNA	-1.57684	2.92615e-08		103434714	LOC103434714	mRNA	-3.09073	5.62072e-14		103424284	LOC103424284	mRNA	-2.91805	0.00188115
103429575	LOC103429575	mRNA	7.42348	2.50404e-07		103424922	LOC103424922	mRNA	1.18395	8.83328e-07		103417839	LOC103417839	mRNA	5.03849	1.37941e-05		103414685	LOC103414685	mRNA	-3.50218	6.22356e-06		103438704	LOC103438704	mRNA	-1.48276	0.000468906		114819418	114819418	mRNA	0.344077	0.602137
103413264	LOC103413264	mRNA	1.71963	4.55194e-10		103426681	LOC103426681	mRNA	-0.440087	0.514307		103441118	LOC103441118	mRNA	-2.14054	2.62417e-05		103439140	LOC103439140	mRNA	-1.21705	2.51362e-05		103406954	LOC103406954	mRNA	1.55848	6.19418e-08		103451062	LOC103451062	mRNA	1.5524	3.12438e-08
114825668	114825668	mRNA	-3.78387	0.0153883		103424912	LOC103424912	mRNA	-4.80376	5.4098e-11		103445764	LOC103445764	mRNA	2.85966	1.8739e-05		103441059	LOC103441059	mRNA	-1.89697	1.55318e-08		103452864	LOC103452864	mRNA	-1.67343	0.00078629		103455917	LOC103455917	mRNA	0.878896	0.000661005
103448410	LOC103448410	mRNA	1.51503	0.00386183		103414791	LOC103414791	mRNA	1.61426	1.08664e-08		103445767	LOC103445767	mRNA	2.44439	0.000230924		103447780	LOC103447780	mRNA	-2.10165	3.60097e-06		114822581	114822581	mRNA	0.924986	6.3866e-05		103428819	LOC103428819	mRNA	2.61042	0.000581646
103450410	LOC103450410	mRNA	-3.49576	7.31237e-12		103451517	LOC103451517	mRNA	-1.08926	0.0001762		103411142	LOC103411142	mRNA	-2.21881	3.92606e-07		103423426	LOC103423426	mRNA	1.35956	2.36145e-05		103452866	LOC103452866	mRNA	-4.19696	1.31705e-31		103426115	LOC103426115	mRNA	-1.14006	0.000154445
103413276	LOC103413276	mRNA	-6.67365	6.38937e-06		103451515	LOC103451515	mRNA	-1.53092	2.79212e-05		103447850	LOC103447850	mRNA	-2.43257	7.45018e-05		103432300	LOC103432300	mRNA	-1.76597	6.26979e-06		103417903	LOC103417903	mRNA	-3.77919	3.55955e-36		103411260	LOC103411260	mRNA	2.36339	9.10629e-07
103413277	LOC103413277	mRNA	-1.7669	3.81362e-05		103426675	LOC103426675	mRNA	1.82239	0.00935391		103445766	LOC103445766	mRNA	-1.37754	3.67229e-06		103432302	LOC103432302	mRNA	-2.4784	8.73694e-06		103454406	LOC103454406	mRNA	1.004	1.20392e-05		103405764	LOC103405764	mRNA	1.13727	0.046919
103448413	LOC103448413	mRNA	-1.25932	3.42155e-06		103436070	LOC103436070	mRNA	-2.59641	0.00013206		103433014	LOC103433014	mRNA	6.96029	6.26569e-26		103423432	LOC103423432	mRNA	1.6627	0.00167619		103452863	LOC103452863	mRNA	-3.70318	2.6941e-30		103443125	LOC103443125	mRNA	-1.61826	5.9423e-05
103413280	LOC103413280	mRNA	1.2808	3.68204e-11		103419926	LOC103419926	mRNA	-2.46981	0.000170086		103414702	LOC103414702	mRNA	1.4598	0.005963		114823460	114823460	mRNA	-2.28141	0.00256873		103456354	LOC103456354	mRNA	1.01509	0.000657956		103441024	LOC103441024	mRNA	-0.815547	0.00396866
103409872	LOC103409872	mRNA	6.77667	3.94219e-09		103453538	LOC103453538	mRNA	-1.1504	6.83842e-07		103454632	LOC103454632	mRNA	1.55339	1.24399e-10		114821666	114821666	mRNA	1.41342	0.00241816		103454393	LOC103454393	mRNA	-5.78697	1.06933e-59		103437680	LOC103437680	mRNA	-5.33091	1.85094e-09
103434187	LOC103434187	mRNA	1.52116	2.41927e-07		103411322	LOC103411322	mRNA	-1.14089	3.33531e-05		103451055	LOC103451055	mRNA	-1.69417	6.99254e-08		103400740	LOC103400740	mRNA	4.12966	2.72459e-12		103406966	LOC103406966	mRNA	-1.34707	2.6519e-05		103416787	LOC103416787	mRNA	-4.01703	0.00101405
103418697	LOC103418697	mRNA	1.70625	1.53486e-09		103436066	LOC103436066	mRNA	0.952721	0.00340358		114819410	114819410	mRNA	-1.64793	0.000229295		103432283	LOC103432283	mRNA	1.64287	3.77103e-07		114825633	114825633	mRNA	1.00165	0.000558752		103437675	LOC103437675	mRNA	0.820853	0.00978565
103432175	LOC103432175	mRNA	4.90133	1.12681e-07		103438019	LOC103438019	mRNA	-1.63719	0.00520473		103453069	LOC103453069	mRNA	-5.44368	0.000167627		103400744	LOC103400744	mRNA	-2.29832	0.000386822		103429469	LOC103429469	mRNA	-4.28357	8.16686e-07		103421471	LOC103421471	mRNA	2.07542	2.81227e-09
114827407	114827407	mRNA	-1.79779	3.77503e-07		103434779	LOC103434779	mRNA	1.96512	8.87936e-05		103453071	LOC103453071	mRNA	-2.07491	9.43466e-05		103432289	LOC103432289	mRNA	-1.63974	1.69982e-09		103410318	LOC103410318	mRNA	1.41939	0.000298824		103421468	LOC103421468	mRNA	1.40682	8.84013e-05
103418701	LOC103418701	mRNA	1.31407	7.1087e-05		103438018	LOC103438018	mRNA	-4.23758	7.69894e-13		103400820	LOC103400820	mRNA	-1.28998	0.000587749		103405827	LOC103405827	mRNA	-3.10466	9.14064e-08		114825632	114825632	mRNA	1.81314	1.15175e-11		103404426	LOC103404426	mRNA	0.716008	0.357147
103429556	LOC103429556	mRNA	4.86473	1.13315e-13		103438021	LOC103438021	mRNA	-1.2163	0.0709298		103411245	LOC103411245	mRNA	2.70429	3.54813e-06		103445824	LOC103445824	mRNA	-1.39547	5.56776e-06		114825635	114825635	mRNA	-1.96805	5.49353e-07		103451082	LOC103451082	mRNA	-1.04681	0.000769188
103418700	LOC103418700	mRNA	4.50507	6.73562e-37		103404658	LOC103404658	mRNA	-1.75909	0.000103605		103443106	LOC103443106	mRNA	3.47815	3.87753e-05		103445823	LOC103445823	mRNA	1.33733	0.000891288		103429462	LOC103429462	mRNA	1.79989	9.7456e-12		103454651	LOC103454651	mRNA	-2.83017	2.954e-05
103418706	LOC103418706	mRNA	3.97208	0.000476183		103456281	LOC103456281	mRNA	-4.40495	4.55841e-13		103437694	LOC103437694	mRNA	-3.68314	1.01021e-06		103445825	LOC103445825	mRNA	-0.975242	0.00172054		103444884	LOC103444884	mRNA	-1.86203	7.02438e-16		103446366	LOC103446366	mRNA	-1.16029	0.0150536
103429560	LOC103429560	mRNA	3.52096	0.000407725		103422107	LOC103422107	mRNA	1.58518	4.14513e-07		103428808	LOC103428808	mRNA	-2.67808	8.70627e-07		103405824	LOC103405824	mRNA	-1.41141	0.0312041		103436712	LOC103436712	mRNA	2.5424	1.04314e-24		103447769	LOC103447769	mRNA	1.00864	0.143569
103450414	LOC103450414	mRNA	-1.20269	0.000275178		103424893	LOC103424893	mRNA	-4.43579	9.54045e-09		103439183	LOC103439183	mRNA	1.13676	0.000279384		103418850	LOC103418850	mRNA	-1.24444	0.00142643		103434694	LOC103434694	mRNA	3.2209	3.95118e-05		103416713	LOC103416713	mRNA	-2.85505	0.000790629
103418716	LOC103418716	mRNA	-2.69231	1.16891e-05		103455074	LOC103455074	mRNA	0.921792	0.00882713		103411256	LOC103411256	mRNA	-2.53326	0.000304696		103452352	LOC103452352	mRNA	-2.05035	1.8157e-12		103429442	LOC103429442	mRNA	1.14467	8.77599e-07		103400844	LOC103400844	mRNA	-1.31209	0.000111561
103418723	LOC103418723	mRNA	2.41477	3.14387e-07		103453551	LOC103453551	mRNA	1.48038	9.90706e-06		103411258	LOC103411258	mRNA	1.2745	0.000262269		103418853	LOC103418853	mRNA	0.992698	0.00179944		103438680	LOC103438680	mRNA	1.89474	2.42033e-15		103437663	LOC103437663	mRNA	-1.65022	0.00151133
103450426	LOC103450426	mRNA	2.13464	4.61498e-10		103426648	LOC103426648	mRNA	-3.86467	1.07903e-05		103453078	LOC103453078	mRNA	-1.40909	0.0126838		103426209	LOC103426209	mRNA	-1.19107	6.64942e-05		103429461	LOC103429461	mRNA	-1.16197	9.47644e-05		103428757	LOC103428757	mRNA	2.85779	6.36471e-07
103434176	LOC103434176	mRNA	-1.04979	2.24334e-07		103404662	LOC103404662	mRNA	-0.907854	0.00571439		103439178	LOC103439178	mRNA	6.25953	7.73372e-07		114823475	114823475	mRNA	-1.64634	7.47594e-06		103438678	LOC103438678	mRNA	-1.2189	2.67719e-07		114822146	114822146	mRNA	0.832582	0.0877147
103418731	LOC103418731	mRNA	1.72412	0.00294682		103431251	LOC103431251	mRNA	-1.51457	0.000176397		103423320	LOC103423320	mRNA	-4.83655	1.08005e-07		114823477	114823477	mRNA	-1.60784	1.72605e-07		103429457	LOC103429457	mRNA	-1.74957	0.0208454		114821105	114821105	mRNA	2.63825	6.47509e-08
103434179	LOC103434179	mRNA	0.703641	0.0701932		103449507	LOC103449507	mRNA	-2.03329	1.29822e-08		103428813	LOC103428813	mRNA	2.14802	2.27858e-10		103426213	LOC103426213	mRNA	-1.74311	5.91833e-07		103438679	LOC103438679	mRNA	2.96909	5.99901e-05		103451088	LOC103451088	mRNA	0.452627	0.396611
103429532	LOC103429532	mRNA	1.82329	0.000391445		103451534	LOC103451534	mRNA	5.7789	0.00507023		103428824	LOC103428824	mRNA	-3.06873	1.40276e-11		103423418	LOC103423418	mRNA	1.12651	1.71739e-05		103434692	LOC103434692	mRNA	-5.4277	4.0372e-32		114821104	114821104	mRNA	0.958586	0.18714
103413206	LOC103413206	mRNA	-1.40487	3.41816e-05		103451533	LOC103451533	mRNA	1.31708	4.98446e-06		103451062	LOC103451062	mRNA	1.92018	0.000374229		103426215	LOC103426215	mRNA	-0.851819	0.013332		103452883	LOC103452883	mRNA	1.39425	0.0105925		103424227	LOC103424227	mRNA	0.998817	0.00032335
103450427	LOC103450427	mRNA	2.45692	0.000117462		103453552	LOC103453552	mRNA	-1.47503	2.68395e-08		103453073	LOC103453073	mRNA	3.31464	1.13852e-06		103400785	LOC103400785	mRNA	1.54558	9.17432e-06		103454409	LOC103454409	mRNA	0.949039	0.00251498		103426052	LOC103426052	mRNA	1.13759	0.0497353
103429544	LOC103429544	mRNA	2.88363	4.97069e-16		103412583	LOC103412583	mRNA	1.11786	0.0220217		114821090	114821090	mRNA	2.34253	3.24283e-05		103445839	LOC103445839	mRNA	-2.48237	2.49607e-08		114822601	114822601	mRNA	-2.34668	6.27746e-12		114819442	114819442	mRNA	-1.96052	0.000562125
103448442	LOC103448442	mRNA	-2.45556	4.12585e-08		103441484	LOC103441484	mRNA	-2.06633	0.000150234		103454643	LOC103454643	mRNA	1.58049	2.00016e-11		103400775	LOC103400775	mRNA	1.40991	0.000751043		114822603	114822603	mRNA	2.51487	0.000853249		103414680	LOC103414680	mRNA	0.965278	0.0629668
103413214	LOC103413214	mRNA	1.78841	0.000854727		103439588	LOC103439588	mRNA	-2.7386	2.13325e-11		103454640	LOC103454640	mRNA	-2.49258	6.05813e-09		103452360	LOC103452360	mRNA	-1.13173	1.27653e-05		103452889	LOC103452889	mRNA	1.98894	6.84727e-06		103455958	LOC103455958	mRNA	-1.43818	0.000197319
103413226	LOC103413226	mRNA	-6.54095	9.17707e-07		103441485	LOC103441485	mRNA	-2.52366	0.000104436		103454637	LOC103454637	mRNA	-1.20897	5.78025e-05		103400767	LOC103400767	mRNA	-1.35705	0.00154782		103417930	LOC103417930	mRNA	0.872956	0.0159302		103443160	LOC103443160	mRNA	2.37866	0.00109279
103448452	LOC103448452	mRNA	2.31166	8.75738e-06		103439587	LOC103439587	mRNA	-2.88398	0.000275141		103411259	LOC103411259	mRNA	1.67534	1.40664e-08		103445852	LOC103445852	mRNA	-0.885242	0.022441		103410323	LOC103410323	mRNA	-0.740429	0.10354		103446377	LOC103446377	mRNA	1.23603	1.12738e-12
103450437	LOC103450437	mRNA	-1.56875	2.03444e-10		103434764	LOC103434764	mRNA	-1.80613	1.6399e-08		103411260	LOC103411260	mRNA	2.0917	1.58267e-09		103418866	LOC103418866	mRNA	-2.10245	2.84042e-06		103456375	LOC103456375	mRNA	-5.1138	2.28976e-54		103414685	LOC103414685	mRNA	2.14029	0.0383179
103413238	LOC103413238	mRNA	1.6198	1.40713e-06		103441494	LOC103441494	mRNA	-5.74974	1.68534e-07		103443127	LOC103443127	mRNA	-3.48788	8.05447e-08		103405839	LOC103405839	mRNA	-0.923293	0.0428063		103454421	LOC103454421	mRNA	-1.17598	0.000311065		103419818	LOC103419818	mRNA	3.40641	0.00313921
103429684	LOC103429684	mRNA	-2.01445	6.43316e-05		103436796	LOC103436796	mRNA	1.50445	0.000172974		103443130	LOC103443130	mRNA	-4.417	9.86854e-12		103405840	LOC103405840	mRNA	-0.490837	0.645524		103454416	LOC103454416	mRNA	-2.46108	3.83604e-10		103441056	LOC103441056	mRNA	1.08488	0.00680491
103409925	LOC103409925	mRNA	-2.25264	8.54398e-05		103436795	ACBP2	mRNA	1.85454	0.0158431		103437680	LOC103437680	mRNA	10.216	1.22798e-14		103403848	LOC103403848	mRNA	1.13408	3.08781e-07		103404579	LOC103404579	mRNA	-3.20566	3.34001e-05		103411231	LOC103411231	mRNA	-0.846527	0.00510036
103429688	LOC103429688	mRNA	5.02938	1.03784e-13		103422091	LOC103422091	mRNA	2.77419	1.54302e-05		103441027	LOC103441027	mRNA	1.36726	5.44935e-06		103443833	LOC103443833	mRNA	-2.04638	0.0070059		103444893	LOC103444893	mRNA	-1.8486	1.07694e-05		103404495	LOC103404495	mRNA	1.08703	8.23004e-06
114827332	114827332	mRNA	3.93659	0.00172757		103424888	LOC103424888	mRNA	3.21154	0.00653761		103443137	LOC103443137	mRNA	-3.51815	3.50243e-05		103428872	LOC103428872	mRNA	-2.15309	9.46587e-05		103429439	LOC103429439	mRNA	1.08174	5.74318e-07		103405814	LOC103405814	mRNA	1.33398	2.51774e-08
103413349	LOC103413349	mRNA	3.43218	0.00255341		103424884	LOC103424884	mRNA	-1.01671	0.00162198		103451072	LOC103451072	mRNA	1.53036	7.37648e-05		103439221	LOC103439221	mRNA	1.43621	1.17494e-09		103404577	LOC103404577	mRNA	-1.50814	4.14762e-05		114821662	114821662	mRNA	2.01326	0.0211373
103406603	LOC103406603	mRNA	-1.8895	1.54571e-06		103456299	LOC103456299	mRNA	3.63199	4.98308e-28		103428782	LOC103428782	mRNA	8.63081	8.8675e-12		103423389	LOC103423389	mRNA	-1.82729	6.66932e-05		103410332	LOC103410332	mRNA	-1.43357	0.00169587		114821666	114821666	mRNA	-1.61865	0.00142737
103413355	LOC103413355	mRNA	-1.13983	8.31117e-11		103404624	LOC103404624	mRNA	-1.92109	0.000887459		103451079	LOC103451079	mRNA	4.46546	3.0329e-06		103426197	LOC103426197	mRNA	1.00156	0.000208547		103444901	LOC103444901	mRNA	2.24494	1.33806e-07		103425231	LOC103425231	mRNA	2.40856	0.000148701
103452183	LOC103452183	mRNA	1.3737	7.08637e-08		103453563	LOC103453563	mRNA	1.57692	0.0229185		103428784	LOC103428784	mRNA	-1.53954	0.000152654		103426193	LOC103426193	mRNA	-2.10018	0.0340083		103434792	LOC103434792	mRNA	2.42022	1.54424e-20		103442506	LOC103442506	mRNA	-1.26263	0.00781623
103452182	LOC103452182	mRNA	5.60538	1.37331e-08		103451549	LOC103451549	mRNA	-3.45872	1.13983e-29		114819431	114819431	mRNA	2.90999	1.07473e-13		103439216	LOC103439216	mRNA	2.4184	1.81675e-06		103440114	LOC103440114	mRNA	2.87608	1.66639e-06		103447103	LOC103447103	mRNA	-3.68598	4.00392e-08
103452188	LOC103452188	mRNA	-2.3042	1.13526e-05		103449515	LOC103449515	mRNA	-1.27403	0.000125719		103454651	LOC103454651	mRNA	2.81506	2.5989e-05		114821688	114821688	mRNA	-0.912993	0.0767164		103404648	LOC103404648	mRNA	-1.54511	1.5464e-08		103432283	LOC103432283	mRNA	-0.804662	0.00871458
103406611	LOC103406611	mRNA	-8.0925	1.00622e-74		103431232	LOC103431232	mRNA	-3.96317	1.17773e-07		103437664	LOC103437664	mRNA	4.80831	6.70912e-20		103439214	LOC103439214	mRNA	-1.0817	1.18255e-06		103422135	LOC103422135	mRNA	-9.33258	3.04325e-31		103442511	LOC103442511	mRNA	5.35917	8.5765e-06
103406610	LOC103406610	mRNA	3.08659	1.48809e-20		103404633	LOC103404633	mRNA	1.23408	0.0116691		103411196	LOC103411196	mRNA	-9.43783	1.15912e-12		114827454	114827454	mRNA	0.919708	0.0475813		103422138	LOC103422138	mRNA	-2.44709	2.49773e-05		103418855	LOC103418855	mRNA	-1.25362	0.00495063
103452185	LOC103452185	mRNA	-1.25955	0.00291353		103415904	LOC103415904	mRNA	0.890054	0.010651		103454647	LOC103454647	mRNA	2.13922	9.13965e-08		103423369	LOC103423369	mRNA	-1.48303	2.90813e-06		103448291	LOC103448291	mRNA	-2.59573	4.10944e-07		103421543	LOC103421543	mRNA	-0.957987	6.53966e-05
103429682	LOC103429682	mRNA	1.24655	2.41665e-06		103440166	LOC103440166	mRNA	1.10409	0.00146569		103411200	LOC103411200	mRNA	-6.00536	1.89575e-10		103443845	LOC103443845	mRNA	-1.79097	6.77447e-06		103404656	LOC103404656	mRNA	1.31865	1.22092e-05		103405830	LOC103405830	mRNA	0.944488	0.00112644
103406609	LOC103406609	mRNA	-1.2608	0.00419677		103415910	LOC103415910	mRNA	-3.91116	1.76444e-07		103400844	LOC103400844	mRNA	1.13756	0.000169286		103411282	LOC103411282	mRNA	-2.18087	0.00107056		103424912	LOC103424912	mRNA	-9.28087	2.65125e-18		114825251	114825251	mRNA	2.08714	0.000177668
103409944	LOC103409944	mRNA	3.54783	4.14142e-08		103444825	LOC103444825	mRNA	1.86389	0.000384359		103443149	LOC103443149	mRNA	-2.4135	2.82971e-09		103450464	LOC103450464	mRNA	-0.821253	0.0833518		103414775	LOC103414775	mRNA	-0.960134	0.00344243		103421546	LOC103421546	mRNA	2.35916	1.81298e-06
103452190	LOC103452190	mRNA	-3.88816	1.87761e-11		103441514	LOC103441514	mRNA	-3.62766	0.00212888		103414668	LOC103414668	mRNA	1.49384	6.97604e-06		103411284	LOC103411284	mRNA	2.70554	9.71727e-05		103411321	LOC103411321	mRNA	5.05161	2.44116e-51		103434258	LOC103434258	mRNA	0.65765	0.293615
103450357	LOC103450357	mRNA	6.51172	1.39834e-33		103444832	LOC103444832	mRNA	-1.15592	3.70412e-06		103443152	LOC103443152	mRNA	-0.985881	0.000444143		103418801	LOC103418801	mRNA	-1.16933	0.00028245		103440127	LOC103440127	mRNA	-2.55775	1.01929e-08		103426211	LOC103426211	mRNA	0.926385	0.0317974
103409937	LOC103409937	mRNA	-2.27612	1.16789e-09		103431225	LOC103431225	mRNA	-1.42582	8.72751e-05		103447776	LOC103447776	mRNA	-2.3824	6.60354e-12		114823498	114823498	mRNA	-5.06095	4.41384e-10		103440131	LOC103440131	mRNA	-1.32689	0.00128893		103432281	LOC103432281	mRNA	4.06653	0.000430196
103452189	LOC103452189	mRNA	-1.10699	1.94036e-07		103437991	LOC103437991	mRNA	0.665804	0.123845		114819440	114819440	mRNA	-2.07776	6.36754e-12		103428851	LOC103428851	mRNA	1.05798	3.30282e-05		103434779	LOC103434779	mRNA	1.49491	4.21813e-11		103421551	LOC103421551	mRNA	0.921985	0.0039604
103413348	LOC103413348	mRNA	-6.00137	1.69705e-21		103456308	LOC103456308	mRNA	0.855307	8.58138e-05		114821105	114821105	mRNA	-2.07131	2.0375e-06		103437716	LOC103437716	mRNA	2.62358	1.11702e-11		103440133	LOC103440133	mRNA	1.76518	2.39977e-09		103400785	LOC103400785	mRNA	-0.936988	0.00443059
103429666	LOC103429666	mRNA	1.48321	0.000197087		103453566	LOC103453566	mRNA	4.78141	0.00154782		103426059	LOC103426059	mRNA	6.14673	1.69376e-06		103428857	LOC103428857	mRNA	-1.96772	0.000818493		103436813	LOC103436813	mRNA	-1.712	4.03814e-09		103400780	LOC103400780	mRNA	-1.04012	1.07409e-07
103429665	LOC103429665	mRNA	1.39278	0.0223668		103454337	LOC103454337	mRNA	-1.67175	0.00336008		114819441	114819441	mRNA	-2.41957	4.14419e-05		103443849	LOC103443849	mRNA	-1.32719	0.000166354		103456281	LOC103456281	mRNA	-3.50528	1.16433e-35		103445151	LOC103445151	mRNA	0.703986	0.173589
103429672	LOC103429672	mRNA	1.03054	0.0012631		103419908	LOC103419908	mRNA	-2.58287	2.28272e-06		103441049	LOC103441049	mRNA	3.81435	1.96948e-17		103434218	LOC103434218	mRNA	1.21116	0.000199609		103456279	LOC103456279	mRNA	-1.87096	8.90002e-11		103447128	LOC103447128	mRNA	1.37851	5.3138e-09
114827333	114827333	mRNA	0.96986	0.03256		103451557	LOC103451557	mRNA	6.3112	9.4189e-08		103437653	LOC103437653	mRNA	-3.06566	0.00022748		103418812	LOC103418812	mRNA	-0.892637	0.181607		103448306	LOC103448306	mRNA	0.998901	0.00361258		103440461	LOC103440461	mRNA	0.894608	0.301932
103429669	LOC103429669	mRNA	9.19779	3.82498e-16		103455101	LOC103455101	mRNA	1.32282	4.52008e-05		103411221	LOC103411221	mRNA	1.25209	0.247972		103452404	LOC103452404	mRNA	1.53845	0.000676878		103424908	LOC103424908	mRNA	3.22395	1.0214e-07		103404519	LOC103404519	mRNA	-2.53753	6.19832e-07
103409969	LOC103409969	mRNA	1.35029	0.000556809		103407097	LOC103407097	mRNA	1.93208	2.14549e-07		103414683	LOC103414683	mRNA	-3.23292	0.00149273		103405810	LOC103405810	mRNA	-2.39952	1.69646e-08		103414819	LOC103414819	mRNA	-2.05264	0.00149985		103405838	LOC103405838	mRNA	-3.64468	0.00416298
103413374	LOC103413374	mRNA	-1.37971	1.79598e-05		103418023	LOC103418023	mRNA	-1.50223	0.000725685		103414684	LOC103414684	mRNA	-2.36243	5.73167e-06		103418811	LOC103418811	mRNA	-1.3669	0.000881254		103456287	LOC103456287	mRNA	-0.937146	0.10535		103449170	LOC103449170	mRNA	-1.97423	0.0195064
103450363	LOC103450363	mRNA	-6.9177	1.05313e-09		103419915	LOC103419915	mRNA	-1.16024	3.31213e-08		103437654	LOC103437654	mRNA	-2.1449	3.20578e-07		103448528	LOC103448528	mRNA	1.71075	5.09591e-07		103448307	LOC103448307	mRNA	2.42819	1.45074e-17		103428870	LOC103428870	mRNA	-0.266755	0.613886
103452192	LOC103452192	mRNA	-1.60003	0.000168455		103422052	LOC103422052	mRNA	1.67789	2.72707e-13		103414685	LOC103414685	mRNA	-2.10152	1.19713e-07		103418819	LOC103418819	mRNA	-1.38426	2.14222e-05		103424893	LOC103424893	mRNA	-4.56832	2.56529e-15		103426195	LOC103426195	mRNA	0.997059	0.0316004
103409987	LOC103409987	mRNA	1.13266	4.86721e-05		103452805	LOC103452805	mRNA	-5.12035	1.90883e-18		103414687	LOC103414687	mRNA	-2.3372	1.68448e-08		103448529	LOC103448529	mRNA	2.9237	9.24596e-13		103404664	LOC103404664	mRNA	1.30863	3.38524e-09		103426191	LOC103426191	mRNA	-1.00191	0.00234072
103450367	LOC103450367	mRNA	1.25186	0.000437501		103441525	LOC103441525	mRNA	-2.73748	1.954e-07		103411228	LOC103411228	mRNA	-3.24975	1.14071e-05		103418817	LOC103418817	mRNA	1.53447	0.000254298		103450322	LOC103450322	mRNA	-1.56071	4.71625e-06		114823496	114823496	mRNA	-7.3152	0.000636494
103448369	LOC103448369	mRNA	-2.17241	5.73969e-10		103409229	LOC103409229	mRNA	-1.51316	1.5776e-11		103452339	LOC103452339	mRNA	-5.23022	0.00211458		103448526	LOC103448526	mRNA	1.53574	1.18671e-06		103434775	LOC103434775	mRNA	3.70322	6.9143e-06		103427932	LOC103427932	mRNA	1.81422	1.00662e-05
103448367	LOC103448367	mRNA	-1.09707	0.00127094		103444422	LOC103444422	mRNA	1.79929	1.47831e-06		103426220	LOC103426220	mRNA	4.1508	2.2823e-13		103432365	LOC103432365	mRNA	2.13296	1.03337e-07		103434777	LOC103434777	mRNA	-0.860954	0.011223		103423403	LOC103423403	mRNA	2.11074	1.08672e-07
103450365	LOC103450365	mRNA	8.21091	4.77682e-64		103437649	LOC103437649	mRNA	-1.1128	0.00784764		103418830	LOC103418830	mRNA	-1.44515	2.77261e-05		103447851	LOC103447851	mRNA	-1.48441	1.5753e-06		103414805	LOC103414805	mRNA	0.934195	0.00802209		103427915	LOC103427915	mRNA	0.728451	0.145269
103448372	LOC103448372	mRNA	-1.76167	1.658e-13		103437648	LOC103437648	mRNA	-2.1232	3.20765e-08		114821662	114821662	mRNA	3.36218	4.98601e-09		103418921	LOC103418921	mRNA	-1.45977	0.000647881		103411366	LOC103411366	mRNA	3.06153	0.0761187		103430594	LOC103430594	mRNA	-0.962739	0.00011705
103452204	LOC103452204	mRNA	-6.83298	2.09529e-07		103451100	LOC103451100	mRNA	6.30717	0.000733662		114821664	114821664	mRNA	-2.37807	1.73794e-05		103418926	LOC103418926	mRNA	-1.21727	0.1562		114825593	114825593	mRNA	1.13958	0.0085947		114820648	114820648	mRNA	1.10397	0.0804488
103450369	LOC103450369	mRNA	2.99585	4.93754e-10		103451099	LOC103451099	mRNA	10.06	0.00294735		103432304	LOC103432304	mRNA	-1.30848	4.85863e-05		103405885	LOC103405885	mRNA	-0.8271	0.0217798		103440160	LOC103440160	mRNA	2.40047	0.00195992		103447141	LOC103447141	mRNA	-1.03925	0.00357052
103413368	LOC103413368	mRNA	4.77661	2.16713e-05		103409024	LOC103409024	mRNA	-1.3643	1.64325e-07		103400741	LOC103400741	mRNA	3.56736	8.9817e-08		103434330	LOC103434330	mRNA	-2.43728	0.00870105		103434764	LOC103434764	mRNA	-1.77129	1.83544e-24		103411279	LOC103411279	mRNA	0.863934	0.0409195
103406618	LOC103406618	mRNA	2.32877	2.69415e-13		103424217	LOC103424217	mRNA	-1.86579	0.000132593		103443810	LOC103443810	mRNA	-3.20346	5.24823e-64		103418924	LOC103418924	mRNA	1.83288	1.05026e-08		103436786	LOC103436786	mRNA	0.764509	0.0238749		103445171	LOC103445171	mRNA	-1.33313	1.11993e-05
103429652	LOC103429652	mRNA	1.28122	1.91786e-12		103424223	LOC103424223	mRNA	-1.61602	0.0011567		103432289	LOC103432289	mRNA	1.0389	0.000154644		103423498	LOC103423498	mRNA	-5.00046	7.28632e-16		103424879	LOC103424879	mRNA	1.46589	3.88107e-06		103411280	LOC103411280	mRNA	1.23394	0.00452416
103432254	LOC103432254	mRNA	-1.22919	1.59595e-05		114819451	114819451	mRNA	-1.86161	0.000374678		103445820	LOC103445820	mRNA	0.970045	0.00127465		103429767	LOC103429767	mRNA	0.831858	0.00749663		103422077	LOC103422077	mRNA	-4.71014	1.50924e-06		103450464	LOC103450464	mRNA	0.265627	0.593554
103432256	LOC103432256	mRNA	-1.70186	7.93896e-06		114822162	114822162	mRNA	2.73965	0.000127469		103405827	LOC103405827	mRNA	-3.66697	2.58591e-11		114825190	114825190	mRNA	5.57125	5.09082e-05		103414743	LOC103414743	mRNA	-2.93811	6.40234e-07		103405784	LOC103405784	mRNA	1.15064	0.000277308
103432248	LOC103432248	mRNA	1.56319	0.00518542		114819458	114819458	mRNA	-5.7647	3.40721e-23		103443818	LOC103443818	mRNA	1.67463	0.00033629		114819501	114819501	mRNA	-1.94674	0.000564993		103417989	LOC103417989	mRNA	-0.788216	0.0575834		103452391	LOC103452391	mRNA	-1.3384	0.00572877
103429656	LOC103429656	mRNA	5.86746	1.62103e-05		103428726	LOC103428726	mRNA	3.07924	6.50309e-07		103452346	LOC103452346	mRNA	4.73911	2.2718e-17		103405898	LOC103405898	mRNA	-0.347235	0.795474		103424874	LOC103424874	mRNA	0.896982	0.0923157		103452385	LOC103452385	mRNA	0.935482	0.0111934
103429654	LOC103429654	mRNA	4.29596	1.37864e-07		108171406	LOC108171406	mRNA	2.5619	6.77053e-08		103450438	LOC103450438	mRNA	1.11402	0.000822647		103445780	LOC103445780	mRNA	-1.58432	0.000231681		103424870	LOC103424870	mRNA	2.02014	0.0159303		103416814	LOC103416814	mRNA	0.957566	0.116707
103409880	LOC103409880	mRNA	5.98972	1.21935e-09		103416666	LOC103416666	mRNA	-1.75803	7.58735e-06		103405824	LOC103405824	mRNA	-2.22568	0.0242147		103423472	LOC103423472	mRNA	-1.35865	0.000303235		103414745	LOC103414745	mRNA	-2.21946	0.00530647		103437717	LOC103437717	mRNA	0.982083	9.46831e-08
103413282	LOC103413282	mRNA	-1.39455	3.55434e-10		114821123	114821123	mRNA	-2.70794	1.52081e-05		108171687	LOC108171687	mRNA	6.29351	2.23401e-05		114823357	114823357	mRNA	-5.26345	0.000863298		103422086	LOC103422086	mRNA	1.21494	3.08116e-05		103423357	LOC103423357	mRNA	0.675654	0.0500018
103413287	LOC103413287	mRNA	-3.38329	2.60895e-07		103443172	LOC103443172	mRNA	3.29348	4.05326e-16		103418853	LOC103418853	mRNA	2.86123	9.25398e-33		103429758	LOC103429758	mRNA	1.23197	1.21095e-06		103404624	LOC103404624	mRNA	-1.58489	1.02768e-05		103416825	LOC103416825	mRNA	-0.817491	0.00145679
103452206	LOC103452206	mRNA	3.64117	0.000132199		103455972	LOC103455972	mRNA	4.97447	1.08092e-06		103452357	LOC103452357	mRNA	4.92013	1.37217e-11		103432348	LOC103432348	mRNA	-4.25538	2.2952e-06		103404616	LOC103404616	mRNA	0.987976	3.94935e-05		103421515	LOC103421515	mRNA	2.41027	8.15824e-05
103413288	LOC103413288	mRNA	-2.39576	1.03057e-07		103441065	LOC103441065	mRNA	1.90015	0.000908878		103403839	LOC103403839	mRNA	4.03258	0.000891824		103418954	LOC103418954	mRNA	-1.22203	2.75875e-06		103407057	LOC103407057	mRNA	1.49462	0.00098855		103430586	LOC103430586	mRNA	0.861	0.00982061
103413292	LOC103413292	mRNA	-1.18246	9.14343e-08		103437643	LOC103437643	mRNA	4.2371	0.000489635		114825251	114825251	mRNA	5.66554	0.00202876		103403928	LOC103403928	mRNA	-2.59275	0.000139788		103452781	LOC103452781	mRNA	-3.79255	0.000744		103426167	LOC103426167	mRNA	-2.44427	0.0653902
103450375	LOC103450375	mRNA	2.11423	3.33831e-16		103444428	LOC103444428	mRNA	1.62769	5.12224e-18		114823477	114823477	mRNA	3.73203	1.64496e-11		114819508	114819508	mRNA	-1.06554	0.0285055		103407051	LOC103407051	mRNA	-3.90475	3.9003e-17		103426161	LOC103426161	mRNA	-2.6524	0.00186838
103413300	LOC103413300	mRNA	-4.8746	7.58454e-05		103443177	LOC103443177	mRNA	-1.73298	0.0894126		103434256	LOC103434256	mRNA	-1.48692	1.57895e-07		103403926	LOC103403926	mRNA	-1.39882	0.000549029		103422089	LOC103422089	mRNA	2.52734	0.000463292		103434218	LOC103434218	mRNA	-0.914144	0.00114074
103452218	LOC103452218	mRNA	1.76316	2.4068e-06		103419746	LOC103419746	mRNA	2.36799	0.000424977		114823479	114823479	mRNA	-1.94221	5.87199e-05		103423456	LOC103423456	mRNA	-3.19012	1.6202e-05		103440165	LOC103440165	mRNA	1.95874	0.0191103		103440492	LOC103440492	mRNA	0.995998	0.0848851
103448379	LOC103448379	mRNA	1.47794	1.79453e-06		103443180	LOC103443180	mRNA	-3.50813	5.47855e-09		114821674	114821674	mRNA	-1.62227	0.000513499		103443784	LOC103443784	mRNA	-1.11196	0.000453739		103417982	LOC103417982	mRNA	-2.35487	0.00101179		103450482	LOC103450482	mRNA	-0.946452	0.000185747
103450381	LOC103450381	mRNA	1.83097	8.20545e-11		103437639	LOC103437639	mRNA	-1.52102	0.000256444		103426212	LOC103426212	mRNA	1.53117	1.07823e-07		103434299	LOC103434299	mRNA	-2.46176	0.000412254		103444825	LOC103444825	mRNA	-2.14704	5.49368e-12		103452403	LOC103452403	mRNA	2.02652	0.000433455
103413285	LOC103413285	mRNA	1.56291	1.32808e-10		103433061	LOC103433061	mRNA	-9.99508	3.42469e-07		103426215	LOC103426215	mRNA	-1.44118	5.78185e-05		114823367	114823367	mRNA	1.88685	0.00103133		103444832	LOC103444832	mRNA	-1.42054	2.40175e-09		103418814	LOC103418814	mRNA	1.33279	0.000295993
103432238	LOC103432238	mRNA	1.50565	9.49729e-07		103417882	LOC103417882	mRNA	-1.31798	0.00602878		103423416	LOC103423416	mRNA	-1.36814	7.89614e-06		114825215	114825215	mRNA	1.83073	0.000833075		103444834	LOC103444834	mRNA	-1.10875	0.000337181		103402658	LOC103402658	mRNA	-0.71682	0.0541894
114827363	114827363	mRNA	7.8846	3.80717e-10		103422412	LOC103422412	mRNA	-2.05526	0.0863933		103400775	LOC103400775	mRNA	5.85629	2.25746e-11		103423466	LOC103423466	mRNA	-1.40805	3.42123e-05		103434750	LOC103434750	mRNA	2.66675	6.76396e-10		103402655	LOC103402655	mRNA	1.63868	2.5177e-07
114825640	114825640	mRNA	3.92947	2.24277e-15		103428705	LOC103428705	mRNA	-0.859162	0.00140377		103400780	LOC103400780	mRNA	-2.8022	2.53409e-18		103432344	LOC103432344	mRNA	2.38529	0.0859429		103444835	LOC103444835	mRNA	1.02275	0.000507651		103434331	LOC103434331	mRNA	1.16556	0.322584
114825642	114825642	mRNA	-0.87185	0.00955497		103409064	LOC103409064	mRNA	-1.66195	0.000205064		103400767	LOC103400767	mRNA	-2.72049	0.000120487		103432333	LOC103432333	mRNA	0.566826	0.169057		103444839	LOC103444839	mRNA	5.09834	0.00287855		103407947	LOC103407947	mRNA	-1.27346	0.0171364
103432237	LOC103432237	mRNA	4.43355	3.35906e-46		103428700	LOC103428700	mRNA	-1.1733	4.25711e-05		103443830	LOC103443830	mRNA	1.79098	0.00323072		103400712	LOC103400712	mRNA	1.26335	0.00346338		103424858	LOC103424858	mRNA	1.16286	1.9118e-05		103449092	LOC103449092	mRNA	0.598733	0.0974394
103409906	LOC103409906	mRNA	-2.83405	5.25907e-12		103441079	MYB5	mRNA	-2.60395	1.80354e-11		103450454	LOC103450454	mRNA	-6.23318	1.92967e-09		103447879	LOC103447879	mRNA	-1.58973	0.000592272		103418021	LOC103418021	mRNA	-7.65516	2.18124e-10		103403905	LOC103403905	mRNA	0.960956	0.000112349
114827367	114827367	mRNA	6.9812	1.25362e-08		103433060	LOC103433060	mRNA	4.73634	9.21905e-05		103450453	LOC103450453	mRNA	-1.79509	2.64601e-06		103405860	LOC103405860	mRNA	6.7306	3.25046e-06		103452800	LOC103452800	mRNA	-3.40374	6.51231e-10		103429763	LOC103429763	mRNA	1.93716	9.0646e-06
114825646	114825646	mRNA	2.98391	3.03931e-08		103417893	LOC103417893	mRNA	1.74149	8.43798e-06		103405839	LOC103405839	mRNA	-2.82149	1.11285e-40		103405859	LOC103405859	mRNA	1.57537	2.68231e-12		103456315	LOC103456315	mRNA	1.40153	8.60225e-08		103425311	LOC103425311	mRNA	-0.721933	0.0659806
114827365	114827365	mRNA	0.987404	2.29799e-08		103411183	LOC103411183	mRNA	-1.93153	0.000648951		103403848	LOC103403848	mRNA	1.58059	7.86101e-05		103403867	LOC103403867	mRNA	1.60088	3.09628e-16		103418025	LOC103418025	mRNA	3.19278	4.43258e-13		103428042	LOC103428042	mRNA	-1.73892	0.00893825
103450383	LOC103450383	mRNA	1.57865	7.81255e-10		103439776	LOC103439776	mRNA	3.05788	0.0171521		103411268	LOC103411268	mRNA	-4.37897	1.46587e-06		103418905	LOC103418905	mRNA	-1.28433	4.11344e-05		103418023	LOC103418023	mRNA	-2.34801	1.93741e-23		103429760	LOC103429760	mRNA	-1.25246	0.0184214
103413311	LOC103413311	mRNA	-1.15771	1.90802e-09		103436305	LOC103436305	mRNA	-4.36685	6.55144e-10		103423371	LOC103423371	mRNA	-1.64154	0.000104063		103405852	LOC103405852	mRNA	1.20791	4.36144e-12		103448340	LOC103448340	mRNA	-2.45843	2.53003e-05		103428052	LOC103428052	mRNA	2.44865	1.00516e-12
103413316	LOC103413316	mRNA	9.78749	1.05642e-27		103439096	LOC103439096	mRNA	1.25533	6.88282e-09		103428872	LOC103428872	mRNA	-3.22405	6.21594e-06		103426242	LOC103426242	mRNA	-1.37173	1.04718e-06		103414771	LOC103414771	mRNA	-0.705062	0.0216385		103433646	LOC103433646	mRNA	1.09832	2.54014e-05
103452231	LOC103452231	mRNA	-3.93359	1.00537e-11		103436300	LOC103436300	mRNA	-2.31796	8.40417e-10		103423389	LOC103423389	mRNA	-2.4714	9.82969e-07		114823381	114823381	mRNA	-4.62187	0.000592836		103422053	LOC103422053	mRNA	0.892843	0.000286614		114820568	114820568	mRNA	1.2352	0.127955
103448387	LOC103448387	mRNA	9.48934	2.09834e-05		103427002	LOC103427002	mRNA	-2.02282	8.01242e-11		103426191	LOC103426191	mRNA	-4.33763	1.92466e-14		103423437	LOC103423437	mRNA	-3.96294	3.99022e-09		103422052	LOC103422052	mRNA	1.55653	2.27981e-16		103401951	LOC103401951	mRNA	-1.20854	2.72961e-05
103413325	LOC103413325	mRNA	1.17038	2.30587e-07		103426999	LOC103426999	mRNA	-2.8848	0.00380218		114827449	114827449	mRNA	-3.33999	6.75322e-05		114823391	114823391	mRNA	1.41112	8.58009e-06		103407091	LOC103407091	mRNA	-1.24067	3.82485e-05		103442457	LOC103442457	mRNA	-0.661403	0.0957725
103413334	LOC103413334	mRNA	2.14689	0.000499311		103420777	LOC103420777	mRNA	1.48166	0.000869441		103428875	LOC103428875	mRNA	-1.03076	0.0310072		103432312	LOC103432312	mRNA	-1.59568	3.03252e-05		103452794	LOC103452794	mRNA	-1.5143	2.2498e-05		103445778	LOC103445778	mRNA	0.986915	0.0303119
103409923	LOC103409923	mRNA	-2.18342	0.000885943		103422391	LOC103422391	mRNA	-2.32766	0.00361954		114823496	114823496	mRNA	3.3316	0.00788449		103434279	LOC103434279	mRNA	2.09415	0.00964829		103436767	LOC103436767	mRNA	-1.59124	4.19414e-05		103402722	LOC103402722	mRNA	1.03814	0.00280652
103448394	LOC103448394	mRNA	1.12719	9.55455e-08		103419689	LOC103419689	mRNA	-1.0025	0.00867592		103439214	LOC103439214	mRNA	-1.43632	3.62601e-06		103400724	LOC103400724	mRNA	-3.47991	0.000471269		103452805	LOC103452805	mRNA	-5.55023	3.69875e-56		103449107	LOC103449107	mRNA	1.28419	3.65772e-07
103452240	LOC103452240	mRNA	-0.961017	0.00054669		103411133	LOC103411133	mRNA	-1.51889	0.000407566		103423394	LOC103423394	mRNA	-0.841947	0.0122906		103405883	LOC103405883	mRNA	-1.14999	0.0311833		103418006	LOC103418006	mRNA	-2.15691	5.6928e-08		103428027	LOC103428027	mRNA	1.0522	0.0148755
103409915	LOC103409915	mRNA	3.13071	2.35965e-06		103428693	LOC103428693	mRNA	1.90267	2.89827e-06		103418808	LOC103418808	mRNA	5.3824	7.57675e-05		103447901	LOC103447901	mRNA	1.23289	1.7617e-07		103444841	LOC103444841	mRNA	-2.1326	2.75173e-05		103430699	LOC103430699	mRNA	-1.02118	0.00989866
103409912	LOC103409912	mRNA	-2.55741	1.61941e-08		103441093	LOC103441093	mRNA	1.24801	4.19507e-05		103434231	LOC103434231	mRNA	-1.3648	0.0541138		103418912	LOC103418912	mRNA	-2.40659	1.92594e-11		103437650	LOC103437650	mRNA	1.38554	7.05607e-09		114822211	114822211	mRNA	1.25612	0.0654371
103443017	LOC103443017	mRNA	3.41526	2.14197e-16		114820545	114820545	mRNA	-6.23235	0.000228191		103443845	LOC103443845	mRNA	-1.96719	0.00612022		103445811	LOC103445811	mRNA	-1.99357	1.77815e-05		103439136	LOC103439136	mRNA	0.945812	0.00296516		103428021	LOC103428021	mRNA	1.64518	0.00873852
103443018	LOC103443018	mRNA	-1.37882	0.00013274		103456002	LOC103456002	mRNA	-1.10663	4.41265e-06		103418786	LOC103418786	mRNA	-2.26139	8.92988e-05		103443808	LOC103443808	mRNA	-1.49092	0.0941993		103437645	LOC103437645	mRNA	-1.74117	0.0024475		103428030	LOC103428030	mRNA	1.26778	0.000240931
103443026	LOC103443026	mRNA	-2.7827	0.000182579		103444453	LOC103444453	mRNA	-5.40237	0.00212627		103437725	LOC103437725	mRNA	-1.47382	0.00233618		103443806	LOC103443806	mRNA	1.03149	0.00237764		103437644	LOC103437644	mRNA	1.46751	0.000472461		114819514	114819514	mRNA	2.4485	0.000144766
103443028	LOC103443028	mRNA	1.58936	0.0304622		103441095	LOC103441095	mRNA	-2.59211	1.56478e-06		103411280	LOC103411280	mRNA	1.41778	0.000310892		103405871	LOC103405871	mRNA	-1.25458	0.053087		103437648	LOC103437648	mRNA	-2.78004	9.49578e-21		103401387	LOC103401387	mRNA	-0.848796	0.0103878
103443031	LOC103443031	mRNA	6.61059	7.52777e-13		103446414	LOC103446414	mRNA	-1.60444	1.84284e-07		103445863	LOC103445863	mRNA	-0.939467	0.000474712		103429595	LOC103429595	mRNA	-0.967037	0.384576		103439132	LOC103439132	mRNA	-2.8563	0.00236276		103440403	LOC103440403	mRNA	-2.10802	1.50962e-10
103406696	LOC103406696	mRNA	1.66814	0.00510645		103447833	LOC103447833	mRNA	-1.16059	5.20764e-05		103443847	LOC103443847	mRNA	8.72911	9.2063e-13		103432220	LOC103432220	mRNA	0.866865	0.00924959		103437647	LOC103437647	mRNA	-1.97573	0.00107115		103405142	LOC103405142	mRNA	-1.46933	0.00513238
103410051	LOC103410051	mRNA	8.48228	2.04811e-51		103417828	LOC103417828	mRNA	0.935523	0.000349727		103411282	LOC103411282	mRNA	-3.58795	0.000152096		103440229	LOC103440229	mRNA	-2.6815	6.45809e-07		103428743	LOC103428743	mRNA	1.70201	4.14668e-14		114819508	114819508	mRNA	0.852907	0.0544005
103406693	LOC103406693	mRNA	-1.24289	0.0123778		103412353	LOC103412353	mRNA	2.26754	0.000664049		103418787	LOC103418787	mRNA	4.49344	0.000201405		114827374	114827374	mRNA	4.36912	8.84467e-05		103451097	LOC103451097	mRNA	1.12897	1.0721e-07		103452293	LOC103452293	mRNA	-1.03685	1.5181e-05
103406703	LOC103406703	mRNA	-2.8995	2.58103e-07		103433027	LOC103433027	mRNA	-1.20946	0.00036778		103452385	LOC103452385	mRNA	2.84605	4.90923e-12		103440234	LOC103440234	mRNA	-0.79633	0.0375112		114819451	114819451	mRNA	-1.01233	1.17695e-07		103428002	LOC103428002	mRNA	1.10604	0.00166127
103410069	LOC103410069	mRNA	1.44944	0.000366855		103424166	LOC103424166	mRNA	5.24938	3.90427e-05		114823498	114823498	mRNA	-5.31369	4.93906e-08		103440238	LOC103440238	mRNA	1.28884	0.000212416		103426027	LOC103426027	mRNA	0.920193	0.00700973		103429733	LOC103429733	mRNA	-1.64161	0.00159234
103406702	LOC103406702	mRNA	-4.24281	0.000390022		103424168	LOC103424168	mRNA	1.0913	0.00366544		103418810	LOC103418810	mRNA	1.69367	0.0017977		114825654	114825654	mRNA	-1.77561	3.62863e-06		114819458	114819458	mRNA	-3.99058	2.67138e-27		103423467	LOC103423467	mRNA	-0.661237	0.159922
103443040	LOC103443040	mRNA	-1.18679	0.000105972		103422389	LOC103422389	mRNA	-4.60146	3.96877e-06		103439210	LOC103439210	mRNA	-1.61025	1.07133e-06		103440243	LOC103440243	mRNA	-4.274	1.26916e-06		103451108	LOC103451108	mRNA	1.08987	0.0147155		114825215	114825215	mRNA	3.3028	3.64563e-09
103443043	LOC103443043	mRNA	5.25887	0.000131852		103422388	LOC103422388	mRNA	-1.74317	9.20456e-05		103426168	LOC103426168	mRNA	2.27526	6.12442e-07		103436831	LOC103436831	mRNA	0.998049	0.000144124		103451106	LOC103451106	mRNA	-1.33438	0.0495538		103428007	LOC103428007	mRNA	-1.17961	0.0015798
103443044	LOC103443044	mRNA	-2.82883	5.09228e-05		103409018	LOC103409018	mRNA	5.39129	0.00237076		114821696	114821696	mRNA	1.34486	6.3399e-05		103436835	LOC103436835	mRNA	-1.08091	0.000563604		114819457	114819457	mRNA	2.01545	6.5552e-16		103425268	LOC103425268	mRNA	-1.26986	0.00824625
103406710	LOC103406710	mRNA	-0.963388	0.00291067		103419725	LOC103419725	mRNA	-2.45502	0.00012587		103434225	LOC103434225	mRNA	1.91257	2.8674e-05		103429613	LOC103429613	mRNA	-2.05196	0.021247		114821123	114821123	mRNA	-1.63083	0.0136976		103432338	LOC103432338	mRNA	3.28172	3.00802e-29
103422257	LOC103422257	mRNA	-1.52854	0.00221976		103456017	LOC103456017	mRNA	-1.07179	1.07904e-05		103428857	LOC103428857	mRNA	-3.02888	2.34848e-18		103436834	LOC103436834	mRNA	1.23056	0.00304978		103443172	LOC103443172	mRNA	2.08884	1.19834e-09		103400711	LOC103400711	mRNA	0.908446	0.000141291
103422266	LOC103422266	mRNA	6.40853	1.89092e-06		103417837	LOC103417837	mRNA	-2.09307	0.00886321		103439204	LOC103439204	mRNA	1.17774	2.08541e-05		103452254	LOC103452254	mRNA	1.17508	0.00268219		114819454	114819454	mRNA	2.77388	0.00762976		114820603	114820603	mRNA	1.13299	2.04548e-08
103410077	LOC103410077	mRNA	-4.64315	0.000617791		103449082	LOC103449082	mRNA	-2.10366	0.0016796		114821699	114821699	mRNA	1.60636	2.84643e-05		103450394	LOC103450394	mRNA	-2.76762	0.016839		103417854	LOC103417854	mRNA	2.39162	4.25841e-06		103447879	LOC103447879	mRNA	0.479098	0.349711
103443048	LOC103443048	mRNA	1.38798	0.000901435		103417834	LOC103417834	mRNA	-2.05704	0.000273651		103426167	LOC103426167	mRNA	-3.58712	0.000333628		103450397	LOC103450397	mRNA	-0.841266	0.000107184		103411161	LOC103411161	mRNA	-2.27623	2.24236e-07		103405862	LOC103405862	mRNA	-1.38602	0.00030984
103443052	LOC103443052	mRNA	-2.54878	9.02318e-09		103440379	LOC103440379	mRNA	1.26873	5.61572e-05		103439201	LOC103439201	mRNA	-1.59179	0.00458137		103401836	LOC103401836	mRNA	0.930923	0.00038489		103414585	LOC103414585	mRNA	2.59667	7.11336e-10		103447881	LOC103447881	mRNA	1.32086	5.33987e-06
103410099	LOC103410099	mRNA	3.85936	4.36978e-06		103417839	LOC103417839	mRNA	-5.72706	1.42974e-07		114827471	114827471	mRNA	2.64332	1.24591e-13		103401840	LOC103401840	mRNA	5.19347	3.06432e-07		103443177	LOC103443177	mRNA	-1.6252	0.00398438		103445802	LOC103445802	mRNA	-2.03222	5.77724e-06
103443059	LOC103443059	mRNA	-2.25742	0.00333927		103447842	LOC103447842	mRNA	-0.919496	0.00028886		103434224	LOC103434224	mRNA	1.9387	6.92907e-07		103403793	LOC103403793	mRNA	-1.57932	0.000760164		103447799	LOC103447799	mRNA	1.51111	1.21908e-09		103449127	LOC103449127	mRNA	1.29805	0.000537869
103443062	LOC103443062	mRNA	-4.4441	4.44803e-08		103441118	LOC103441118	mRNA	1.59848	3.60057e-05		103426173	LOC103426173	mRNA	8.78797	3.48856e-40		103401829	LOC103401829	mRNA	-1.4756	0.000118739		103411168	LOC103411168	mRNA	0.932729	0.000215395		103426233	LOC103426233	mRNA	0.145281	0.837275
114821049	114821049	mRNA	-2.97544	1.81078e-07		103445764	LOC103445764	mRNA	-2.81833	2.39984e-05		103423355	LOC103423355	mRNA	-5.3937	9.23578e-05		103440246	LOC103440246	mRNA	-1.50331	0.0702915		103443180	LOC103443180	mRNA	-3.97342	1.25881e-21		103418908	LOC103418908	mRNA	1.15043	0.0158614
103413394	LOC103413394	mRNA	1.2281	6.40164e-05		103456010	LOC103456010	mRNA	2.12239	0.0110993		103418812	LOC103418812	mRNA	-2.58523	4.91848e-05		103440255	LOC103440255	mRNA	-2.47338	0.0100914		103441076	LOC103441076	mRNA	-2.8769	1.42772e-08		103430650	LOC103430650	mRNA	1.74712	0.00204023
103409994	LOC103409994	mRNA	-1.72711	0.0137368		103444481	LOC103444481	mRNA	1.25694	0.00248843		103405809	LOC103405809	mRNA	-3.27435	0.000524369		103440256	LOC103440256	mRNA	-1.58161	0.00136951		103433061	LOC103433061	mRNA	-6.12688	5.39932e-07		114823391	114823391	mRNA	-0.863082	0.00303658
103406662	LOC103406662	mRNA	2.41763	2.05794e-07		103419714	LOC103419714	mRNA	-7.54653	6.12239e-05		103418811	LOC103418811	mRNA	-1.74413	0.00016796		103429575	LOC103429575	mRNA	2.08337	0.297078		103433065	LOC103433065	mRNA	1.60357	1.36021e-07		103432310	LOC103432310	mRNA	1.24761	0.000120971
103410000	LOC103410000	mRNA	4.92504	1.07689e-08		103419711	LOC103419711	mRNA	1.4329	2.64283e-08		103418819	LOC103418819	mRNA	1.78859	3.34115e-09		114825667	114825667	mRNA	3.30977	1.62581e-08		103422414	LOC103422414	mRNA	0.835991	0.0157307		103418912	LOC103418912	mRNA	-2.16217	4.65642e-10
103443070	LOC103443070	mRNA	-3.66941	4.22112e-13		103442448	LOC103442448	mRNA	1.44006	0.0125039		103432365	LOC103432365	mRNA	1.50151	6.89254e-05		103438792	LOC103438792	mRNA	-1.80764	4.84868e-06		103437631	LOC103437631	mRNA	-1.74437	8.93785e-05		103449135	LOC103449135	mRNA	-3.64545	0.00038836
103409998	LOC103409998	mRNA	1.54386	1.23717e-08		103402619	LOC103402619	mRNA	1.49446	7.69935e-07		103447851	LOC103447851	mRNA	-2.52716	1.61627e-06		108174353	LOC108174353	mRNA	-2.80386	0.0136352		103422412	LOC103422412	mRNA	-2.0833	0.00044888		103445814	LOC103445814	mRNA	1.06618	0.014231
103406657	LOC103406657	mRNA	2.09263	8.11459e-05		103446338	LOC103446338	mRNA	-2.22407	4.97194e-05		103418921	LOC103418921	mRNA	-2.03461	3.5829e-05		103434212	LOC103434212	mRNA	-3.17708	0.0201964		103428718	LOC103428718	mRNA	-0.549185	0.133055		103435452	LOC103435452	mRNA	0.922651	1.46276e-06
103409996	LOC103409996	mRNA	-1.75001	1.52109e-11		103402620	LOC103402620	mRNA	-1.4681	0.00163933		103403905	LOC103403905	mRNA	1.09704	0.000119956		103438791	LOC103438791	mRNA	-1.06654	0.023016		103428713	LOC103428713	mRNA	-2.62748	4.38813e-10		103438800	LOC103438800	mRNA	1.19987	0.0186243
103429720	LOC103429720	mRNA	1.45944	2.76204e-06		103421497	LOC103421497	mRNA	1.58137	0.0127886		103418926	LOC103418926	mRNA	-2.04914	0.000946456		103403801	LOC103403801	mRNA	1.41116	0.000130015		108171435	LOC108171435	mRNA	1.52836	0.00440401		103432225	LOC103432225	mRNA	1.26894	0.000850501
103440974	LOC103440974	mRNA	4.46819	1.43109e-06		103439197	LOC103439197	mRNA	-1.17596	0.408664		103423498	LOC103423498	mRNA	1.54776	0.00260203		103413276	LOC103413276	mRNA	-1.69817	0.000472091		114821135	114821135	mRNA	1.46143	0.00815253		103425113	LOC103425113	mRNA	-0.937249	0.00172368
103429709	LOC103429709	mRNA	-1.49754	1.90646e-06		103402614	LOC103402614	mRNA	-7.57662	1.06632e-06		103429778	LOC103429778	mRNA	1.28833	8.75341e-06		103450410	LOC103450410	mRNA	-1.47555	3.69503e-05		114821133	114821133	mRNA	1.70271	9.1934e-06		114825651	114825651	mRNA	-1.34882	0.00487231
103443080	LOC103443080	mRNA	4.38554	0.0012797		103437701	LOC103437701	mRNA	-1.31554	1.98111e-06		103413421	LOC103413421	mRNA	1.79435	0.00012384		103413277	LOC103413277	mRNA	0.834226	0.02363		108171422	LOC108171422	mRNA	1.50602	1.26889e-07		103432227	LOC103432227	mRNA	1.16208	0.0115154
103443083	LOC103443083	mRNA	3.59083	0.0010647		103414702	LOC103414702	mRNA	0.91858	0.0243667		103413424	LOC103413424	mRNA	-1.96593	4.60099e-05		103450409	LOC103450409	mRNA	-2.90674	7.73591e-08		103441080	LOC103441080	mRNA	-3.75329	0.00238489		103436829	LOC103436829	mRNA	1.03581	0.0821708
114821063	114821063	mRNA	7.51137	1.61198e-11		103430558	LOC103430558	mRNA	-1.43	0.000236026		114819500	114819500	mRNA	2.08352	0.000270861		103450407	LOC103450407	mRNA	-2.2097	0.011313		103414607	LOC103414607	mRNA	-0.82864	0.0100112		103401302	LOC103401302	mRNA	1.08953	0.0120514
114821062	114821062	mRNA	2.41823	0.000535875		103434215	LOC103434215	mRNA	1.00666	0.00531643		114819499	114819499	mRNA	2.35168	8.13697e-07		103401850	LOC103401850	mRNA	-1.43243	0.0229315		103441081	LOC103441081	mRNA	3.945	0.00599214		103452254	LOC103452254	mRNA	-1.13113	0.00763921
114821061	114821061	mRNA	10.0066	7.2834e-06		103421505	LOC103421505	mRNA	-1.17549	0.000157793		103401951	LOC103401951	mRNA	3.03747	1.43873e-09		103440264	LOC103440264	mRNA	-1.02213	3.79288e-06		103433057	LOC103433057	mRNA	-2.11729	1.78428e-12		103401313	LOC103401313	mRNA	0.712722	0.0333987
103410033	LOC103410033	mRNA	-0.63412	0.114865		103423349	LOC103423349	mRNA	1.03099	1.58439e-05		103405900	LOC103405900	mRNA	-2.39304	2.86512e-08		103429556	LOC103429556	mRNA	-0.85742	0.100085		103441082	CYCD3	mRNA	-1.27924	3.54222e-05		103452265	LOC103452265	mRNA	-1.01347	0.000344535
103406670	LOC103406670	mRNA	-1.63483	0.00950616		103428842	LOC103428842	mRNA	1.67124	3.82154e-07		103403919	LOC103403919	mRNA	-2.53315	2.9529e-18		103440273	LOC103440273	mRNA	-1.35198	3.78261e-10		103411178	LOC103411178	mRNA	-1.78295	2.06795e-05		103445088	LOC103445088	mRNA	1.0064	0.0526163
103410007	LOC103410007	mRNA	0.880163	0.00103108		114821077	114821077	mRNA	-2.03801	0.000225036		103445775	LOC103445775	mRNA	1.85387	0.00183303		103440274	LOC103440274	mRNA	0.857789	0.000851883		103445740	LOC103445740	mRNA	1.39951	0.109805		103451620	LOC103451620	mRNA	-0.464617	0.277418
103413400	LOC103413400	mRNA	-5.68303	1.76147e-10		114824005	114824005	mRNA	1.20759	6.63357e-05		103405897	LOC103405897	mRNA	-2.04675	0.000610084		103429566	LOC103429566	mRNA	-1.21627	0.000189927		103417893	LOC103417893	mRNA	1.13808	0.00617887		103452258	LOC103452258	mRNA	1.54599	0.000108298
103406689	LOC103406689	mRNA	4.94822	1.27165e-30		103453068	LOC103453068	mRNA	-1.31841	0.00106025		103401952	LOC103401952	mRNA	-1.6262	0.00125371		103450413	LOC103450413	mRNA	-0.933143	0.00179631		103411183	LOC103411183	mRNA	-1.59872	5.74278e-09		103448407	LOC103448407	mRNA	1.26892	0.000673783
103410046	LOC103410046	mRNA	2.2415	0.000172635		103454628	LOC103454628	mRNA	1.57249	3.87017e-05		103405898	LOC103405898	mRNA	-6.28114	2.61651e-06		103432182	LOC103432182	mRNA	-6.59341	6.22839e-17		103445743	LOC103445743	mRNA	-2.46782	8.42992e-05		103451627	LOC103451627	mRNA	-1.32736	0.00168367
103443090	LOC103443090	mRNA	5.44237	2.43227e-08		103400821	LOC103400821	mRNA	-2.20226	0.0186739		103403911	LOC103403911	mRNA	1.78861	3.59849e-06		108174376	LOC108174376	mRNA	-1.50838	2.18239e-14		103437618	LOC103437618	mRNA	-1.26566	7.45044e-07		103407747	LOC103407747	mRNA	0.819084	0.10857
103406685	LOC103406685	mRNA	1.43701	9.20051e-07		103404450	LOC103404450	mRNA	2.20121	3.64022e-26		103403912	LOC103403912	mRNA	2.48612	5.33669e-06		103434197	LOC103434197	mRNA	1.06414	2.51311e-05		103437619	LOC103437619	mRNA	-0.857297	0.0184617		103407746	LOC103407746	mRNA	1.01166	3.58312e-07
103440987	LOC103440987	mRNA	1.75008	0.0010306		103404451	PIP1	mRNA	3.02309	3.52023e-06		103445779	LOC103445779	mRNA	1.68942	0.00713869		103450418	LOC103450418	mRNA	-1.77698	0.0186134		103439096	LOC103439096	mRNA	1.27264	6.53146e-05		103407741	LOC103407741	mRNA	1.29639	0.000412471
103413405	LOC103413405	mRNA	2.52818	6.11058e-09		103446346	LOC103446346	mRNA	2.13973	0.000360165		103418935	LOC103418935	mRNA	-3.56464	1.22743e-35		103438774	LOC103438774	mRNA	-1.63768	0.000323488		103422400	LOC103422400	mRNA	1.69679	0.0409431		103425106	LOC103425106	mRNA	0.696064	0.0544488
103406680	LOC103406680	mRNA	-3.05098	7.26071e-10		103444335	LOC103444335	mRNA	1.17663	0.00218237		103445783	LOC103445783	mRNA	-1.47707	6.46779e-13		103418716	LOC103418716	mRNA	-2.78256	9.71314e-11		103420777	LOC103420777	mRNA	-1.12367	0.000808301		103432200	LOC103432200	mRNA	-0.609008	0.0756268
103422365	LOC103422365	mRNA	-2.49444	0.000292201		103437694	LOC103437694	mRNA	3.06127	0.00201717		103423472	LOC103423472	mRNA	-3.3036	1.60686e-11		103405699	LOC103405699	mRNA	-1.6242	0.00121885		103422391	LOC103422391	mRNA	-2.48475	8.63837e-15		103433525	LOC103433525	mRNA	-1.23223	0.000110317
103422370	LOC103422370	mRNA	2.31261	3.6308e-07		103444340	LOC103444340	mRNA	4.54487	0.0110758		103403921	LOC103403921	mRNA	1.43813	2.77601e-15		103405700	LOC103405700	mRNA	-1.08529	0.00320803		103420776	LOC103420776	mRNA	-1.82068	0.000648386		103401319	LOC103401319	mRNA	-1.11983	0.00322868
103448474	LOC103448474	mRNA	1.29366	0.000124065		103444347	LOC103444347	mRNA	-1.30175	8.54662e-06		103423486	LOC103423486	mRNA	4.5302	4.29258e-06		103418723	LOC103418723	mRNA	0.955083	0.00343369		103417831	LOC103417831	mRNA	0.965237	0.0293539		103403800	LOC103403800	mRNA	1.34849	9.47531e-05
103422356	LOC103422356	mRNA	5.60909	1.70201e-07		103444349	LOC103444349	mRNA	-5.51523	3.34511e-40		103418954	LOC103418954	mRNA	-4.07861	5.42294e-15		103450426	LOC103450426	mRNA	-0.817457	0.00466534		103414536	LOC103414536	mRNA	-2.1806	3.12614e-10		103447056	LOC103447056	mRNA	-1.11012	0.00135086
103422345	LOC103422345	mRNA	-1.17747	7.42344e-05		103411254	LOC103411254	mRNA	-1.96287	0.00056124		103447870	LOC103447870	mRNA	-2.36694	1.41626e-16		103440276	LOC103440276	mRNA	4.01911	7.72434e-18		103441091	LOC103441091	mRNA	0.986811	0.00160241		103403801	LOC103403801	mRNA	-1.92876	5.30082e-06
103422350	LOC103422350	mRNA	6.5938	5.21386e-06		103411256	LOC103411256	mRNA	2.39647	0.0015348		114819509	114819509	mRNA	-1.35319	0.000441038		103423303	LOC103423303	mRNA	-0.974187	0.000118822		103445750	LOC103445750	mRNA	1.10778	0.000196915		103401334	LOC103401334	mRNA	-1.80914	0.00143466
103406819	LOC103406819	mRNA	1.21775	6.75932e-06		103421478	LOC103421478	mRNA	1.05094	0.000175835		103443776	LOC103443776	mRNA	7.37017	7.4801e-42		103440281	LOC103440281	mRNA	-2.67976	0.00488931		103441095	LOC103441095	mRNA	-2.14397	0.000129236		103413276	LOC103413276	mRNA	1.76384	0.0002477
103422337	LOC103422337	mRNA	-5.54891	2.97151e-17		103453078	LOC103453078	mRNA	-1.93087	2.58347e-06		114819508	114819508	mRNA	-2.054	3.04222e-07		103418731	LOC103418731	mRNA	-1.57263	5.261e-06		103417827	LOC103417827	mRNA	-2.07164	4.17195e-07		103413277	LOC103413277	mRNA	-0.78146	0.0879026
103406818	LOC103406818	mRNA	-1.35213	2.60159e-06		103421489	LOC103421489	mRNA	-2.34974	0.0378107		103403926	LOC103403926	mRNA	-4.34623	6.23727e-11		103423273	LOC103423273	mRNA	0.884585	4.24217e-05		103441100	LOC103441100	mRNA	1.05517	0.000186668		103450407	LOC103450407	mRNA	0.832647	0.297033
103422333	LOC103422333	mRNA	-6.32189	6.67074e-41		103424284	LOC103424284	mRNA	-5.10218	9.57383e-16		103447876	LOC103447876	mRNA	-1.65573	5.65594e-08		103440285	LOC103440285	mRNA	-1.10714	0.0251979		103441101	LOC103441101	mRNA	-1.25367	0.0161998		103403809	LOC103403809	mRNA	-1.75955	0.00116691
103448505	LOC103448505	mRNA	-1.12414	1.04e-06		103430539	LOC103430539	mRNA	5.60998	0.00320144		103445795	LOC103445795	mRNA	2.56708	2.07301e-19		103413196	LOC103413196	mRNA	-1.20641	0.000960418		103411120	LOC103411120	mRNA	-1.2118	0.00750829		103409870	LOC103409870	mRNA	2.98114	0.00011166
103406811	LOC103406811	mRNA	2.33409	1.03632e-05		103426116	LOC103426116	mRNA	-1.94299	8.91226e-06		103447875	BZIP1	mRNA	-1.23106	5.28149e-13		103413199	LOC103413199	mRNA	-1.03631	1.09683e-10		103420774	LOC103420774	mRNA	0.876427	0.0132445		103440262	LOC103440262	mRNA	0.404393	0.324243
103422342	LOC103422342	mRNA	-4.9926	4.64202e-20		103423330	LOC103423330	mRNA	1.19784	3.11456e-05		103445793	CAMTA3	mRNA	-3.33793	1.0719e-06		108169263	LOC108169263	mRNA	0.449267	0.730542		103433027	LOC103433027	mRNA	-1.54437	0.00027706		114821630	114821630	mRNA	1.13791	0.000925831
103406806	LOC103406806	mRNA	-1.50651	4.08604e-05		103424293	LOC103424293	mRNA	-1.41666	0.0098473		103423456	LOC103423456	mRNA	-3.29113	0.00584366		103429545	LOC103429545	mRNA	-3.86112	3.94137e-11		103445759	LOC103445759	mRNA	-2.56922	8.40062e-08		103427832	LOC103427832	mRNA	6.02394	0.000119073
103406805	LOC103406805	mRNA	1.37238	7.99795e-05		103428824	LOC103428824	mRNA	-2.99683	1.03686e-08		103432326	LOC103432326	mRNA	-2.53011	6.38891e-10		103434181	LOC103434181	mRNA	1.9357	8.83469e-09		103437607	LOC103437607	mRNA	-1.53324	1.4169e-08		114822735	114822735	mRNA	3.37374	3.10614e-06
103448502	LOC103448502	mRNA	-7.86405	6.15671e-61		103451061	LOC103451061	mRNA	1.0248	0.00235379		103434299	LOC103434299	mRNA	-3.09123	0.000129291		103413226	LOC103413226	mRNA	0.814152	0.200206		103433022	LOC103433022	mRNA	-2.69797	8.76e-08		114827407	114827407	mRNA	-1.49271	0.00971361
103422316	LOC103422316	mRNA	-1.8519	9.40937e-05		103455920	LOC103455920	mRNA	-1.83916	0.000147835		103423459	LOC103423459	mRNA	-1.44224	0.000820382		103450437	LOC103450437	mRNA	-1.44347	1.16862e-06		103422389	LOC103422389	mRNA	-2.19736	7.1734e-14		103418706	LOC103418706	mRNA	0.936286	0.128671
103448509	LOC103448509	mRNA	-5.45226	5.25707e-05		103424291	LOC103424291	mRNA	-5.24084	6.79295e-06		103405847	LOC103405847	mRNA	-1.11362	8.66011e-09		103450435	LOC103450435	mRNA	-1.47045	1.60804e-06		103411151	LOC103411151	mRNA	-0.920402	0.00163643		103432165	LOC103432165	mRNA	0.79228	0.00645054
103422322	LOC103422322	mRNA	3.39787	0.000227338		114819414	114819414	mRNA	0.877011	0.00586328		103432342	LOC103432342	mRNA	3.41932	1.49586e-06		103403785	LOC103403785	mRNA	1.65011	0.0921834		103414570	LOC103414570	mRNA	2.46379	1.63444e-17		103403764	LOC103403764	mRNA	0.841183	0.0415588
103422311	LOC103422311	mRNA	-0.862239	9.249e-07		103430521	LOC103430521	mRNA	0.698272	0.0304171		114821644	114821644	mRNA	-2.11262	0.000105144		103440292	LOC103440292	mRNA	-2.55042	8.87743e-09		103411157	LOC103411157	mRNA	5.07011	0.00421927		103433514	LOC103433514	mRNA	-1.05669	0.00428817
103448512	LOC103448512	mRNA	1.62989	4.22683e-12		103400840	LOC103400840	mRNA	2.2958	0.0041745		103432338	LOC103432338	mRNA	7.23725	5.90153e-106		103440293	LOC103440293	mRNA	-1.29567	1.32941e-05		103414571	LOC103414571	mRNA	1.48513	5.6804e-05		103425086	LOC103425086	mRNA	-1.10198	0.00331186
103406731	LOC103406731	mRNA	5.38712	2.50009e-07		103454637	LOC103454637	mRNA	-2.10688	3.37717e-05		103400712	LOC103400712	mRNA	1.40316	1.81956e-06		103405722	LOC103405722	mRNA	-1.2102	0.000418614		114819492	114819492	mRNA	-2.03627	0.00330764		103427842	LOC103427842	mRNA	-3.77528	4.33775e-06
103406728	LOC103406728	mRNA	-0.988143	0.000652711		103443127	LOC103443127	mRNA	-1.06343	0.0885464		103447879	LOC103447879	mRNA	-2.03993	2.30075e-07		103434834	LOC103434834	mRNA	2.73769	0.000223019		103447839	LOC103447839	mRNA	-1.67373	2.39816e-07		103438785	LOC103438785	mRNA	-0.484875	0.20371
114825765	114825765	mRNA	-6.10389	0.0717972		103418780	LOC103418780	mRNA	-0.787145	0.0941508		103443785	LOC103443785	mRNA	-3.69697	1.86181e-08		103434837	LOC103434837	mRNA	0.876056	0.0131703		114819488	114819488	mRNA	-3.24062	0.000171526		103401340	LOC103401340	mRNA	-0.800002	0.0105008
103406763	LOC103406763	mRNA	1.47968	2.90177e-07		103416787	LOC103416787	mRNA	-2.24151	1.70808e-21		103405862	LOC103405862	mRNA	-1.83852	1.26676e-05		103436881	LOC103436881	mRNA	0.995207	7.3943e-05		103441113	LOC103441113	mRNA	-1.66937	0.000262257		103402603	LOC103402603	mRNA	0.734344	0.00321831
103437800	LOC103437800	mRNA	4.56436	2.28628e-08		103441029	LOC103441029	mRNA	1.66802	2.14798e-08		103403867	LOC103403867	mRNA	3.96768	2.04751e-07		114821579	114821579	mRNA	-0.879121	0.049687		103441116	LOC103441116	mRNA	1.52898	5.14996e-13		103453652	LOC103453652	mRNA	0.963468	0.0907041
103437799	LOC103437799	mRNA	1.52124	1.45676e-10		103446359	LOC103446359	mRNA	-1.27861	3.84333e-06		103418905	LOC103418905	mRNA	-2.07236	2.4753e-07		103429692	LOC103429692	mRNA	1.08727	0.0523829		103417840	LOC103417840	mRNA	-3.14326	7.60786e-06		103448430	LOC103448430	mRNA	1.67858	0.00233688
103439321	LOC103439321	mRNA	-1.39773	4.4648e-05		103444361	LOC103444361	mRNA	-1.18699	0.00476003		103418902	LOC103418902	mRNA	6.04977	3.03667e-20		103438873	LOC103438873	mRNA	1.16604	0.0159793		103433018	UGE	mRNA	1.83742	3.16951e-06		103405699	LOC103405699	mRNA	-1.18675	0.0194779
103439320	LOC103439320	mRNA	1.82943	1.64871e-14		103404421	LOC103404421	mRNA	-1.37311	0.00151945		103443794	LOC103443794	mRNA	-3.68389	1.78295e-09		114821582	114821582	mRNA	1.1725	0.00101571		103417839	LOC103417839	mRNA	-1.39821	0.0012553		103411003	LOC103411003	mRNA	-4.77036	3.8331e-05
103437795	LOC103437795	mRNA	1.71093	1.8918e-07		103421465	LOC103421465	mRNA	1.47859	0.00537136		103423436	LOC103423436	mRNA	-2.20209	0.0022816		114821583	114821583	mRNA	-0.994903	0.0200879		103445764	LOC103445764	mRNA	-3.2916	2.68582e-14		103403772	LOC103403772	mRNA	0.548015	0.195516
103439317	LOC103439317	mRNA	-2.38708	0.000654059		103409080	LOC103409080	mRNA	-2.39915	0.00692025		103426241	LOC103426241	mRNA	-1.38796	0.00667557		103434839	LOC103434839	mRNA	-2.18465	1.10728e-09		103447850	LOC103447850	mRNA	-2.45695	2.81051e-08		103451658	LOC103451658	mRNA	0.903846	0.00353516
103439316	LOC103439316	mRNA	-1.98635	0.000488817		114819426	114819426	mRNA	-0.786907	0.0972418		103405870	LOC103405870	mRNA	-0.914717	0.000198859		103443697	LOC103443697	mRNA	-1.26075	2.22849e-15		103411143	LOC103411143	mRNA	-1.40341	0.000385638		103450426	LOC103450426	mRNA	1.08843	0.00137344
103419471	LOC103419471	mRNA	-4.64156	0.000336611		103455939	LOC103455939	mRNA	1.46584	4.25491e-06		103403874	LOC103403874	mRNA	-2.90498	1.74262e-14		103450351	LOC103450351	mRNA	1.13295	0.000423213		103443094	LOC103443094	mRNA	-2.82168	3.02957e-14		103440276	LOC103440276	mRNA	-1.91527	0.0231685
103441245	LOC103441245	mRNA	1.25403	0.000220514		103428784	LOC103428784	mRNA	1.48936	0.000445376		103426236	LOC103426236	mRNA	-1.26387	1.72083e-05		103450350	LOC103450350	mRNA	2.11236	3.30191e-07		103440999	LOC103440999	mRNA	1.53804	0.00208561		103453656	LOC103453656	mRNA	1.03743	0.000936748
103441246	LOC103441246	mRNA	-2.10949	4.75854e-06		103455945	LOC103455945	mRNA	-1.87314	9.50149e-07		103423437	LOC103423437	mRNA	6.58278	6.56055e-06		103452182	LOC103452182	mRNA	-1.14045	0.386064		103443096	LOC103443096	mRNA	-2.36797	6.14405e-07		114825734	114825734	mRNA	-0.990374	0.00769719
103441252	LOC103441252	mRNA	1.72731	0.00059645		103409095	LOC103409095	mRNA	-1.65931	3.26084e-06		103418909	LOC103418909	mRNA	4.66617	2.11989e-14		103443700	LOC103443700	mRNA	2.02911	0.000785539		103441002	LOC103441002	mRNA	-2.8358	1.46574e-05		108169263	LOC108169263	mRNA	-0.0865093	0.947208
103437793	LOC103437793	mRNA	5.20757	5.82482e-08		103454651	LOC103454651	mRNA	-2.55884	3.20764e-07		103423450	LOC103423450	mRNA	2.94847	0.000287365		103452188	LOC103452188	mRNA	0.935624	8.97551e-06		103439197	LOC103439197	mRNA	-2.53441	7.04948e-06		103455221	LOC103455221	mRNA	1.56249	8.09037e-08
103439308	LOC103439308	mRNA	3.0121	8.32574e-23		103437664	LOC103437664	mRNA	-1.50968	9.10441e-07		103426251	LOC103426251	mRNA	1.60324	8.50563e-05		103406611	LOC103406611	mRNA	1.08041	1.65639e-12		103414702	LOC103414702	mRNA	4.72998	0.0160911		108174412	LOC108174412	mRNA	-1.13134	0.00338352
103439302	LOC103439302	mRNA	-3.35842	4.26167e-11		103443146	LOC103443146	mRNA	-1.6614	1.22114e-06		114821654	114821654	mRNA	-2.60474	2.44364e-10		103409954	LOC103409954	mRNA	-1.83546	0.00182427		103426146	LOC103426146	mRNA	0.962836	0.000127895		103450431	LOC103450431	mRNA	-1.25189	0.00314325
103437788	LOC103437788	mRNA	0.789802	0.0045651		103446366	LOC103446366	mRNA	-4.19319	1.02107e-05		103400732	LOC103400732	mRNA	-3.28989	4.09576e-05		103406610	LOC103406610	mRNA	-1.5946	2.2928e-06		103423348	LOC103423348	mRNA	1.27854	0.00131342		103450430	LOC103450430	mRNA	-1.35248	5.77489e-06
103437784	LOC103437784	mRNA	-0.800237	0.0273469		103411197	LOC103411197	mRNA	-2.23578	0.000159614		103447896	LOC103447896	mRNA	-1.39694	8.38933e-05		103452185	LOC103452185	mRNA	-1.37289	0.000103002		103423340	LOC103423340	mRNA	2.19165	0.000101432		103455230	LOC103455230	mRNA	3.65575	3.72491e-18
103439291	LOC103439291	mRNA	-2.13201	0.00562338		103447770	LOC103447770	mRNA	-1.49369	0.00166404		103443800	LOC103443800	mRNA	-1.96204	4.32883e-10		103406609	LOC103406609	mRNA	-1.25926	0.000380235		103453067	LOC103453067	mRNA	-1.90044	9.58235e-07		103450437	LOC103450437	mRNA	1.19157	0.00184677
108171944	LOC108171944	mRNA	1.36457	8.80147e-06		103441044	LOC103441044	mRNA	2.02525	3.28281e-14		103452330	LOC103452330	mRNA	-3.40467	2.6629e-07		103406608	LOC103406608	mRNA	-2.22684	0.000640202		103423349	LOC103423349	mRNA	2.40898	2.98713e-19		103411043	LOC103411043	mRNA	1.66848	0.000115691
103419488	LOC103419488	mRNA	-1.11356	2.79855e-07		103443151	MYBR12	mRNA	-1.33654	5.20131e-09		103401929	LOC103401929	mRNA	-2.21896	0.000381684		103434822	LOC103434822	mRNA	-1.61567	5.4875e-09		114821079	114821079	mRNA	1.2535	0.000983234		103440291	LOC103440291	mRNA	-1.04964	3.07703e-07
103441288	LOC103441288	mRNA	-2.01108	1.16032e-08		103436356	LOC103436356	mRNA	2.14678	4.96378e-05		103443808	LOC103443808	mRNA	-5.60035	1.59891e-11		103436866	LOC103436866	mRNA	1.09785	2.42228e-05		103426118	LOC103426118	mRNA	0.91266	0.000774785		103440293	LOC103440293	mRNA	0.996554	0.0147283
114819598	114819598	mRNA	5.09552	0.000177202		103447776	LOC103447776	mRNA	1.79354	3.60614e-05		103447902	LOC103447902	mRNA	-1.22115	2.28214e-08		114821588	114821588	mRNA	-1.62903	0.000168885		114819410	114819410	mRNA	-0.990049	0.00103535		103433589	LOC103433589	mRNA	-3.94904	0.00174322
114819596	114819596	mRNA	3.65258	3.89623e-08		114819440	114819440	mRNA	2.74052	2.41065e-09		103405871	LOC103405871	mRNA	-4.34348	1.20136e-08		114821589	114821589	mRNA	1.96161	5.03539e-09		103451054	LOC103451054	mRNA	1.58076	5.68126e-13		103431322	LOC103431322	mRNA	2.29182	0.000954866
103439279	LOC103439279	mRNA	-3.36445	0.000187652		103428765	LOC103428765	mRNA	-2.65642	1.01994e-05		103443809	LOC103443809	mRNA	-1.34877	0.000269448		103436872	LOC103436872	mRNA	-2.60108	6.14409e-06		103453069	LOC103453069	mRNA	-2.07426	0.00048666		103431324	LOC103431324	mRNA	1.39073	2.99989e-15
103439274	LOC103439274	mRNA	2.99338	1.80931e-08		103419821	LOC103419821	mRNA	-1.12968	7.83771e-05		103440226	LOC103440226	mRNA	1.99996	1.1083e-08		103436871	LOC103436871	mRNA	2.65363	2.12312e-06		103454627	LOC103454627	mRNA	-2.36815	9.65178e-05		103405067	COL9	mRNA	-2.86272	3.29181e-21
103439272	LOC103439272	mRNA	5.67548	1.08663e-08		103451094	LOC103451094	mRNA	1.09997	0.0011924		103418748	LOC103418748	mRNA	1.95517	3.24998e-06		103443712	LOC103443712	mRNA	-0.893515	0.000122819		103453071	LOC103453071	mRNA	-2.51821	4.73095e-05		103450353	LOC103450353	mRNA	0.834682	0.0354994
103437768	LOC103437768	mRNA	2.06869	9.87491e-05		114822142	114822142	mRNA	1.6283	0.000212313		103440229	LOC103440229	mRNA	5.94761	5.91184e-08		103443711	LOC103443711	mRNA	1.63984	0.000464916		103400821	LOC103400821	mRNA	-4.50913	8.77405e-21		103409952	LOC103409952	mRNA	-1.04701	0.00758961
103437770	LOC103437770	mRNA	3.31122	1.30236e-11		114819442	114819442	mRNA	-4.65626	9.26649e-09		103418750	LOC103418750	mRNA	-2.23883	2.94234e-11		103413372	LOC103413372	mRNA	0.868243	0.00167315		103414705	LOC103414705	mRNA	-1.54716	7.81929e-07		103445033	LOC103445033	mRNA	1.0106	0.026084
114819612	114819612	mRNA	1.61956	4.36271e-07		103446377	LOC103446377	mRNA	1.29938	1.04722e-06		103429608	LOC103429608	mRNA	7.21951	1.76669e-08		103409969	LOC103409969	mRNA	-1.53203	1.79031e-07		103411240	LOC103411240	mRNA	-7.26638	5.17605e-15		103406609	LOC103406609	mRNA	1.47104	4.88277e-07
108171967	LOC108171967	mRNA	2.28013	8.75023e-13		103437654	LOC103437654	mRNA	2.33952	2.09335e-07		103440234	LOC103440234	mRNA	-3.69404	4.40167e-33		103420566	LOC103420566	mRNA	-0.750604	0.0201969		103400818	LOC103400818	mRNA	1.28165	4.0897e-07		103406608	LOC103406608	mRNA	2.65181	8.27026e-07
103437767	LOC103437767	mRNA	-1.04125	0.00023753		103436349	LOC103436349	mRNA	-1.7775	0.00768767		103401824	LOC103401824	mRNA	-1.20224	2.12476e-06		103443713	LOC103443713	mRNA	-1.99466	3.22791e-05		103441004	LOC103441004	mRNA	1.37244	5.5292e-05		103452189	LOC103452189	mRNA	0.409254	0.316209
114819605	114819605	mRNA	-1.95331	2.01374e-05		103444421	LOC103444421	mRNA	0.96112	0.00226908		114825654	114825654	mRNA	-1.01295	0.0177233		103452192	LOC103452192	mRNA	-1.21594	1.79031e-05		103437699	LOC103437699	mRNA	1.6029	0.000141117		103413348	LOC103413348	mRNA	1.03824	7.66329e-06
103439270	LOC103439270	mRNA	-4.3252	2.53633e-06		103441059	LOC103441059	mRNA	-1.87242	8.67882e-06		103436835	LOC103436835	mRNA	-3.07433	5.83143e-11		103443717	LOC103443717	mRNA	-1.68171	4.00409e-06		103414713	LOC103414713	mRNA	0.959461	3.68941e-07		103434822	LOC103434822	mRNA	-1.40427	9.76834e-06
103437763	LOC103437763	mRNA	3.36371	1.47028e-05		103411231	LOC103411231	mRNA	-1.61367	0.000342737		103429613	LOC103429613	mRNA	-5.66864	6.2294e-11		103409984	LOC103409984	mRNA	-1.58544	4.76262e-07		103411247	LOC103411247	mRNA	0.99295	0.0424781		114821589	114821589	mRNA	1.04651	8.28275e-05
103439262	LOC103439262	mRNA	4.59301	4.65868e-05		103447780	LOC103447780	mRNA	-1.779	0.00688444		103438805	LOC103438805	mRNA	-6.99277	4.53382e-07		103413368	LOC103413368	mRNA	-2.97349	1.76695e-25		103437694	LOC103437694	mRNA	-1.52911	1.50005e-05		103435513	LOC103435513	mRNA	-1.30449	0.00497539
103437756	LOC103437756	mRNA	-1.78129	4.52273e-06		103430636	LOC103430636	mRNA	-1.43922	0.000715975		108174318	LOC108174318	mRNA	2.9358	3.97491e-05		103429651	LOC103429651	mRNA	1.32185	0.467505		103441009	LOC103441009	mRNA	1.187	4.02313e-06		103436871	LOC103436871	mRNA	1.98505	0.000138978
103439260	LOC103439260	mRNA	1.46326	1.62333e-07		103423423	LOC103423423	mRNA	-1.01058	0.000632823		103432232	LOC103432232	mRNA	1.20153	0.000105908		103432256	LOC103432256	mRNA	-1.12073	0.000444195		103443122	LOC103443122	mRNA	-2.09809	1.49405e-06		103405088	LOC103405088	mRNA	1.19948	0.00989568
103422644	LOC103422644	mRNA	-10.5083	9.00794e-44		103430642	LOC103430642	mRNA	-1.31431	4.95796e-05		103448399	LOC103448399	mRNA	-3.80348	1.27486e-05		103440204	LOC103440204	mRNA	-4.15153	0.00030856		103441014	LOC103441014	mRNA	0.699632	0.0249823		103449063	LOC103449063	mRNA	1.70659	1.59652e-08
103419433	LOC103419433	mRNA	-2.52402	2.6256e-16		103423432	LOC103423432	mRNA	0.865784	0.000879549		103452254	LOC103452254	mRNA	-1.31121	3.08064e-07		103429649	LOC103429649	mRNA	1.00759	1.36452e-06		103428808	LOC103428808	mRNA	1.62477	7.76832e-05		103401894	LOC103401894	mRNA	-2.41024	0.00487552
114819622	114819622	mRNA	8.14199	1.97213e-08		103425223	LOC103425223	mRNA	1.53939	0.000793009		103403788	LOC103403788	mRNA	2.61612	4.4082e-18		114827345	114827345	mRNA	-1.92031	2.28255e-09		103411254	LOC103411254	mRNA	-2.07305	1.1925e-08		103450363	LOC103450363	mRNA	-1.55964	0.00632198
114819621	114819621	mRNA	6.81584	3.11974e-06		103432304	LOC103432304	mRNA	-1.53876	8.83482e-08		103448404	LOC103448404	mRNA	-2.04395	3.78207e-05		103440214	LOC103440214	mRNA	1.19691	2.02832e-10		103439183	LOC103439183	mRNA	1.36398	2.62089e-07		103449061	LOC103449061	mRNA	0.883503	0.020038
103437754	LOC103437754	mRNA	-1.4339	0.00344295		103434269	LOC103434269	mRNA	4.55487	0.00198897		103452258	LOC103452258	mRNA	4.13376	7.78974e-05		103432258	LOC103432258	mRNA	-1.93795	0.000159497		103453079	LOC103453079	mRNA	1.36473	2.88154e-06		103445042	LOC103445042	mRNA	0.861258	0.00690449
103419419	LOC103419419	mRNA	-2.47419	4.73147e-05		103430646	LOC103430646	mRNA	2.82668	0.000531842		103401840	LOC103401840	mRNA	4.78918	5.87981e-05		103443726	LOC103443726	mRNA	1.06777	0.00103591		103423320	LOC103423320	mRNA	-3.64619	3.35827e-12		103403146	LOC103403146	mRNA	1.12114	2.11157e-06
114819615	114819615	mRNA	1.33638	7.89387e-07		103425231	LOC103425231	mRNA	1.41	5.66749e-05		103450401	LOC103450401	mRNA	-1.47625	0.000191959		103401857	LOC103401857	mRNA	-1.65096	0.0083575		114819418	114819418	mRNA	1.78487	5.64569e-06		103415434	LOC103415434	mRNA	1.46816	1.04301e-06
103439247	LOC103439247	mRNA	-7.25891	3.23559e-15		103400740	LOC103400740	mRNA	5.95645	0.00072432		103405751	LOC103405751	mRNA	-3.87025	0.000124772		103452206	LOC103452206	mRNA	-1.0181	0.0174094		103451064	LOC103451064	mRNA	1.21552	2.00149e-05		103450369	LOC103450369	mRNA	1.91827	7.49759e-05
103439246	LOC103439246	mRNA	-5.74834	5.87389e-12		103440435	LOC103440435	mRNA	1.55464	2.92906e-07		114821633	114821633	mRNA	-5.3573	0.00313598		103413288	LOC103413288	mRNA	-2.0593	6.7281e-09		103426116	LOC103426116	mRNA	-1.29135	0.0090294		103431294	LOC103431294	mRNA	-1.24048	0.00142127
103437852	LOC103437852	mRNA	2.18493	1.68181e-09		103442506	LOC103442506	mRNA	0.857617	0.0060206		103432197	LOC103432197	mRNA	1.20173	6.04241e-05		103403814	LOC103403814	mRNA	2.77765	0.00752515		103451062	LOC103451062	mRNA	3.16678	2.21457e-35		103432254	LOC103432254	mRNA	3.39762	1.30997e-15
103439377	LOC103439377	mRNA	4.13742	8.49418e-14		103427955	LOC103427955	mRNA	-1.14775	1.57373e-06		114825662	114825662	mRNA	-1.29888	2.51563e-11		103443730	LOC103443730	mRNA	-2.9367	1.82242e-10		103453073	LOC103453073	mRNA	-2.24035	1.78584e-14		103438843	LOC103438843	mRNA	2.36159	4.03169e-05
103439375	LOC103439375	mRNA	-1.37257	0.00175759		103447103	LOC103447103	mRNA	-4.51266	2.48031e-06		103440256	LOC103440256	mRNA	-4.35743	2.11801e-06		103401859	LOC103401859	mRNA	-1.38405	4.78159e-05		103428819	LOC103428819	mRNA	4.93895	1.4652e-14		103429651	LOC103429651	mRNA	-1.73913	0.353518
103439374	LOC103439374	mRNA	6.10073	0.000120236		103443810	LOC103443810	mRNA	-1.12812	1.2386e-05		103429575	LOC103429575	mRNA	-7.57959	1.74425e-07		103450376	BGAL101	mRNA	3.75117	8.13978e-15		103454643	LOC103454643	mRNA	1.36976	2.94393e-06		103432256	LOC103432256	mRNA	-0.824899	0.00836852
114821211	114821211	mRNA	2.92328	5.28192e-07		103440445	LOC103440445	mRNA	-1.57099	7.53144e-05		108174366	LOC108174366	mRNA	7.08324	2.61195e-07		103443736	LOC103443736	mRNA	1.9753	3.6048e-07		103454640	LOC103454640	mRNA	-1.26025	0.000153071		103409881	LOC103409881	mRNA	1.37344	0.00135406
103416489	LOC103416489	mRNA	-4.04413	2.94481e-07		103442511	LOC103442511	mRNA	-3.66129	4.99822e-08		114825668	114825668	mRNA	4.44527	0.00257185		103413300	LOC103413300	mRNA	-1.47444	0.000808288		103443125	LOC103443125	mRNA	-3.24188	2.50611e-41		114822693	114822693	mRNA	1.15822	0.0507584
103416470	LOC103416470	mRNA	-0.918666	0.000279038		103400743	LOC103400743	mRNA	-0.770352	0.00863711		103403800	LOC103403800	mRNA	-1.40976	4.86924e-07		103401869	LOC103401869	mRNA	1.1241	0.000655326		103443130	LOC103443130	mRNA	-2.47134	2.88052e-10		103455124	LOC103455124	mRNA	-1.32682	0.0147591
103419532	LOC103419532	mRNA	-1.84083	2.25271e-13		103443812	LOC103443812	mRNA	-1.30539	0.00081037		103413271	LOC103413271	mRNA	1.6582	0.00323415		103440217	LOC103440217	mRNA	-3.82252	3.18599e-16		103437680	LOC103437680	mRNA	-3.50956	0.000470966		114827354	114827354	mRNA	-0.915356	0.00174506
103416471	LOC103416471	mRNA	-1.25183	1.00111e-08		103402673	LOC103402673	mRNA	-2.55486	3.0891e-05		103450410	LOC103450410	mRNA	2.17082	6.43791e-15		103432241	LOC103432241	mRNA	1.05666	0.00081326		103418775	LOC103418775	mRNA	-1.84854	8.0219e-05		103413287	LOC103413287	mRNA	-1.42657	0.00179502
103416478	LOC103416478	mRNA	-1.78688	9.7113e-12		103445824	LOC103445824	mRNA	-1.29097	0.0226077		103413277	LOC103413277	mRNA	1.72132	1.61368e-06		103432237	LOC103432237	mRNA	-0.520476	0.585531		103441029	LOC103441029	mRNA	0.905576	0.000382621		103413288	LOC103413288	mRNA	-1.20172	0.0395006
103441183	LOC103441183	mRNA	0.846761	0.00666246		103402670	LOC103402670	mRNA	-1.50438	4.54185e-05		103450407	LOC103450407	mRNA	-3.31213	6.26291e-07		103440224	LOC103440224	mRNA	-1.16594	9.44045e-06		103441032	LOC103441032	mRNA	0.955076	0.000161696		103443730	LOC103443730	mRNA	0.98026	0.0380029
103443290	LOC103443290	mRNA	-7.16341	2.43237e-35		103449153	LOC103449153	mRNA	-1.59403	4.99631e-05		103413280	LOC103413280	mRNA	-1.20389	3.91407e-09		103438831	LOC103438831	mRNA	-1.21192	0.296237		103451079	LOC103451079	mRNA	3.25548	4.0582e-19		103407813	LOC103407813	mRNA	1.24185	0.00799977
103443292	LOC103443292	mRNA	-7.31863	5.7757e-11		114820620	114820620	mRNA	-1.49099	1.13591e-06		103401855	LOC103401855	mRNA	0.941975	0.000421885		103432243	LOC103432243	mRNA	-1.84942	3.83044e-08		114819429	114819429	mRNA	1.10755	0.00873692		103411114	LOC103411114	mRNA	1.67732	0.000899822
103439373	LOC103439373	mRNA	2.91048	2.35639e-12		103447119	LOC103447119	mRNA	2.45695	0.010393		103401853	LOC103401853	mRNA	-2.90576	6.08147e-26		103436847	LOC103436847	mRNA	-1.26618	5.41144e-08		103428784	LOC103428784	mRNA	-2.00361	0.0769807		103453605	LOC103453605	mRNA	1.08779	0.0148129
103437835	LOC103437835	mRNA	-4.82874	4.79404e-06		103450444	BZIP5	mRNA	-1.02659	0.00826464		103409872	LOC103409872	mRNA	-3.91505	4.55504e-08		103450382	LOC103450382	mRNA	1.1189	0.00159952		103426070	LOC103426070	mRNA	-1.87747	8.30883e-05		103436838	LOC103436838	mRNA	-1.56883	0.00407744
103437829	LOC103437829	mRNA	0.836477	0.0129132		103418853	LOC103418853	mRNA	1.47997	2.62366e-05		103401849	LOC103401849	mRNA	-1.27422	3.4383e-07		103401874	LOC103401874	mRNA	-0.569374	0.1304		103428777	LOC103428777	mRNA	-1.4053	2.04662e-05		103433542	LOC103433542	mRNA	-1.4859	8.64333e-05
103441202	LOC103441202	mRNA	12.1478	3.01885e-27		103421540	LOC103421540	mRNA	2.08198	1.35615e-11		103401852	LOC103401852	mRNA	-3.12979	1.40656e-06		103413316	LOC103413316	mRNA	-3.49538	0.00139684		103428772	LOC103428772	mRNA	-4.0262	3.38649e-09		103440215	LOC103440215	mRNA	1.24346	1.43813e-05
103416501	LOC103416501	mRNA	3.88531	3.08354e-05		103452357	LOC103452357	mRNA	-1.84417	0.000234148		103403804	LOC103403804	mRNA	-5.71573	3.46346e-28		103452231	LOC103452231	mRNA	-2.34312	2.14067e-06		103400855	LOC103400855	mRNA	2.40566	3.15194e-05		103431283	LOC103431283	mRNA	1.87125	1.50483e-06
103441203	LOC103441203	mRNA	7.39076	2.73448e-08		103421543	LOC103421543	mRNA	-1.90258	7.96842e-12		103418697	LOC103418697	mRNA	-1.84614	4.96522e-12		103450392	LOC103450392	mRNA	-2.78697	3.92435e-08		103443138	LOC103443138	mRNA	-4.71936	0.00013473		103425169	LOC103425169	mRNA	2.23034	2.93334e-06
103437831	LOC103437831	mRNA	0.7853	0.0684054		103421545	LOC103421545	mRNA	-1.3552	4.43212e-08		103438775	LOC103438775	mRNA	-1.87462	1.49377e-06		103452239	LOC103452239	mRNA	-3.08356	1.75823e-10		103454651	LOC103454651	mRNA	-2.91183	1.60775e-10		103425161	LOC103425161	mRNA	-0.888082	0.00599094
103441205	LOC103441205	mRNA	0.994273	0.000486495		103426213	LOC103426213	mRNA	-2.32966	0.000400629		103432175	LOC103432175	mRNA	-3.95619	1.07096e-07		103403831	LOC103403831	mRNA	-1.50852	0.000786891		103454648	LOC103454648	mRNA	1.141	0.0233311		103440221	LOC103440221	mRNA	1.5241	3.53491e-09
103439354	LOC103439354	mRNA	4.83413	0.000197662		103421551	LOC103421551	mRNA	1.90885	0.0136689		103429556	LOC103429556	mRNA	-2.758	5.9061e-05		103401876	LOC103401876	mRNA	-3.53713	1.47067e-06		103414645	LOC103414645	mRNA	-1.53389	0.00736485		114824540	114824540	mRNA	-0.72896	0.0342089
103437826	LOC103437826	mRNA	-10.1516	3.34597e-34		103440452	LOC103440452	mRNA	-4.85135	0.00294165		103418701	LOC103418701	mRNA	-1.20624	0.00187547		103409915	LOC103409915	mRNA	-6.95171	6.27907e-09		103443139	LOC103443139	mRNA	-4.72154	1.14542e-06		103401296	LOC103401296	mRNA	0.666713	0.0926783
103439347	LOC103439347	mRNA	-2.36863	0.000438641		103440453	LOC103440453	mRNA	-1.35995	6.7414e-05		103418700	LOC103418700	mRNA	-1.93802	0.00010055		103443017	LOC103443017	mRNA	1.32589	1.41603e-07		103443146	LOC103443146	mRNA	-2.58194	0.000102366		103435474	LOC103435474	mRNA	3.22945	1.52673e-08
103439342	LOC103439342	mRNA	-3.12477	5.33364e-10		103400780	LOC103400780	mRNA	-2.3985	7.4173e-19		103423310	LOC103423310	mRNA	-4.2598	4.55318e-10		103436933	LOC103436933	mRNA	-1.09467	2.37621e-06		103411196	LOC103411196	mRNA	-4.01445	9.11496e-06		103455130	LOC103455130	mRNA	2.53036	5.62121e-05
114819557	114819557	mRNA	1.0308	2.4995e-06		103440454	LOC103440454	mRNA	-2.49366	0.0165066		103429548	LOC103429548	mRNA	-1.90527	2.17054e-05		103443022	LOC103443022	mRNA	1.59942	1.33655e-07		103443147	TT12	mRNA	-1.53902	1.28006e-10		103431288	LOC103431288	mRNA	2.51152	1.5634e-08
103416430	LOC103416430	mRNA	2.97406	3.99418e-05		103443830	LOC103443830	mRNA	1.19475	0.0188667		103403764	LOC103403764	mRNA	4.27308	5.47827e-06		103410057	LOC103410057	mRNA	1.45785	0.000497123		103454647	LOC103454647	mRNA	-1.84725	6.99339e-07		103407817	LOC103407817	mRNA	-1.2683	0.00711196
114821232	114821232	mRNA	5.25618	0.000844635		103418863	LOC103418863	mRNA	1.85815	0.000162815		103438785	LOC103438785	mRNA	1.32499	0.00069873		103451006	LOC103451006	mRNA	2.00867	1.41753e-29		103414655	LOC103414655	mRNA	-0.936525	0.00724929		103445056	LOC103445056	mRNA	-1.72424	0.00275714
108171783	LOC108171783	mRNA	-1.56816	0.000244265		103447128	LOC103447128	mRNA	1.18464	0.000113359		103423316	LOC103423316	mRNA	1.64717	0.00151947		103420642	CYP707A	mRNA	1.37461	0.00866007		103411197	LOC103411197	mRNA	-1.8526	1.76179e-09		103452225	LOC103452225	mRNA	-1.00646	0.00103047
103416435	LOC103416435	mRNA	-0.865631	0.0486201		103400755	LOC103400755	mRNA	-1.13479	0.000719676		103429560	LOC103429560	mRNA	-3.74724	0.00352718		103451014	LOC103451014	mRNA	-1.73412	0.000748249		103400842	LOC103400842	mRNA	0.830646	0.000375175		103401873	LOC103401873	mRNA	0.806347	0.0293979
108171771	LOC108171771	mRNA	-4.99968	1.00441e-09		103403848	LOC103403848	mRNA	0.731867	0.0302121		103438782	LOC103438782	mRNA	1.2655	4.29808e-06		103417694	LOC103417694	mRNA	-3.88292	4.487e-14		103447769	LOC103447769	mRNA	2.19766	2.77615e-05		103415405	LOC103415405	mRNA	1.32715	0.00374609
114819562	114819562	mRNA	4.78035	5.43353e-05		103404519	LOC103404519	mRNA	-3.25551	9.68558e-11		103429558	LOC103429558	mRNA	-1.11695	0.000827238		103410048	LOC103410048	mRNA	1.0011	0.000596097		103411200	LOC103411200	mRNA	-5.09556	8.31526e-10		103447005	LOC103447005	mRNA	1.01	0.00023571
103441209	LOC103441209	mRNA	-3.6962	1.29642e-05		103405838	LOC103405838	mRNA	-6.63767	1.39419e-10		108174375	LOC108174375	mRNA	3.01782	6.05219e-11		103420644	LOC103420644	mRNA	1.76808	7.67659e-05		103441044	LOC103441044	mRNA	1.42934	2.02374e-05		103445066	LOC103445066	mRNA	1.03709	0.000179491
114821226	114821226	mRNA	-2.96039	0.000379382		103402682	LOC103402682	mRNA	-1.5314	9.55472e-05		103413193	LOC103413193	mRNA	1.91196	0.000221627		103406705	LOC103406705	mRNA	-0.956445	0.0378582		103411208	LOC103411208	mRNA	-2.09656	7.03071e-06		103450390	LOC103450390	mRNA	0.998144	0.000306327
103441211	LOC103441211	mRNA	-1.20812	0.000738461		103404472	LOC103404472	mRNA	-1.45075	6.37286e-08		103438774	LOC103438774	mRNA	-1.49648	0.00146729		103432924	LOC103432924	mRNA	-1.56516	1.89982e-11		103437662	LOC103437662	mRNA	-2.1239	1.77939e-07		103403121	LOC103403121	mRNA	1.23698	0.0012049
103443335	LOC103443335	mRNA	3.72821	2.32556e-07		114824726	114824726	mRNA	-2.25202	1.06834e-06		103405700	LOC103405700	mRNA	-3.23747	2.44682e-07		103434868	LOC103434868	mRNA	1.61899	0.000240391		103447772	LOC103447772	mRNA	-1.12646	0.0016031		103451619	LOC103451619	mRNA	-0.807199	0.0212927
103437824	LOC103437824	mRNA	1.20916	0.000102491		103423371	LOC103423371	mRNA	-1.68041	0.000157305		103403775	LOC103403775	mRNA	-4.82608	0.000105764		103436916	LOC103436916	mRNA	-2.39183	8.96515e-09		103447776	LOC103447776	mRNA	-1.27898	0.000115979		103451615	LOC103451615	mRNA	1.13382	0.0320068
103419493	LOC103419493	mRNA	1.66636	1.6023e-07		103416790	LOC103416790	mRNA	0.945923	0.000553809		103418723	LOC103418723	mRNA	-0.960943	0.00778576		103443042	LOC103443042	mRNA	1.01818	0.000422061		103411217	LOC103411217	mRNA	1.37755	0.00371771		114821607	114821607	mRNA	2.4539	0.0860255
103416419	LOC103416419	mRNA	0.927036	1.76536e-05		114824730	114824730	mRNA	1.62586	4.31622e-05		103405694	LOC103405694	mRNA	2.66134	1.2146e-05		103432921	LOC103432921	mRNA	-1.04982	0.0002193		103437659	LOC103437659	mRNA	1.96061	0.00106991		103407821	LOC103407821	mRNA	-1.61408	0.00191144
103443338	LOC103443338	mRNA	1.2999	5.59057e-05		103434242	LOC103434242	mRNA	-1.53102	1.35012e-07		103405695	LOC103405695	mRNA	-2.80004	0.000377176		103434867	LOC103434867	mRNA	-1.14554	0.0726585		103451087	LOC103451087	mRNA	-1.93429	4.31476e-06		103436937	LOC103436937	mRNA	0.659983	0.0972835
103416426	LOC103416426	mRNA	1.28735	1.23762e-05		103428875	LOC103428875	mRNA	-1.34289	0.00216961		103401783	LOC103401783	mRNA	1.59946	0.00102289		103432923	LOC103432923	mRNA	-0.758906	0.0103258		103428757	LOC103428757	mRNA	2.77146	1.92999e-08		103443022	LOC103443022	mRNA	-2.20276	4.32781e-20
103437819	LOC103437819	mRNA	1.10712	0.000110821		103423394	LOC103423394	mRNA	2.57162	5.52754e-19		103440281	LOC103440281	mRNA	-4.21741	0.000246718		103454573	LOC103454573	mRNA	0.65237	0.175872		103451093	LOC103451093	mRNA	-1.47218	1.18336e-06		103443026	LOC103443026	mRNA	-1.39289	0.042913
103437812	LOC103437812	mRNA	-2.44483	1.32079e-07		114827454	114827454	mRNA	-2.46241	5.66723e-07		103423273	LOC103423273	mRNA	1.28933	4.26115e-05		103432930	LOC103432930	mRNA	-2.20286	1.05437e-05		103451090	LOC103451090	mRNA	-2.29589	0.00031184		103431384	LOC103431384	mRNA	-0.787548	0.100808
103437817	MYB31	mRNA	1.7648	6.55251e-06		103440466	LOC103440466	mRNA	-1.79462	0.00225058		103423286	LOC103423286	mRNA	-2.81166	6.56484e-11		103454572	LOC103454572	mRNA	1.11531	4.2229e-08		114821105	114821105	mRNA	3.25346	2.3397e-18		103454558	LOC103454558	mRNA	-1.11725	0.00196627
114821237	114821237	mRNA	2.2951	6.00529e-05		103447132	LOC103447132	mRNA	1.75063	0.000406625		103450427	LOC103450427	mRNA	-2.38096	5.1226e-09		108169525	LOC108169525	mRNA	-2.68273	3.95468e-08		103428765	LOC103428765	mRNA	-2.08364	9.23927e-17		103451748	LOC103451748	mRNA	0.683505	0.314809
103419526	LOC103419526	mRNA	2.74771	1.24312e-11		103411279	LOC103411279	mRNA	-1.14195	2.19272e-05		103429545	LOC103429545	mRNA	-6.55296	4.81674e-26		114821044	114821044	mRNA	-2.0093	3.21317e-06		114821104	114821104	mRNA	2.269	6.64019e-07		103422290	LOC103422290	mRNA	0.598947	0.167464
103416459	LOC103416459	mRNA	1.11545	0.000169385		103453719	LOC103453719	mRNA	-0.772285	0.02652		103429544	LOC103429544	mRNA	-1.9454	2.01584e-05		103420666	LOC103420666	mRNA	-2.00695	1.29368e-05		103426032	LOC103426032	mRNA	0.858735	0.00746215		103436198	LOC103436198	mRNA	-1.838	0.000159166
103416462	LOC103416462	mRNA	3.56667	0.0112287		103447141	LOC103447141	mRNA	-3.62197	5.07492e-21		103448442	LOC103448442	mRNA	2.02555	0.000521874		103453028	LOC103453028	mRNA	0.997373	4.21633e-06		103426052	LOC103426052	mRNA	1.03268	0.00578296		103403190	LOC103403190	mRNA	1.54918	1.02932e-06
103441229	WRKY16	mRNA	-2.87129	1.58402e-07		103447144	LOC103447144	mRNA	-0.924789	0.00163909		108174412	LOC108174412	mRNA	2.13904	1.51055e-08		103454577	LOC103454577	mRNA	-0.738893	0.0141092		114819442	114819442	mRNA	-3.39045	9.28411e-16		103453019	LOC103453019	mRNA	-1.35213	0.00156745
103437808	LOC103437808	mRNA	-9.60539	1.4058e-19		103445863	LOC103445863	mRNA	-1.18154	3.63262e-05		103450430	LOC103450430	mRNA	-1.20438	5.42406e-08		103453029	LOC103453029	mRNA	0.950404	0.00455754		114819441	114819441	mRNA	-2.95598	2.90276e-10		103412173	LOC103412173	mRNA	0.860525	0.0369879
103441231	LOC103441231	mRNA	-1.4541	0.000640625		103404476	LOC103404476	mRNA	2.03888	3.33244e-14		103413226	LOC103413226	mRNA	8.31167	7.67785e-11		103422269	LOC103422269	mRNA	-1.46721	0.279163		103443159	LOC103443159	mRNA	1.19822	0.0040517		103434875	LOC103434875	mRNA	-1.83006	0.000916581
103416441	LOC103416441	mRNA	-2.44467	0.00640082		103450464	LOC103450464	mRNA	2.0294	1.58053e-05		103405701	LOC103405701	mRNA	-1.05828	0.000391478		103443052	LOC103443052	mRNA	-1.8548	5.27622e-05		103443160	LOC103443160	mRNA	1.55533	0.00794261		103451015	LOC103451015	mRNA	-0.835544	0.0522734
103419514	LOC103419514	mRNA	1.00742	1.42305e-09		103453723	LOC103453723	mRNA	0.951832	0.00544121		103450434	LOC103450434	mRNA	-1.53066	4.33131e-09		103443053	LOC103443053	mRNA	-2.54252	0.0019687		103411221	LOC103411221	mRNA	2.08302	1.56367e-05		103406705	LOC103406705	mRNA	2.23815	2.49297e-07
103437802	LOC103437802	mRNA	-9.82609	8.19506e-17		103453725	LOC103453725	mRNA	-2.3515	9.57499e-14		103403786	LOC103403786	mRNA	-1.57239	0.00121754		103410100	LOC103410100	mRNA	-1.16552	0.00221231		103441053	LOC103441053	mRNA	-1.77839	2.4353e-07		103415496	LOC103415496	mRNA	1.96296	2.42379e-06
103419524	LOC103419524	mRNA	-3.31565	0.00156157		103421515	LOC103421515	mRNA	4.3632	1.98151e-05		103401823	LOC103401823	mRNA	3.72367	1.49884e-13		103443056	LOC103443056	mRNA	0.842323	0.00606335		103443161	LOC103443161	mRNA	-1.66347	0.000195949		103439686	LOC103439686	mRNA	1.17196	0.0507664
103419637	LOC103419637	mRNA	4.81228	2.2592e-08		114821696	114821696	mRNA	1.92205	2.62788e-06		103440290	LOC103440290	mRNA	-1.46348	2.88886e-08		103432911	LOC103432911	mRNA	-0.724616	0.021303		103439140	LOC103439140	mRNA	-1.39643	2.17766e-06		103434868	LOC103434868	mRNA	1.33087	0.00401381
103429947	LOC103429947	mRNA	1.99446	6.86474e-06		103430589	LOC103430589	mRNA	-1.76363	0.00551436		103403779	LOC103403779	mRNA	-1.53464	6.61482e-09		103438916	LOC103438916	mRNA	0.994736	3.17929e-05		103411228	LOC103411228	mRNA	-2.90729	0.00434348		114826878	114826878	mRNA	-4.23129	1.41201e-05
103432493	LOC103432493	mRNA	3.60236	3.13002e-06		103426171	LOC103426171	mRNA	-1.05793	0.00150393		103436879	LOC103436879	mRNA	0.816996	0.0471456		103436903	LOC103436903	mRNA	-1.20607	0.00136601		103441059	LOC103441059	mRNA	-2.52793	4.64471e-09		103443043	LOC103443043	mRNA	1.33656	0.0230936
103432486	LOC103432486	mRNA	1.36374	0.000854833		103421520	LOC103421520	mRNA	3.38063	6.37246e-07		103436877	LOC103436877	mRNA	3.72293	3.31498e-07		103454585	LOC103454585	mRNA	0.848783	2.74395e-05		103411231	LOC103411231	mRNA	-1.66546	4.69061e-11		103431370	LOC103431370	mRNA	0.739109	0.0265984
103419652	LOC103419652	mRNA	1.29509	2.31764e-06		103439201	LOC103439201	mRNA	-2.88068	5.57449e-06		103409925	LOC103409925	mRNA	2.71609	4.40233e-06		103432919	LOC103432919	mRNA	-2.13849	0.00430957		103447780	LOC103447780	mRNA	-2.99913	2.87875e-13		103417701	LOC103417701	mRNA	-2.73533	0.00433659
103419658	LOC103419658	mRNA	-3.1721	1.24794e-09		103427907	LOC103427907	mRNA	0.989742	0.00105663		103429688	LOC103429688	mRNA	-3.42512	2.92676e-06		114821047	114821047	mRNA	-0.531993	0.156837		103426218	LOC103426218	mRNA	-2.00154	0.000692306		103454582	LOC103454582	mRNA	2.22439	1.67411e-23
103450633	LOC103450633	mRNA	0.76987	0.0420465		114827471	114827471	mRNA	-1.43628	0.0146568		114821583	114821583	mRNA	-4.0138	8.95605e-07		103454584	LOC103454584	mRNA	-0.811846	0.138479		103423426	LOC103423426	mRNA	1.52084	3.18169e-05		103451019	LOC103451019	mRNA	0.560247	0.128328
103416558	LOC103416558	mRNA	2.22859	2.36307e-05		103430590	LOC103430590	mRNA	-3.31207	2.38789e-05		103438887	LOC103438887	mRNA	1.04396	2.88623e-08		103420580	LOC103420580	mRNA	5.26326	4.83225e-11		103405811	LOC103405811	mRNA	1.77806	0.00015313		114819968	114819968	mRNA	-0.801883	0.0382342
103416560	LOC103416560	mRNA	3.09227	1.00748e-33		103426161	LOC103426161	mRNA	-5.07202	0.000312109		103438890	LOC103438890	mRNA	1.54126	4.27675e-08		103453050	LOC103453050	mRNA	-0.915408	0.199359		103405814	LOC103405814	mRNA	2.03144	4.94198e-10		103403196	LOC103403196	mRNA	1.8492	8.87146e-06
114827577	114827577	mRNA	-7.5108	2.24875e-06		103430578	LOC103430578	mRNA	1.20356	0.000105068		103445723	LOC103445723	mRNA	2.28922	1.39163e-06		103413395	LOC103413395	mRNA	-5.59357	1.06732e-05		114821662	114821662	mRNA	2.17097	0.0214948		103403195	LOC103403195	mRNA	1.76241	0.000124243
103432481	LOC103432481	mRNA	-1.09132	0.000169967		103449188	LOC103449188	mRNA	1.82666	4.13232e-08		103401883	LOC103401883	mRNA	2.61218	3.14413e-55		103454589	LOC103454589	mRNA	-4.16478	2.91561e-06		103432302	LOC103432302	mRNA	-4.83356	1.02653e-20		103439681	LOC103439681	mRNA	-1.63481	3.89287e-05
103432482	LOC103432482	mRNA	-1.08643	5.87925e-05		103448524	LOC103448524	mRNA	-1.26561	0.000846478		103452182	LOC103452182	mRNA	-3.77143	1.26871e-05		103406662	LOC103406662	mRNA	-1.44283	0.000403085		103423432	LOC103423432	mRNA	1.82166	0.000106169		103415521	LOC103415521	mRNA	1.48473	3.06214e-06
114827581	114827581	mRNA	2.79923	1.51502e-16		103449199	LOC103449199	mRNA	3.35836	8.00836e-05		103452188	LOC103452188	mRNA	2.79343	6.31396e-07		103410000	LOC103410000	mRNA	-0.494169	0.22476		114823460	114823460	mRNA	-1.93168	0.00898336		103446308	LOC103446308	mRNA	1.39999	0.00524576
103432477	LOC103432477	mRNA	-2.77932	2.77762e-09		103402659	LOC103402659	mRNA	2.70529	0.00333201		103406611	LOC103406611	mRNA	6.24751	1.97378e-16		103406657	LOC103406657	mRNA	0.767304	0.0411568		114823462	114823462	mRNA	-3.03143	4.15913e-12		114826899	114826899	mRNA	-0.943633	0.011659
103432478	LOC103432478	mRNA	-1.62371	0.000337535		103437711	LOC103437711	mRNA	-2.85625	3.36726e-11		103406610	LOC103406610	mRNA	-3.49366	8.59281e-15		103401919	LOC103401919	mRNA	-1.48791	0.00246111		114823466	114823466	mRNA	1.34803	0.000350319		103438110	LOC103438110	mRNA	-0.98048	0.012054
103410867	LOC103410867	mRNA	-1.70442	0.0017927		103425310	LOC103425310	mRNA	1.67451	3.36469e-07		103406609	LOC103406609	mRNA	2.53822	1.00529e-10		103434846	LOC103434846	mRNA	1.40691	4.70199e-07		103400740	LOC103400740	mRNA	3.71821	3.7028e-06		103432918	LOC103432918	mRNA	-2.25547	7.54643e-05
103448671	LOC103448671	mRNA	-1.99805	0.000260544		103407945	LOC103407945	mRNA	2.42889	0.000467071		103406608	LOC103406608	mRNA	2.07344	7.16365e-06		103440976	LOC103440976	mRNA	1.45463	5.12621e-05		103400744	LOC103400744	mRNA	-1.66811	0.00226151		103434861	LOC103434861	mRNA	1.35205	0.00239844
103416576	LOC103416576	mRNA	-0.969792	0.00261582		103425311	LOC103425311	mRNA	-1.63524	4.61946e-05		103452190	LOC103452190	mRNA	2.96588	0.000174932		103443080	LOC103443080	mRNA	-2.50302	0.00485422		103432289	LOC103432289	mRNA	-2.62257	8.01729e-25		103432919	LOC103432919	mRNA	0.2031	0.796528
103450645	LOC103450645	mRNA	3.74246	5.48881e-08		103428041	LOC103428041	mRNA	2.83293	8.17068e-05		103409937	LOC103409937	mRNA	1.95555	4.64276e-07		103434847	LOC103434847	mRNA	-0.716945	0.0326639		103405827	LOC103405827	mRNA	-3.31958	1.02986e-10		103449806	LOC103449806	mRNA	1.77761	0.0133407
103448686	LOC103448686	mRNA	-3.23126	4.41598e-16		103433645	LOC103433645	mRNA	-2.44901	0.00182863		103452189	LOC103452189	mRNA	1.08025	0.000649958		114821063	114821063	mRNA	1.59547	0.00182052		103445824	LOC103445824	mRNA	-1.581	3.19637e-07		103455883	LOC103455883	mRNA	2.1349	6.9126e-05
103450652	LOC103450652	mRNA	6.96564	2.223e-05		114823351	114823351	mRNA	-5.76272	0.0108893		103413348	LOC103413348	mRNA	4.3147	3.17129e-05		114821062	114821062	mRNA	-0.920572	0.135834		103403833	LOC103403833	mRNA	1.24006	4.25473e-06		103405103	LOC103405103	mRNA	-3.15306	0.00292368
103448683	LOC103448683	mRNA	-4.51022	1.56582e-08		103401379	LOC103401379	mRNA	1.09007	1.28581e-07		103436866	LOC103436866	mRNA	3.57489	3.52993e-05		103454607	LOC103454607	mRNA	-1.01805	0.000993368		103452346	LOC103452346	mRNA	1.49934	0.0392155		103451036	LOC103451036	mRNA	0.982344	2.57595e-05
103448694	LOC103448694	mRNA	-2.59585	1.3887e-09		103435613	BZIP22	mRNA	1.00187	6.42265e-06		103429665	LOC103429665	mRNA	-3.12631	2.59792e-07		103438906	LOC103438906	mRNA	-3.01826	9.3066e-06		103450438	LOC103450438	mRNA	-0.708729	0.037982		103438907	LOC103438907	mRNA	1.32917	0.0125759
103419602	LOC103419602	mRNA	4.22329	8.86096e-13		103413424	LOC103413424	mRNA	-1.25101	0.000279572		114821587	114821587	mRNA	4.09602	8.63685e-08		103413414	LOC103413414	mRNA	-0.891249	0.00667569		103405824	LOC103405824	mRNA	-1.6711	0.000820882		103403166	LOC103403166	mRNA	1.47983	3.59886e-08
103450655	LOC103450655	mRNA	-4.39174	3.2736e-08		103405900	LOC103405900	mRNA	-1.81242	1.91726e-05		114821588	114821588	mRNA	-2.78636	2.04765e-09		103453061	LOC103453061	mRNA	1.06709	0.00248783		103452352	LOC103452352	mRNA	-1.60296	2.00819e-11		114826909	114826909	mRNA	1.39359	7.00217e-06
103439393	LOC103439393	mRNA	-5.73434	4.81824e-14		103418927	LOC103418927	mRNA	-1.45978	3.42154e-06		103438857	LOC103438857	mRNA	1.09306	3.60614e-07		103454621	LOC103454621	mRNA	-1.63508	0.00472712		103418853	LOC103418853	mRNA	1.09988	7.53223e-05		103433606	LOC103433606	mRNA	-1.00269	0.000103629
114827598	114827598	mRNA	-2.18355	7.16522e-15		103403919	LOC103403919	mRNA	-1.59172	1.92092e-05		103436875	LOC103436875	mRNA	-1.17491	2.74026e-14		103406670	LOC103406670	mRNA	-1.55784	4.2651e-07		103426209	LOC103426209	mRNA	-2.23484	5.37033e-07		103431340	LOC103431340	mRNA	0.63242	0.0689669
103416528	LOC103416528	mRNA	-1.18912	2.01633e-06		103407954	LOC103407954	mRNA	-1.59519	0.0106982		103434831	LOC103434831	mRNA	1.56882	1.38839e-10		103413416	LOC103413416	mRNA	3.42306	9.72712e-16		103405834	LOC103405834	mRNA	-1.89168	0.000380521		103438892	LOC103438892	mRNA	-1.67217	0.0011321
103439391	LOC103439391	mRNA	5.05342	1.90748e-25		103407953	LOC103407953	mRNA	-3.79186	1.04573e-08		103434826	LOC103434826	mRNA	1.01578	0.000120273		103410025	LOC103410025	mRNA	2.63107	0.229337		114821670	114821670	mRNA	0.961889	9.53963e-06		103433607	LOC103433607	mRNA	1.18577	0.0677474
114825920	114825920	mRNA	-6.24297	3.51026e-05		103407952	LOC103407952	mRNA	-2.92908	0.000311055		103436874	LOC103436874	mRNA	1.14804	4.55913e-05		103406667	LOC103406667	mRNA	-3.66429	6.15076e-08		103405830	LOC103405830	mRNA	2.24212	5.70911e-14		103436897	LOC103436897	mRNA	-1.73721	0.00287393
103439390	LOC103439390	mRNA	-1.70066	0.000144316		103403911	LOC103403911	mRNA	2.01084	3.20524e-05		103434830	LOC103434830	mRNA	-2.64016	0.000507786		103454619	LOC103454619	mRNA	-0.176645	0.923815		114825251	114825251	mRNA	2.32875	0.000143125		103455904	LOC103455904	mRNA	-1.52738	0.0112893
103439384	LOC103439384	mRNA	6.01052	4.01927e-07		103430688	LOC103430688	mRNA	1.67938	3.74294e-06		103420564	LOC103420564	mRNA	-1.99506	5.3529e-08		103451048	LOC103451048	mRNA	-1.95012	0.000274112		114823477	114823477	mRNA	-2.01998	2.25144e-08		103454619	LOC103454619	mRNA	-0.394413	0.84724
114825932	114825932	mRNA	-2.93077	3.11048e-05		103418935	LOC103418935	mRNA	-2.76424	1.89359e-50		103452191	LOC103452191	mRNA	-1.48496	0.00221137		103406689	LOC103406689	mRNA	-2.23392	6.9174e-12		103426213	LOC103426213	mRNA	-1.56633	0.000126513		103451042	LOC103451042	mRNA	-1.22759	5.15422e-07
114825931	114825931	mRNA	-2.28604	0.00822067		103443768	LOC103443768	mRNA	-3.38773	0.00167146		103443711	LOC103443711	mRNA	2.06795	3.63033e-06		103413402	LOC103413402	mRNA	-0.511445	0.203308		103434258	LOC103434258	mRNA	1.80394	5.05606e-05		103446328	LOC103446328	mRNA	1.13663	0.0139325
103448695	LOC103448695	mRNA	-2.60028	4.38537e-05		114822208	114822208	mRNA	1.90055	5.50273e-06		103401898	LOC103401898	mRNA	-3.06162	0.000176268		103443090	LOC103443090	mRNA	-1.9609	0.00808326		114823479	114823479	mRNA	-1.05637	0.00135158		103440989	LOC103440989	mRNA	1.90658	0.000889422
103419615	LOC103419615	mRNA	-3.23237	0.00319589		103430699	LOC103430699	mRNA	-1.88113	2.07756e-05		103409969	LOC103409969	mRNA	-1.61332	0.000162202		103443091	LOC103443091	mRNA	-3.01544	2.72102e-20		103426211	LOC103426211	mRNA	1.55373	2.10002e-06		103405124	LOC103405124	mRNA	-2.23636	0.000398012
103450670	LOC103450670	mRNA	-5.68015	6.85799e-07		103405901	LOC103405901	mRNA	-1.10464	7.96604e-10		103413374	LOC103413374	mRNA	1.11154	8.20357e-05		103406680	LOC103406680	mRNA	0.993118	1.23097e-06		103423409	LOC103423409	mRNA	-1.03523	5.50022e-05		103440303	LOC103440303	mRNA	0.939016	0.0020798
103450668	LOC103450668	mRNA	2.36686	0.00297821		103430689	LOC103430689	mRNA	1.49924	5.46929e-06		103443713	LOC103443713	mRNA	-3.361	2.85132e-05		103413407	LOC103413407	mRNA	0.740842	0.0104041		103432281	LOC103432281	mRNA	7.79368	6.49987e-05		103441661	LOC103441661	mRNA	-4.38714	0.000151154
103416534	LOC103416534	mRNA	-6.15594	7.26365e-08		103429751	LOC103429751	mRNA	1.70068	3.68304e-05		103448362	LOC103448362	mRNA	-1.4327	4.47202e-05		103440989	LOC103440989	mRNA	-1.91045	0.00162896		114821676	114821676	mRNA	0.972282	4.09635e-06		103422368	LOC103422368	mRNA	-0.951349	0.000426137
103416535	LOC103416535	mRNA	-4.9204	5.18964e-13		103428030	LOC103428030	mRNA	1.19542	4.90821e-09		103450363	LOC103450363	mRNA	5.16794	6.17397e-07		103434932	LOC103434932	mRNA	2.00211	0.000194304		103439225	LOC103439225	mRNA	-0.878532	0.0404576		103452956	LOC103452956	mRNA	0.862066	0.0066325
103419623	LOC103419623	mRNA	-3.08289	6.09682e-08		103413440	LOC103413440	mRNA	0.917402	0.00276637		103452195	LOC103452195	mRNA	2.10778	1.58508e-05		103433009	LOC103433009	mRNA	2.10241	2.76388e-12		103400753	LOC103400753	mRNA	1.05966	0.00222585		114819912	114819912	mRNA	-0.950562	0.000225505
103450672	LOC103450672	mRNA	3.87112	4.215e-06		108174747	LOC108174747	mRNA	1.41272	1.39665e-08		103420567	LOC103420567	mRNA	1.30596	0.0129122		103452960	LOC103452960	mRNA	-1.37758	0.000392428		103445839	LOC103445839	mRNA	-1.60974	7.77377e-06		103412298	LOC103412298	mRNA	-1.92676	0.0316963
103432571	LOC103432571	mRNA	-3.79088	0.00342608		103445786	LOC103445786	mRNA	-0.922812	1.20502e-05		103420571	LOC103420571	mRNA	-4.96517	1.77281e-09		103417789	LOC103417789	mRNA	-1.26482	0.0020827		103400775	LOC103400775	mRNA	0.718638	0.110248		103417789	LOC103417789	mRNA	-2.14861	1.45198e-05
103430030	LOC103430030	mRNA	-3.75389	2.30718e-13		103413454	LOC103413454	mRNA	-1.03975	0.0049652		103409987	LOC103409987	mRNA	-1.49625	3.53315e-06		103420735	LOC103420735	mRNA	-2.47291	6.96315e-17		103452359	LOC103452359	mRNA	1.61956	0.0105163		103452965	LOC103452965	mRNA	1.61089	0.0829305
103427330	LOC103427330	mRNA	-3.50214	3.84668e-05		108174731	LOC108174731	mRNA	-0.99846	9.43996e-05		103448372	LOC103448372	mRNA	1.71902	2.15998e-15		103406791	LOC103406791	mRNA	1.15745	0.0105276		103452365	LOC103452365	mRNA	-1.63519	3.66405e-06		103451682	LOC103451682	mRNA	1.23491	0.00635342
103427329	LOC103427329	mRNA	1.61579	7.51836e-08		103440403	LOC103440403	mRNA	-2.84537	3.06178e-17		103401902	LOC103401902	mRNA	-1.06012	0.00280291		103417788	LOC103417788	mRNA	-0.824968	0.19001		103400755	LOC103400755	mRNA	-1.15268	6.83075e-06		103455242	LOC103455242	mRNA	0.658916	0.0878359
103432574	LOC103432574	mRNA	-2.60682	1.4684e-05		103442471	LOC103442471	mRNA	1.35242	2.21427e-06		103452204	LOC103452204	mRNA	7.5376	6.68135e-10		103417791	LOC103417791	mRNA	-1.56165	0.00614613		103418866	LOC103418866	mRNA	-2.92953	4.83324e-13		103415613	LOC103415613	mRNA	2.50114	0.0514568
108172072	LOC108172072	mRNA	-8.52739	5.40791e-13		103447870	LOC103447870	mRNA	-1.44166	7.40208e-06		103406618	LOC103406618	mRNA	-1.21428	0.000267696		103434930	LOC103434930	mRNA	1.42697	1.97033e-05		103405839	LOC103405839	mRNA	-1.52578	3.87773e-06		103415633	LOC103415633	mRNA	-4.94599	0.00260463
103407650	LOC103407650	mRNA	-4.65212	2.97167e-19		114819509	114819509	mRNA	-1.38005	0.00011994		103413368	LOC103413368	mRNA	-4.74306	4.10749e-05		103406798	LOC103406798	mRNA	-1.00119	0.00132156		103403848	LOC103403848	mRNA	1.19603	3.33335e-08		103420730	LOC103420730	mRNA	1.02444	0.0132683
103410929	LOC103410929	mRNA	2.61096	1.18244e-19		103445795	LOC103445795	mRNA	2.56933	2.09913e-20		103429652	LOC103429652	mRNA	-1.27826	5.90641e-06		103452970	LOC103452970	mRNA	0.913319	0.00977094		103405837	LOC103405837	mRNA	1.11678	2.51531e-06		103440312	LOC103440312	mRNA	2.09863	0.00077251
103407645	LOC103407645	mRNA	-1.34454	0.00228244		103428005	LOC103428005	mRNA	1.0902	4.89291e-07		103432254	LOC103432254	mRNA	2.11834	1.94446e-24		103434919	LOC103434919	mRNA	-2.81124	0.00101612		103405838	LOC103405838	mRNA	-4.86013	1.1568e-18		103422349	LOC103422349	mRNA	1.11532	0.102939
103432561	LOC103432561	mRNA	10.9004	2.43808e-22		103402688	LOC103402688	mRNA	-1.0452	0.0139283		103432255	LOC103432255	mRNA	-1.24369	4.81303e-07		103432995	LOC103432995	mRNA	1.03288	0.0106566		103443833	LOC103443833	mRNA	-1.96055	0.000713423		103406819	LOC103406819	mRNA	1.26623	4.81739e-05
103427296	LOC103427296	mRNA	-1.78012	5.8824e-13		103428003	LOC103428003	mRNA	2.33971	0.000564803		103436851	LOC103436851	mRNA	1.19111	3.20122e-07		103422346	LOC103422346	mRNA	1.35201	1.9646e-05		103423373	LOC103423373	mRNA	-4.15119	0.00122652		103455260	LOC103455260	mRNA	2.9507	6.73823e-06
103407653	LOC103407653	mRNA	-2.13998	3.78886e-08		103423460	LOC103423460	mRNA	0.915579	0.00152221		103436856	LOC103436856	mRNA	2.49502	7.54296e-14		103422350	LOC103422350	mRNA	-2.19196	9.10453e-05		103428872	LOC103428872	mRNA	-2.94719	6.07311e-09		103451699	LOC103451699	mRNA	-0.983769	0.00900501
103427318	LOC103427318	mRNA	1.3778	2.31311e-05		103425270	LOC103425270	mRNA	1.85345	0.00108998		103432257	LOC103432257	mRNA	1.57029	3.10366e-08		103422337	LOC103422337	mRNA	-3.74064	7.10266e-11		103428870	LOC103428870	mRNA	-0.799686	0.0521959		103453713	LOC103453713	mRNA	-1.2579	0.00495954
103430019	LOC103430019	mRNA	2.03373	1.22884e-13		103429733	LOC103429733	mRNA	-3.00196	1.19966e-09		103432248	LOC103432248	mRNA	-2.71378	2.26589e-05		103452977	LOC103452977	mRNA	-3.21422	1.39735e-06		103439221	LOC103439221	mRNA	1.27434	1.36186e-06		108174530	LOC108174530	mRNA	1.12412	0.111797
103410950	LOC103410950	mRNA	-2.49728	3.9312e-09		103430674	LOC103430674	mRNA	-1.26081	4.09486e-05		103440206	LOC103440206	mRNA	-5.62372	2.47195e-06		103422333	LOC103422333	mRNA	-1.86577	3.05407e-06		103439219	LOC103439219	mRNA	-0.967336	0.00114398		103455253	LOC103455253	mRNA	1.26806	2.49036e-05
103416584	LOC103416584	mRNA	-1.48031	1.26401e-07		103425268	LOC103425268	mRNA	-2.22653	0.000312486		103429654	LOC103429654	mRNA	-3.50899	0.00020708		108169413	LOC108169413	mRNA	-1.65493	1.2572e-06		103423389	LOC103423389	mRNA	-2.2425	1.91327e-08		103414495	LOC103414495	mRNA	1.34396	0.163552
103429985	LOC103429985	mRNA	2.17273	9.18826e-22		103423466	LOC103423466	mRNA	-1.95104	0.000755225		103413282	LOC103413282	mRNA	1.30719	9.1965e-08		103406811	LOC103406811	mRNA	-1.13678	0.000589525		103426197	LOC103426197	mRNA	1.01152	2.17761e-05		103451713	SAMDC	mRNA	1.1855	0.000228019
103432549	LOC103432549	mRNA	1.12743	0.0171563		103429735	LOC103429735	mRNA	-1.17635	0.00102241		103440212	LOC103440212	mRNA	1.94506	2.35358e-05		103440323	LOC103440323	mRNA	-0.835784	0.00324794		103426191	LOC103426191	mRNA	-1.36909	1.59045e-05		103434916	LOC103434916	mRNA	-1.37486	0.0075443
103432552	LOC103432552	mRNA	-10.9631	2.0377e-145		103432338	LOC103432338	mRNA	4.55656	1.26394e-36		103440214	LOC103440214	mRNA	1.32128	1.49076e-06		103452984	LOC103452984	mRNA	1.83017	1.12432e-12		103426193	LOC103426193	mRNA	-2.7735	5.97442e-05		103408934	LOC103408934	mRNA	2.1864	5.72875e-05
103429983	LOC103429983	mRNA	-1.48363	0.000147262		103401412	LOC103401412	mRNA	-1.49775	5.44587e-06		103443726	LOC103443726	mRNA	1.63915	3.16551e-06		103452985	LOC103452985	mRNA	1.35953	0.000232567		103439216	LOC103439216	mRNA	2.73884	2.04411e-08		103441678	LOC103441678	mRNA	0.756777	0.0211494
103450583	LOC103450583	mRNA	-7.59837	8.15053e-13		103401408	LOC103401408	mRNA	-2.37579	0.000150965		103450372	LOC103450372	mRNA	2.11829	0.00273853		103440334	LOC103440334	mRNA	-1.35468	0.000530399		114823496	114823496	mRNA	-6.41727	9.08886e-06		103441680	LOC103441680	mRNA	0.868404	0.00557508
103416592	LOC103416592	mRNA	3.07208	2.31298e-07		103401405	LOC103401405	mRNA	1.1473	7.19813e-10		103413288	LOC103413288	mRNA	2.58271	0.000117552		103422316	LOC103422316	mRNA	-1.24312	0.00331669		103423403	LOC103423403	mRNA	1.08005	0.00314076		103434909	LOC103434909	mRNA	-2.7298	2.8022e-06
108172134	LOC108172134	mRNA	1.59203	6.46804e-09		103442487	LOC103442487	mRNA	-1.0391	5.22394e-07		103403814	LOC103403814	mRNA	2.34692	0.000571087		103422319	LOC103422319	mRNA	-1.38697	6.98778e-06		114821688	114821688	mRNA	-1.45113	0.000553409		103432977	LOC103432977	mRNA	-3.52548	0.000195477
103410891	LOC103410891	mRNA	-6.14237	4.02771e-08		103447881	LOC103447881	mRNA	0.921916	0.0333658		103401862	LOC103401862	mRNA	-2.00333	2.33814e-08		103448509	LOC103448509	mRNA	-4.08288	1.28425e-08		103439214	LOC103439214	mRNA	-1.22244	3.6437e-05		103436232	LOC103436232	mRNA	0.88796	0.000554626
103450600	LOC103450600	mRNA	-2.8678	0.000270251		114820592	114820592	mRNA	-6.62747	6.0252e-08		103413292	LOC103413292	mRNA	1.38436	2.46736e-08		103417736	LOC103417736	mRNA	-1.45553	8.39088e-05		103418808	LOC103418808	mRNA	1.34439	0.0623759		103422318	LOC103422318	mRNA	1.41145	3.36121e-05
103429959	LOC103429959	mRNA	-6.73887	9.88936e-06		103447070	LOC103447070	mRNA	-2.50199	6.31864e-15		103403813	LOC103403813	mRNA	2.59222	0.000458752		103448510	LOC103448510	mRNA	1.20761	1.38264e-05		103423369	LOC103423369	mRNA	-2.37895	2.59147e-14		103448509	LOC103448509	mRNA	-2.68118	0.000142396
103416604	LOC103416604	mRNA	-1.3971	0.0094976		103449127	LOC103449127	mRNA	3.85778	0.00277557		103401869	LOC103401869	mRNA	2.44394	0.00101835		103422315	LOC103422315	mRNA	-1.06126	0.0738719		103400794	LOC103400794	mRNA	0.691104	0.019014		103455262	LOC103455262	mRNA	0.737741	0.0374581
103410904	LOC103410904	mRNA	-0.857124	0.000332921		103405852	LOC103405852	mRNA	0.987742	1.26437e-05		103450377	LOC103450377	mRNA	-1.48889	1.4691e-06		103410112	LOC103410112	mRNA	-0.305464	0.732885		103450461	LOC103450461	mRNA	-0.974517	4.13299e-05		103452989	LOC103452989	mRNA	-1.23864	0.000581564
103410902	LOC103410902	mRNA	-1.29343	0.000583291		103423436	LOC103423436	mRNA	3.47464	0.000761624		103448379	LOC103448379	mRNA	-1.03323	0.00203645		103420697	LOC103420697	mRNA	-2.59979	5.40236e-13		103452376	LOC103452376	mRNA	0.877168	0.000150191		103417735	LOC103417735	mRNA	1.42648	0.00953855
103416618	LOC103416618	mRNA	-5.11588	0.000475827		103432309	LOC103432309	mRNA	-1.73682	0.0074152		103432238	LOC103432238	mRNA	-1.16942	0.005907		103452987	LOC103452987	mRNA	-1.55741	7.51119e-05		103443838	LOC103443838	mRNA	-1.03365	0.000673987		103451718	LOC103451718	mRNA	1.51932	0.000123219
103410897	LOC103410897	mRNA	-1.94322	7.97929e-07		103403871	LOC103403871	mRNA	-1.69362	1.7311e-08		103440217	LOC103440217	mRNA	-4.44301	5.00844e-07		103434897	LOC103434897	mRNA	1.36884	1.18831e-07		103411279	LOC103411279	mRNA	1.95014	2.76991e-15		103412227	LOC103412227	mRNA	2.02086	6.2122e-07
103432535	LOC103432535	mRNA	7.4205	3.57122e-11		114821649	114821649	mRNA	-1.49681	6.08979e-05		103436839	LOC103436839	mRNA	3.45993	7.82867e-07		103440341	LOC103440341	mRNA	-0.786013	0.126833		103445864	LOC103445864	mRNA	1.06719	2.41827e-05		103452992	LOC103452992	mRNA	1.40825	5.99551e-07
103416629	LOC103416629	mRNA	5.26419	0.000124419		103435577	LOC103435577	mRNA	-0.8043	0.0221615		114825640	114825640	mRNA	-2.1641	3.66942e-07		103417728	LOC103417728	mRNA	-1.14922	0.00278048		103450467	MAN2	mRNA	-1.62514	7.39248e-05		103439719	LOC103439719	mRNA	0.953184	0.000126956
103450607	LOC103450607	mRNA	2.288	2.12273e-15		103427990	LOC103427990	mRNA	-1.84088	1.19636e-06		103409906	LOC103409906	mRNA	3.32195	8.18527e-11		114825765	114825765	mRNA	-3.03897	0.00137931		103437725	LOC103437725	mRNA	-0.84805	0.0212579		103415544	LOC103415544	mRNA	-0.849453	0.00952516
103410910	LOC103410910	mRNA	3.61573	0.00379784		114822250	114822250	mRNA	-3.9028	1.99858e-06		114827367	114827367	mRNA	-4.37181	3.25654e-06		103406741	LOC103406741	mRNA	-1.48184	8.565e-07		103411280	LOC103411280	mRNA	0.967962	0.00690039		103439718	LOC103439718	mRNA	-2.04224	7.02176e-06
103450614	LOC103450614	mRNA	3.28909	1.93714e-26		114821654	114821654	mRNA	3.0043	2.19649e-10		114825646	114825646	mRNA	-2.73899	1.23471e-12		103434896	LOC103434896	mRNA	-1.17941	0.030024		103405784	LOC103405784	mRNA	1.13325	0.000330035		103403221	LOC103403221	mRNA	-1.46102	0.0224062
103427148	LOC103427148	mRNA	-3.86995	2.3712e-61		114823391	114823391	mRNA	-1.69931	4.82977e-05		103438828	LOC103438828	mRNA	1.60974	2.37317e-07		103436948	LOC103436948	mRNA	-0.846419	0.091058		103411284	LOC103411284	mRNA	2.06261	0.000816771		103415548	LOC103415548	mRNA	1.15357	1.6606e-10
114827523	114827523	mRNA	-5.52847	2.20807e-06		103400721	LOC103400721	mRNA	-1.12652	3.19065e-09		103436847	LOC103436847	mRNA	-2.89703	3.5659e-13		103434890	LOC103434890	mRNA	0.742718	0.0432174		103443846	LOC103443846	mRNA	0.847345	0.00677918		103417730	LOC103417730	mRNA	2.1556	0.00292414
103429846	LOC103429846	mRNA	1.14283	3.36061e-05		103432310	LOC103432310	mRNA	1.51387	0.00016152		103413308	LOC103413308	mRNA	-1.39162	3.18632e-06		103454540	LOC103454540	mRNA	-3.51456	0.000414243		103450472	LOC103450472	mRNA	-1.41654	0.00345966		103439714	LOC103439714	mRNA	0.926378	0.0295939
103432445	LOC103432445	mRNA	-2.19154	0.0029821		103425256	LOC103425256	mRNA	-1.70205	0.00340205		103452231	LOC103452231	mRNA	2.69446	3.40744e-07		108174588	LOC108174588	mRNA	-4.2159	8.91287e-05		103418801	LOC103418801	mRNA	-0.992111	0.000548134		103441699	LOC103441699	mRNA	0.90895	8.78168e-06
114827522	114827522	mRNA	-1.04536	0.000980503		103449130	LOC103449130	mRNA	1.19468	3.32591e-05		103413334	LOC103413334	mRNA	-2.69854	1.38518e-06		108169458	LOC108169458	mRNA	-2.00966	0.000581447		103452385	LOC103452385	mRNA	1.10748	0.00037394		103431398	LOC103431398	mRNA	2.24523	1.01638e-08
103429859	LOC103429859	mRNA	-1.9827	2.10669e-08		103447895	LOC103447895	mRNA	4.69398	0.000538622		103403831	LOC103403831	mRNA	-2.29088	0.000491259		103422309	LOC103422309	mRNA	1.01874	0.000318638		114823498	114823498	mRNA	-4.92188	1.19791e-08		103434891	LOC103434891	mRNA	3.44042	1.35497e-05
103432438	LOC103432438	mRNA	-1.16009	8.53717e-05		103442495	LOC103442495	mRNA	1.39915	0.0200543		103409915	LOC103409915	mRNA	-2.12172	0.000115453		103454551	LOC103454551	mRNA	-1.32087	8.80517e-05		103405798	LOC103405798	mRNA	-4.69313	0.000114384		108174586	LOC108174586	mRNA	1.70353	0.072447
103427154	LOC103427154	mRNA	3.55018	7.88432e-05		103447892	LOC103447892	mRNA	1.13305	0.00017485		103409912	LOC103409912	mRNA	2.46736	2.18694e-08		103453003	LOC103453003	mRNA	-1.66473	0.0758078		103439213	LOC103439213	mRNA	1.03487	2.88239e-09		103417776	LOC103417776	mRNA	-2.87163	0.00235915
103410737	LOC103410737	mRNA	-4.72415	5.41585e-82		103452330	LOC103452330	mRNA	3.96278	0.0033121		103443017	LOC103443017	mRNA	-2.84826	5.27196e-13		103453005	LOC103453005	mRNA	-4.08249	2.37678e-08		103437717	LOC103437717	mRNA	1.89259	3.9525e-22		103454548	LOC103454548	mRNA	0.59547	0.127404
103429862	LOC103429862	mRNA	-0.699884	0.0511514		103418912	LOC103418912	mRNA	-2.38662	2.26827e-13		103436933	LOC103436933	mRNA	-1.3564	0.000123895		103414439	LOC103414439	mRNA	-1.90474	9.89006e-05		103428851	LOC103428851	mRNA	0.883662	0.0011862		103439708	LOC103439708	mRNA	1.23744	1.70117e-10
103427163	LOC103427163	mRNA	1.56011	0.000385001		103402709	LOC103402709	mRNA	1.20749	7.46794e-07		103434882	LOC103434882	mRNA	-1.59726	1.62372e-11		103454549	LOC103454549	mRNA	0.684904	0.0737742		103437716	LOC103437716	mRNA	1.94394	2.26087e-07		103417763	LOC103417763	mRNA	-0.937115	0.00764493
103401509	LOC103401509	mRNA	-4.89836	2.79023e-20		103401929	LOC103401929	mRNA	3.26247	5.44593e-06		103443022	LOC103443022	mRNA	-2.48484	1.40873e-16		103420716	LOC103420716	mRNA	-4.17436	0.000906481		103423357	LOC103423357	mRNA	1.14158	0.000349513		103415571	LOC103415571	mRNA	3.31663	0.000623631
114824111	114824111	mRNA	2.84816	0.000349677		103440434	LOC103440434	mRNA	-2.00137	1.82719e-06		103443031	LOC103443031	mRNA	-4.51041	3.19436e-08		103417777	LOC103417777	mRNA	-2.04381	0.000495322		103426168	LOC103426168	mRNA	0.816044	0.0380762		103415591	LOC103415591	mRNA	1.76567	0.000501737
103432448	LOC103432448	mRNA	-2.09576	2.86969e-05		103402708	LOC103402708	mRNA	-2.46539	0.000792902		103454553	LOC103454553	mRNA	-8.79865	2.21712e-07		103453002	LOC103453002	mRNA	-1.16363	0.000108081		103439204	LOC103439204	mRNA	1.05388	0.000238641		103412249	LOC103412249	mRNA	0.77591	0.000928393
103446443	LOC103446443	mRNA	5.69642	5.01088e-05		103427868	LOC103427868	mRNA	-1.61212	1.35903e-08		103451013	LOC103451013	mRNA	1.10638	0.00495379		103434887	LOC103434887	mRNA	-1.82065	0.00554395		103426165	LOC103426165	mRNA	-3.15225	0.000139624		103453009	LOC103453009	mRNA	1.14343	0.211882
103450542	LOC103450542	mRNA	1.58705	0.00485533		103427878	LOC103427878	mRNA	1.002	1.77813e-07		103453020	LOC103453020	mRNA	-2.83568	2.27206e-08		103453009	LOC103453009	mRNA	-0.605173	0.524966		114823508	114823508	mRNA	-3.17151	1.05565e-08		103412262	LOC103412262	mRNA	-1.36648	0.00127697
103450541	LOC103450541	mRNA	4.77719	0.00061438		103440234	LOC103440234	mRNA	-4.16878	6.51765e-34		103406703	LOC103406703	mRNA	2.74209	4.4718e-07		103417767	LOC103417767	mRNA	-0.983221	0.0263132		103426167	LOC103426167	mRNA	-3.68528	3.4257e-07		103403015	LOC103403015	mRNA	-1.75474	4.42603e-09
103446446	PPO	mRNA	-5.08088	0.000111971		114825651	114825651	mRNA	-2.72129	1.76564e-08		103434869	LOC103434869	mRNA	-4.32735	0.000116588		103445876	LOC103445876	mRNA	-0.817362	0.00592949		103439201	LOC103439201	mRNA	1.48007	0.0328088		103439317	LOC103439317	mRNA	-0.800746	0.0187151
103446447	LOC103446447	mRNA	1.62191	2.14601e-13		103425129	LOC103425129	mRNA	3.82521	2.03166e-05		103432924	LOC103432924	mRNA	-2.15667	2.73849e-05		103437800	LOC103437800	mRNA	-1.92984	0.000204906		114827471	114827471	mRNA	-1.71953	2.34502e-06		103439316	LOC103439316	mRNA	-1.74447	0.0018605
103450546	LOC103450546	mRNA	1.18869	6.47787e-05		103429602	LOC103429602	mRNA	-0.935296	0.0421479		103434868	LOC103434868	mRNA	2.64463	4.72625e-06		103437796	LOC103437796	mRNA	1.09365	3.87843e-05		103426161	LOC103426161	mRNA	-5.00119	1.42228e-26		103452563	LOC103452563	mRNA	-1.75388	0.00141575
103446444	LOC103446444	mRNA	-2.11803	4.18037e-07		114822715	114822715	mRNA	-1.75821	6.49702e-05		103434867	LOC103434867	mRNA	-4.08569	1.03941e-17		103439320	LOC103439320	mRNA	-1.94534	6.67906e-09		103400804	LOC103400804	mRNA	-0.841768	0.0228923		103454106	LOC103454106	mRNA	-1.77111	0.0052764
103410755	LOC103410755	mRNA	5.2385	7.62442e-05		103438808	LOC103438808	mRNA	-2.62638	0.00867864		103453023	LOC103453023	mRNA	-1.42475	9.60157e-05		103412063	LOC103412063	mRNA	-2.44191	4.47564e-10		103405810	LOC103405810	mRNA	-2.50574	3.01816e-10		103408752	LOC103408752	mRNA	-1.09472	0.0132277
103446449	NAC2	mRNA	-6.08935	1.58111e-09		103455178	LOC103455178	mRNA	-1.30702	2.58011e-06		103454573	LOC103454573	mRNA	-1.53641	4.53298e-06		103437797	LOC103437797	mRNA	-2.34157	1.6466e-10		103418811	LOC103418811	mRNA	-1.22354	2.06101e-05		103420541	LOC103420541	mRNA	-4.69653	1.51494e-19
103450552	LOC103450552	mRNA	5.27715	5.75685e-09		108174323	LOC108174323	mRNA	-3.75016	1.11584e-11		103436924	LOC103436924	mRNA	3.51291	1.20783e-05		114819584	114819584	mRNA	-0.937645	0.000795153		103452403	LOC103452403	mRNA	1.27059	0.00488803		103440494	LOC103440494	mRNA	-4.43683	0.00536068
103407421	LOC103407421	mRNA	2.21923	1.48526e-05		103401311	LOC103401311	mRNA	-1.17105	2.68362e-07		103454572	LOC103454572	mRNA	4.86585	1.3163e-06		103428984	LOC103428984	mRNA	1.72176	0.000701392		103418814	LOC103418814	mRNA	1.39606	2.03847e-08		103442562	MYB25	mRNA	-4.73708	0.000194548
103432425	LOC103432425	mRNA	3.82933	0.000347567		103433536	LOC103433536	mRNA	-3.11819	1.4045e-05		103453032	LOC103453032	mRNA	1.41833	6.14326e-05		103408752	LOC103408752	mRNA	3.43923	2.52218e-10		103437711	LOC103437711	mRNA	-1.80124	0.000234557		103419438	LOC103419438	mRNA	1.15699	0.135315
103427122	LOC103427122	mRNA	6.97504	1.74877e-09		103455159	LOC103455159	mRNA	-2.47489	4.37787e-14		103417709	LOC103417709	mRNA	-1.61517	6.27633e-09		114825322	114825322	mRNA	-3.67508	1.44288e-14		103450478	LOC103450478	mRNA	1.43258	1.23861e-08		103400263	LOC103400263	mRNA	-0.980062	0.0276502
103432431	LOC103432431	mRNA	2.94162	6.24075e-05		103455186	LOC103455186	mRNA	0.802313	0.00128442		114821044	114821044	mRNA	-2.24584	8.1191e-05		103408745	LOC103408745	mRNA	1.04903	0.000655116		103448528	LOC103448528	mRNA	1.79706	6.76988e-05		103454095	LOC103454095	mRNA	2.1548	0.0285064
114827536	114827536	mRNA	4.89995	1.058e-14		103405748	LOC103405748	mRNA	-7.09776	1.11177e-05		103454582	LOC103454582	mRNA	3.41927	1.17699e-35		103426306	LOC103426306	mRNA	-1.01996	0.00839117		103418819	LOC103418819	mRNA	-1.72359	2.46657e-09		103442563	LOC103442563	mRNA	-2.33649	4.98075e-06
103407446	LOC103407446	mRNA	-5.67013	2.93497e-12		103447017	LOC103447017	mRNA	-0.912523	0.0098415		103451019	LOC103451019	mRNA	9.47376	1.57334e-14		103447979	LOC103447979	mRNA	-2.00811	6.78417e-07		103448529	LOC103448529	mRNA	2.49429	2.17497e-11		103441262	LOC103441262	mRNA	-0.715625	0.0458886
103432422	LOC103432422	mRNA	1.22635	3.53678e-09		103413249	LOC103413249	mRNA	2.88384	0.0025802		103454578	LOC103454578	mRNA	-1.12758	8.93935e-07		103437794	LOC103437794	mRNA	-0.407687	0.60888		103418817	LOC103418817	mRNA	1.8017	7.45601e-08		103420556	LOC103420556	mRNA	3.00327	1.56232e-21
103407439	LOC103407439	mRNA	-2.42397	3.42318e-11		103453627	LOC103453627	mRNA	-3.82616	4.23373e-07		103417716	LOC103417716	mRNA	-1.18931	0.000474739		103412067	LOC103412067	mRNA	-1.34582	0.000112196		103434331	LOC103434331	mRNA	4.22354	4.82229e-05		103439302	LOC103439302	mRNA	-1.89441	0.00288696
103410757	LOC103410757	mRNA	-2.71567	2.58365e-05		103445094	LOC103445094	mRNA	2.53891	1.0062e-07		103420666	LOC103420666	mRNA	10.6555	1.46661e-18		103419438	LOC103419438	mRNA	-1.77118	0.00849689		103432365	LOC103432365	mRNA	2.97234	6.3334e-18		103403022	LOC103403022	mRNA	1.03571	0.000789293
103432434	LOC103432434	mRNA	4.10924	2.82703e-17		103450401	LOC103450401	mRNA	1.06138	0.00744398		103422257	LOC103422257	mRNA	1.85358	0.000100113		103400263	LOC103400263	mRNA	-1.50978	0.00124683		103447851	LOC103447851	mRNA	-1.66149	5.14528e-07		103436489	LOC103436489	mRNA	-2.65982	0.0183056
103401527	LOC103401527	mRNA	-1.33959	4.57027e-08		103451627	LOC103451627	mRNA	-1.18312	0.00203049		103451025	LOC103451025	mRNA	2.17872	1.36792e-07		103400265	LOC103400265	mRNA	1.51162	0.000653965		103423495	LOC103423495	mRNA	0.752489	0.0647711		103452575	LOC103452575	mRNA	2.78809	4.89562e-09
103401534	LOC103401534	mRNA	-4.76791	0.000873871		103440247	LOC103440247	mRNA	3.20086	0.00140771		103410080	LOC103410080	mRNA	-1.69889	1.15434e-08		103437793	LOC103437793	mRNA	-2.18014	4.94762e-08		103418926	LOC103418926	mRNA	-2.40189	6.93672e-06		103428963	LOC103428963	mRNA	1.65988	1.89588e-07
103401531	LOC103401531	mRNA	-1.1056	0.000154004		103438788	LOC103438788	mRNA	0.93834	0.00801917		103422266	LOC103422266	mRNA	-5.84514	9.93708e-06		103447982	LOC103447982	mRNA	-1.48125	0.00137379		103405885	LOC103405885	mRNA	-1.23213	0.000528167		103412088	LOC103412088	mRNA	0.47566	0.206793
103446453	LOC103446453	mRNA	0.893086	0.00223716		103440249	LOC103440249	mRNA	-1.24438	0.00723985		103410077	LOC103410077	mRNA	5.82652	7.08848e-06		103447983	LOC103447983	mRNA	-1.27045	7.69878e-05		103434330	LOC103434330	mRNA	-2.96813	3.5308e-05		103456145	LOC103456145	mRNA	0.827599	0.0162953
103446460	LOC103446460	mRNA	3.38443	7.59488e-18		114825661	114825661	mRNA	1.95369	0.000495199		103436913	LOC103436913	mRNA	1.45413	0.00852192		103445885	LOC103445885	mRNA	1.26799	0.00053603		103418924	LOC103418924	mRNA	1.14695	0.000608993		103403033	LOC103403033	mRNA	0.697064	0.163151
103450574	LOC103450574	mRNA	1.86539	3.64367e-14		103434201	LOC103434201	mRNA	1.13416	0.00013825		103451027	LOC103451027	mRNA	5.27109	2.30462e-19		103437786	LOC103437786	mRNA	1.35859	1.14817e-06		103423498	LOC103423498	mRNA	-5.65274	6.19692e-21		103412090	LOC103412090	mRNA	1.70872	2.6343e-06
103404828	LOC103404828	mRNA	-3.24101	0.00396054		103433527	LOC103433527	mRNA	3.12519	0.0370229		103443052	LOC103443052	mRNA	1.43425	5.58383e-05		103426280	LOC103426280	mRNA	-5.96915	9.99893e-06		103429767	LOC103429767	mRNA	0.990303	0.000417154		103442576	LOC103442576	mRNA	-1.73778	0.00589641
103446464	LOC103446464	mRNA	7.95672	2.56726e-10		103433525	LOC103433525	mRNA	1.13511	3.23434e-05		103417705	LOC103417705	mRNA	7.8563	2.84668e-10		103426281	LOC103426281	mRNA	-0.858289	0.0171387		103429779	LOC103429779	mRNA	6.73309	2.06026e-08		103447993	LOC103447993	mRNA	-0.0103932	0.987425
103410784	LOC103410784	mRNA	3.59158	1.22273e-22		103435448	LOC103435448	mRNA	-1.29378	0.000217919		103443054	LOC103443054	mRNA	-1.29606	1.15993e-07		103408768	LOC103408768	mRNA	1.29881	8.52235e-10		114819501	114819501	mRNA	-1.7534	3.64738e-05		103442577	LOC103442577	mRNA	-2.62139	1.62372e-10
103448629	LOC103448629	mRNA	2.46721	9.32329e-18		103445095	LOC103445095	mRNA	1.17394	0.0196811		103436906	LOC103436906	mRNA	-1.78944	0.000147287		103408766	LOC103408766	mRNA	-3.45968	4.40111e-08		103445775	LOC103445775	mRNA	1.25898	0.00455212		103441296	LOC103441296	mRNA	0.514594	0.372489
103446463	LOC103446463	mRNA	-4.52498	0.0109398		103455200	LOC103455200	mRNA	1.36166	0.0305889		103438916	LOC103438916	mRNA	1.39359	1.60334e-06		103447990	LOC103447990	mRNA	-1.23815	1.27448e-05		114819494	114819494	mRNA	1.66706	0.000121733		103449217	LOC103449217	mRNA	-1.02757	0.00561102
103404820	LOC103404820	mRNA	1.6883	3.31767e-06		103401338	LOC103401338	mRNA	0.817872	0.0195946		103443059	LOC103443059	mRNA	2.10625	0.0014263		103412091	LOC103412091	mRNA	-2.26206	0.0110701		103445780	LOC103445780	mRNA	-1.3322	0.0051591		103439272	LOC103439272	mRNA	0.968291	0.00106244
103410762	LOC103410762	mRNA	1.5577	0.00275721		103401334	LOC103401334	mRNA	-3.52538	5.43979e-09		103436908	LOC103436908	mRNA	1.78593	1.40349e-05		103441296	LOC103441296	mRNA	-1.08969	0.0386044		103445779	LOC103445779	mRNA	1.20363	4.43461e-08		103434444	LOC103434444	mRNA	-1.54873	3.99303e-05
114825859	114825859	mRNA	-4.42126	0.00415812		103445098	LOC103445098	mRNA	1.70626	0.000254816		103434853	LOC103434853	mRNA	-4.0204	1.9915e-06		103415377	LOC103415377	mRNA	2.19815	4.35037e-05		103405893	LOC103405893	mRNA	-0.739437	0.0309949		103426260	LOC103426260	mRNA	-1.52699	0.00257934
103432412	LOC103432412	mRNA	2.07551	1.4528e-07		103413276	LOC103413276	mRNA	-6.64661	5.71174e-06		103443062	LOC103443062	mRNA	3.65174	0.00135865		103437770	LOC103437770	mRNA	-1.18717	0.00410447		103418935	LOC103418935	mRNA	-0.775936	0.249601		103415396	LOC103415396	mRNA	1.32485	0.00142214
114827546	114827546	mRNA	2.97263	9.66165e-06		103450410	LOC103450410	mRNA	-1.33391	0.00468546		103438908	LOC103438908	mRNA	-1.62866	5.25111e-07		103415396	LOC103415396	mRNA	1.94385	7.32846e-05		103443768	LOC103443768	mRNA	-3.46978	5.78861e-05		103406579	LOC103406579	mRNA	-2.75751	0.00557796
103427106	LOC103427106	mRNA	1.94105	1.69472e-09		103450409	LOC103450409	mRNA	-6.08685	0.000532074		103436903	LOC103436903	mRNA	-3.34697	6.45787e-07		103428946	LOC103428946	mRNA	-1.84864	1.40711e-05		103423472	LOC103423472	mRNA	-1.4347	3.51334e-07		103408697	LOC103408697	mRNA	1.44595	0.0048282
103427104	LOC103427104	mRNA	-3.47472	2.84253e-05		103450407	LOC103450407	mRNA	-3.09762	0.000206521		103453042	LOC103453042	mRNA	2.58724	3.156e-07		103408703	LOC103408703	mRNA	-2.43718	1.05236e-05		103434319	LOC103434319	mRNA	1.36512	9.88724e-05		114820686	114820686	mRNA	-1.17263	0.0224026
103427100	LOC103427100	mRNA	-4.75513	7.12736e-29		103407789	LOC103407789	mRNA	-0.863612	0.0348944		103432918	LOC103432918	mRNA	-2.14172	1.67089e-05		114819614	114819614	mRNA	-0.84307	0.0201859		103418943	LOC103418943	mRNA	-1.8538	3.3103e-07		103442590	LOC103442590	mRNA	0.487674	0.527171
103427118	LOC103427118	mRNA	-2.07128	4.97532e-06		103401853	LOC103401853	mRNA	-0.901494	0.00298754		114821047	114821047	mRNA	-1.47557	2.15066e-06		114823590	114823590	mRNA	1.34396	0.000724436		114823357	114823357	mRNA	-5.25856	0.000561007		103414225	LOC103414225	mRNA	-2.26531	6.09217e-08
103427111	LOC103427111	mRNA	6.27526	6.93183e-31		103407786	LOC103407786	mRNA	4.75605	1.0107e-06		103454584	LOC103454584	mRNA	1.35447	4.78124e-05		103408700	LOC103408700	mRNA	-0.844317	0.00958101		103429758	LOC103429758	mRNA	1.27549	4.53829e-06		103420510	LOC103420510	mRNA	-4.28788	0.00018975
103401537	LOC103401537	mRNA	1.24414	1.841e-05		103403809	LOC103403809	mRNA	-3.35125	1.17276e-06		103432920	LOC103432920	mRNA	3.30774	1.71139e-19		103447997	LOC103447997	mRNA	1.54072	1.61696e-10		103432348	LOC103432348	mRNA	-2.35547	0.000506222		103417542	LOC103417542	mRNA	-2.92852	1.3021e-05
103427119	LOC103427119	mRNA	3.09865	1.22748e-14		103405018	LOC103405018	mRNA	1.55196	3.60935e-05		103409994	LOC103409994	mRNA	2.87233	4.9555e-07		108171946	LOC108171946	mRNA	-4.06646	0.039426		103400691	LOC103400691	mRNA	-1.95162	0.00799475		103439267	LOC103439267	mRNA	1.16983	0.0702254
103448634	LOC103448634	mRNA	-1.33566	8.72563e-06		103451644	LOC103451644	mRNA	6.82872	4.03434e-06		103454598	LOC103454598	mRNA	-3.434	0.0287582		103447998	LOC103447998	mRNA	-1.67711	4.14937e-06		103400695	LOC103400695	mRNA	3.15411	0.0261688		103442595	LOC103442595	mRNA	1.48034	1.18006e-07
103446475	LOC103446475	mRNA	-5.299	1.49034e-08		103434187	LOC103434187	mRNA	1.19041	4.54182e-05		103420592	LOC103420592	mRNA	1.8198	0.00037561		103443887	LOC103443887	mRNA	-0.849658	0.00430711		114819514	114819514	mRNA	0.864034	0.0126364		103408707	LOC103408707	mRNA	0.904228	0.0409834
103448641	LOC103448641	mRNA	1.14639	0.000213787		103427833	LOC103427833	mRNA	1.0513	0.0236173		103420593	MYB23	mRNA	6.32354	4.83729e-06		114819605	114819605	mRNA	1.40064	1.56989e-10		103418954	LOC103418954	mRNA	-1.47446	3.4841e-10		103415395	LOC103415395	mRNA	-0.382016	0.369996
103401541	LOC103401541	mRNA	2.27923	2.52567e-06		103435430	LOC103435430	mRNA	-1.9028	1.62187e-06		103406662	LOC103406662	mRNA	-2.45791	4.02674e-05		103412014	LOC103412014	mRNA	-0.939594	0.00835188		103403928	LOC103403928	mRNA	-2.97154	0.000209242		103403005	LOC103403005	mRNA	-3.00843	5.34987e-06
103410701	LOC103410701	mRNA	3.50064	6.33561e-18		114827407	114827407	mRNA	-2.18398	3.83565e-10		103443070	LOC103443070	mRNA	3.62902	4.34417e-09		103439267	LOC103439267	mRNA	-0.756929	0.188063		103447870	LOC103447870	mRNA	-2.9432	1.67736e-05		103437756	LOC103437756	mRNA	-1.67332	0.000366285
103407380	LOC103407380	mRNA	1.6473	0.000346809		103418700	LOC103418700	mRNA	2.56699	2.21948e-06		103409996	LOC103409996	mRNA	2.39333	1.46201e-24		103415394	LOC103415394	mRNA	1.45163	2.20946e-06		103403926	LOC103403926	mRNA	-1.52902	0.00934844		103439260	LOC103439260	mRNA	-1.02643	0.000600487
103446476	LOC103446476	mRNA	3.64886	3.78295e-12		103440272	LOC103440272	mRNA	-1.11007	2.31397e-07		103434846	LOC103434846	mRNA	2.07851	9.97926e-08		103443893	LOC103443893	mRNA	-1.15937	0.167722		103445795	LOC103445795	mRNA	1.09961	0.000304924		103434428	LOC103434428	mRNA	0.997865	0.0159954
103410699	LOC103410699	mRNA	-3.62289	1.87064e-08		103429548	LOC103429548	mRNA	-1.60471	2.98473e-10		103440974	LOC103440974	mRNA	-3.62494	4.03591e-07		103443895	LOC103443895	mRNA	-1.89424	2.87737e-08		103447875	BZIP1	mRNA	-1.41202	5.58583e-06		103434430	LOC103434430	mRNA	1.2432	3.75101e-06
103446477	LOC103446477	mRNA	-1.57551	0.000231682		103427842	LOC103427842	mRNA	-4.59434	2.91117e-12		103429709	LOC103429709	mRNA	1.63987	4.1171e-08		103439262	LOC103439262	mRNA	-1.5257	0.00923208		103434299	LOC103434299	mRNA	-2.98033	2.28831e-11		103406588	LOC103406588	mRNA	-1.43283	0.00155653
103434361	LOC103434361	mRNA	-7.21919	1.49766e-09		103425085	LOC103425085	mRNA	-1.47855	0.00261693		103440982	LOC103440982	mRNA	1.55035	0.00340047		103437763	LOC103437763	mRNA	-1.54267	0.029544		103423461	LOC103423461	mRNA	1.03236	1.58566e-06		103424427	LOC103424427	mRNA	1.33742	0.0104738
103434363	LOC103434363	mRNA	-8.10348	2.0626e-25		103427840	LOC103427840	mRNA	-1.00996	0.000537413		103451040	LOC103451040	mRNA	1.63039	0.000316788		103437756	LOC103437756	mRNA	-1.68454	1.99073e-07		103405851	LOC103405851	mRNA	3.10168	2.38622e-05		103452612	LOC103452612	mRNA	1.12325	1.53292e-06
103427081	LOC103427081	mRNA	-5.14641	5.55753e-05		103401342	LOC103401342	mRNA	-0.989062	0.00795377		103434849	LOC103434849	mRNA	9.00237	3.02339e-13		114823651	114823651	mRNA	-1.40067	0.000390268		103423467	LOC103423467	mRNA	-0.674251	0.12021		103408739	LOC103408739	mRNA	1.3612	0.000166045
103429787	LOC103429787	mRNA	1.34919	1.42024e-06		103435436	LOC103435436	mRNA	-2.25243	0.000448872		103454607	LOC103454607	mRNA	0.867116	0.00532457		103428930	LOC103428930	mRNA	-1.97526	0.000794041		103429733	LOC103429733	mRNA	-2.42125	1.65185e-24		103414252	LOC103414252	mRNA	-2.08685	1.80024e-05
103407392	LOC103407392	mRNA	-1.22035	1.45636e-06		103401340	LOC103401340	mRNA	-1.38489	0.000206235		103438906	LOC103438906	mRNA	-2.49381	0.000279471		103428929	LOC103428929	mRNA	-1.19708	8.63998e-07		114825215	114825215	mRNA	5.15024	3.79509e-33		103444642	LOC103444642	mRNA	0.702982	0.150978
103434355	LOC103434355	mRNA	-2.66409	0.00180889		103453650	LOC103453650	mRNA	-0.729671	0.0360404		103454621	LOC103454621	mRNA	-3.60964	2.13773e-05		103419429	LOC103419429	mRNA	1.37179	6.05675e-06		103429730	LOC103429730	mRNA	-2.47427	7.632e-06		103442596	LOC103442596	mRNA	1.19241	0.00137942
103410709	LOC103410709	mRNA	-4.58308	1.00587e-09		103453652	LOC103453652	mRNA	-1.71477	0.0200417		103420620	LOC103420620	mRNA	5.07063	7.90645e-07		114819622	114819622	mRNA	-2.66007	0.00147995		103423466	LOC103423466	mRNA	-1.83738	4.31038e-10		103428932	LOC103428932	mRNA	-1.39669	1.87878e-05
103434356	LOC103434356	mRNA	-3.29318	9.37518e-06		103451654	LOC103451654	mRNA	2.07256	0.00101816		103453058	LOC103453058	mRNA	2.16508	0.0018137		114819621	114819621	mRNA	-2.7446	4.00903e-10		114823375	114823375	mRNA	1.62289	0.000263437		103412045	LOC103412045	mRNA	-1.36447	0.00420865
103407383	LOC103407383	mRNA	-3.44825	6.9984e-09		103449661	LOC103449661	mRNA	1.80723	1.59593e-05		103453059	LOC103453059	mRNA	-1.87093	2.49758e-05		103400356	LOC103400356	mRNA	1.32852	3.2235e-06		103400696	LOC103400696	mRNA	7.34553	6.24407e-05		103443902	LOC103443902	mRNA	2.0607	0.0206104
103427090	LOC103427090	mRNA	0.948166	0.000123966		103438772	LOC103438772	mRNA	1.62062	0.000318897		103413400	LOC103413400	mRNA	4.60993	2.73265e-08		103408715	LOC103408715	mRNA	1.07355	0.00891409		103429736	LOC103429736	mRNA	1.57037	0.000969616		103420527	LOC103420527	mRNA	-0.87854	0.00971811
103429792	LOC103429792	mRNA	3.53022	1.00226e-13		103418716	LOC103418716	mRNA	-3.08573	4.78495e-07		103406689	LOC103406689	mRNA	-3.03123	1.4053e-05		103443899	LOC103443899	mRNA	-1.08614	0.000434848		103432338	LOC103432338	mRNA	3.31983	4.9152e-17		103419419	LOC103419419	mRNA	-1.16151	0.0061114
103401560	LOC103401560	mRNA	2.96437	1.83189e-11		103405699	LOC103405699	mRNA	-3.64996	1.37385e-08		103443090	LOC103443090	mRNA	-3.58054	7.20113e-07		103412048	LOC103412048	mRNA	-2.1913	7.56071e-18		103400697	LOC103400697	mRNA	4.47253	0.000276856		114819615	114819615	mRNA	-1.07399	0.000390476
103448644	LOC103448644	mRNA	-5.16039	2.09792e-07		103401786	LOC103401786	mRNA	-0.964185	0.000261269		103413405	LOC103413405	mRNA	-2.02766	3.71537e-06		103448012	LOC103448012	mRNA	-1.54725	2.69129e-13		103400711	LOC103400711	mRNA	1.06625	4.29251e-10		103440562	LOC103440562	mRNA	0.956287	0.000914567
103434367	LOC103434367	mRNA	-8.61119	3.08184e-15		103411003	LOC103411003	mRNA	-4.44906	2.83372e-05		103443091	LOC103443091	mRNA	-2.34071	3.01777e-08		114819615	114819615	mRNA	0.867858	0.000694673		103400712	LOC103400712	mRNA	1.83046	2.81546e-07		103419422	LOC103419422	mRNA	2.45517	1.49498e-12
103448647	LOC103448647	mRNA	1.25292	4.41754e-07		103449667	LOC103449667	mRNA	0.956989	0.0214502		103406680	LOC103406680	mRNA	4.21856	1.54742e-18		103445935	LOC103445935	mRNA	1.47462	1.00497e-12		103447879	LOC103447879	mRNA	-1.09264	0.000665596		103439247	LOC103439247	mRNA	-2.46452	0.0348782
103448646	LOC103448646	mRNA	1.58385	0.000153096		103418723	LOC103418723	mRNA	1.44327	0.00152953		103440294	LOC103440294	mRNA	1.29547	6.565e-05		103400324	LOC103400324	mRNA	-1.4178	0.000791343		103418890	LOC103418890	mRNA	-2.44616	0.00219309		103433175	LOC103433175	mRNA	-1.96752	7.3119e-08
103401564	LOC103401564	mRNA	3.11855	1.48669e-09		103450426	LOC103450426	mRNA	1.79118	2.39418e-08		103440296	LOC103440296	mRNA	1.71672	8.77559e-06		103433175	LOC103433175	mRNA	1.89079	0.000373776		103405860	LOC103405860	mRNA	6.56078	8.37029e-06		103444540	LOC103444540	mRNA	0.992386	2.31948e-05
103410732	LOC103410732	mRNA	-1.86724	1.07178e-06		103403770	LOC103403770	mRNA	1.51441	0.000173909		103440300	LOC103440300	mRNA	-2.14146	0.000192284		103412056	LOC103412056	mRNA	0.984723	5.20631e-05		103405862	LOC103405862	mRNA	-1.71013	6.09662e-06		103414345	LOC103414345	mRNA	1.38847	2.97137e-05
103410726	LOC103410726	mRNA	-1.90753	8.65657e-11		103407699	LOC103407699	mRNA	-1.77684	0.00346249		103440303	LOC103440303	mRNA	-1.99445	1.28147e-10		103443282	LOC103443282	mRNA	-3.59572	3.05456e-07		103447881	LOC103447881	mRNA	1.97424	2.69474e-18		103420782	LOC103420782	mRNA	1.37868	1.22889e-05
103410720	LOC103410720	mRNA	4.35854	2.11952e-08		103440276	LOC103440276	mRNA	5.60101	0.000124409		103422370	LOC103422370	mRNA	-1.55587	3.87185e-06		103404295	LOC103404295	mRNA	0.980231	0.00710317		103418893	LOC103418893	mRNA	0.976712	0.000177015		103408830	LOC103408830	mRNA	0.786488	0.143353
114827477	114827477	mRNA	-4.36164	8.48688e-11		103449671	LOC103449671	mRNA	-1.15238	0.00318756		103452956	LOC103452956	mRNA	4.73654	2.86835e-19		103439380	LOC103439380	mRNA	0.993612	0.000166538		103445802	LOC103445802	mRNA	-2.27058	1.95303e-09		103439377	LOC103439377	mRNA	0.897669	0.00602909
103427247	LOC103427247	mRNA	3.99765	6.73111e-08		103427812	LOC103427812	mRNA	1.01109	8.16421e-05		103422356	LOC103422356	mRNA	-5.10669	3.48e-09		103439378	LOC103439378	mRNA	-2.83599	1.37503e-10		103405859	LOC103405859	mRNA	1.07178	1.93194e-06		103408828	LOC103408828	mRNA	-1.34354	0.00441885
114827473	114827473	mRNA	-4.03575	0.00354717		103423282	LOC103423282	mRNA	2.42737	2.65896e-07		103417789	LOC103417789	mRNA	-3.04407	5.08249e-06		103420782	LOC103420782	mRNA	1.90571	1.42467e-08		103403867	LOC103403867	mRNA	1.59253	2.31509e-05		103456083	LOC103456083	mRNA	1.37627	0.000120887
103401441	LOC103401441	mRNA	1.97919	4.37927e-05		103418731	LOC103418731	mRNA	1.72961	2.3758e-10		103406791	LOC103406791	mRNA	1.51345	0.0007732		103426384	LOC103426384	mRNA	-5.01461	0.000486163		103418905	LOC103418905	mRNA	-1.56657	1.15491e-05		103452501	LOC103452501	mRNA	-1.11792	0.00486262
103401443	LOC103401443	mRNA	1.91017	4.842e-06		103423275	LOC103423275	mRNA	1.18388	0.00185179		103417788	LOC103417788	mRNA	-3.21397	0.000276716		103408829	LOC103408829	mRNA	-3.35837	1.38652e-07		103418902	LOC103418902	mRNA	1.38701	3.97471e-05		103456076	LOC103456076	mRNA	1.06763	0.0176714
103401439	LOC103401439	mRNA	-8.98258	1.80294e-05		103435424	LOC103435424	mRNA	-1.42295	0.0312414		103417791	LOC103417791	mRNA	2.04445	4.50079e-07		103408828	LOC103408828	mRNA	1.34381	0.000146398		103452303	LOC103452303	mRNA	-1.89607	3.89582e-06		103452507	LOC103452507	mRNA	1.83769	0.000193369
103401420	LOC103401420	mRNA	-1.42941	0.000638658		103435422	LOC103435422	mRNA	1.55362	1.97337e-07		103452971	LOC103452971	mRNA	-1.20768	1.85626e-07		103429067	LOC103429067	mRNA	3.77372	2.97398e-05		103405852	LOC103405852	mRNA	1.30132	4.42658e-10		103454812	LOC103454812	mRNA	-1.98066	0.00517851
103410840	LOC103410840	mRNA	-3.03393	1.42427e-19		103425058	LOC103425058	mRNA	-0.935471	8.78851e-05		103433007	LOC103433007	mRNA	-1.66419	8.89883e-08		103439374	LOC103439374	mRNA	-2.95835	0.00276636		103426233	LOC103426233	mRNA	1.74757	0.000343138		103456077	LOC103456077	mRNA	-1.47039	1.00985e-07
103407521	LOC103407521	mRNA	-1.67055	6.50184e-08		103429545	LOC103429545	mRNA	-5.19098	2.64929e-06		103417782	LOC103417782	mRNA	2.60512	9.08237e-08		114821211	114821211	mRNA	-0.406167	0.600198		103432309	LOC103432309	mRNA	-1.09323	0.000336179		103414357	LOC103414357	mRNA	-1.42847	0.00915081
103450488	LOC103450488	mRNA	-7.24087	2.22301e-10		108174412	LOC108174412	mRNA	-1.35956	0.00154297		103440307	LOC103440307	mRNA	-3.28689	0.000188909		103400190	LOC103400190	mRNA	1.22696	6.10185e-08		103418908	LOC103418908	mRNA	0.705262	0.0475174		103443287	LOC103443287	mRNA	-2.07225	0.000116268
103452421	LOC103452421	mRNA	1.9964	1.50847e-05		103450430	LOC103450430	mRNA	-1.20548	9.65087e-07		103432999	LOC103432999	mRNA	-1.2426	0.000387793		114821207	114821207	mRNA	0.829273	0.0614998		103426242	LOC103426242	mRNA	-1.7102	3.3548e-10		103447904	LOC103447904	mRNA	1.85825	0.00416075
103448538	LOC103448538	mRNA	2.78958	7.24384e-09		103401361	LOC103401361	mRNA	4.94552	0.00275807		103422350	LOC103422350	mRNA	-5.30497	0.000114234		103408835	LOC103408835	mRNA	1.28999	0.00128941		103403874	LOC103403874	mRNA	2.01787	1.10435e-05		103437843	LOC103437843	mRNA	-1.28054	0.000104577
103407551	LOC103407551	mRNA	3.57127	8.928e-15		103445126	LOC103445126	mRNA	-0.914689	0.000331906		103417812	LOC103417812	mRNA	2.29165	2.92364e-06		103408833	LOC103408833	mRNA	1.10749	1.23753e-07		103423437	LOC103423437	mRNA	-4.56064	6.89273e-11		103403064	LOC103403064	mRNA	3.01218	1.71851e-07
103450491	LOC103450491	mRNA	-6.73887	2.01788e-90		103449678	LOC103449678	mRNA	1.63719	0.00790611		103422337	LOC103422337	mRNA	3.43778	7.59911e-07		103408832	LOC103408832	mRNA	3.03399	2.11051e-06		114821649	114821649	mRNA	-0.725962	0.110541		103441192	LOC103441192	mRNA	-1.16158	0.00464074
103404890	LOC103404890	mRNA	1.52479	3.41691e-05		103404994	LOC103404994	mRNA	1.34385	6.93208e-08		103422333	LOC103422333	mRNA	3.5196	2.22629e-12		103416467	LOC103416467	mRNA	1.16307	5.30323e-08		103418909	LOC103418909	mRNA	-1.47043	0.000305609		103404310	LOC103404310	mRNA	-2.39896	0.0213757
103448535	LOC103448535	mRNA	-8.17212	1.41985e-11		103449686	LOC103449686	mRNA	1.3185	3.68097e-05		103420756	LOC103420756	mRNA	-2.11442	3.22871e-05		103441179	LOC103441179	mRNA	-1.426	0.000336316		114821654	114821654	mRNA	-2.2356	0.00747667		103429056	LOC103429056	mRNA	0.974228	4.32234e-06
103450490	LOC103450490	mRNA	-7.85991	1.06281e-55		103404992	LOC103404992	mRNA	3.45181	0.0410816		108169406	LOC108169406	mRNA	4.15657	5.10035e-12		103441180	LOC103441180	mRNA	1.31032	3.55512e-11		103432310	LOC103432310	mRNA	1.58178	3.84447e-09		103452510	LOC103452510	mRNA	1.00275	0.0221316
103407545	LOC103407545	mRNA	-2.05473	2.06326e-15		103403784	LOC103403784	mRNA	0.869716	0.000536073		103422338	LOC103422338	mRNA	1.59367	1.40247e-07		103404313	LOC103404313	mRNA	-1.76152	3.8594e-12		103432312	LOC103432312	mRNA	-1.05046	0.000640797		103454047	LOC103454047	mRNA	-1.5341	0.00453691
103448542	LOC103448542	mRNA	1.2395	2.14695e-06		103411029	LOC103411029	mRNA	0.925573	0.000457908		103406811	LOC103406811	mRNA	-2.43455	3.90957e-06		103439371	LOC103439371	mRNA	1.49714	5.65481e-10		103443798	LOC103443798	mRNA	1.387	5.11691e-06		103451242	LOC103451242	mRNA	-2.78075	0.00129128
103410864	LOC103410864	mRNA	7.9495	1.20594e-12		103440292	LOC103440292	mRNA	2.15813	0.0248496		103422342	LOC103422342	mRNA	5.25929	4.25381e-14		103429045	LOC103429045	mRNA	-2.20708	0.0326516		103400724	LOC103400724	mRNA	-3.00165	0.00281569		114821213	114821213	mRNA	0.183072	0.7189
103407534	LOC103407534	mRNA	-2.682	8.82328e-32		103429686	LOC103429686	mRNA	-1.54208	1.27127e-05		103406806	LOC103406806	mRNA	1.55836	1.47945e-05		103437841	LOC103437841	mRNA	-1.35269	4.0625e-07		103447901	LOC103447901	mRNA	0.996428	0.00276709		103429059	LOC103429059	mRNA	2.01463	1.96675e-18
103427234	LOC103427234	mRNA	1.92517	1.58608e-14		103434837	LOC103434837	mRNA	4.3258	0.000844974		103448502	LOC103448502	mRNA	8.9458	6.27795e-46		103447913	LOC103447913	mRNA	-1.3132	5.31427e-09		103418912	LOC103418912	mRNA	-4.55876	1.35552e-45		103456087	LOC103456087	mRNA	1.20688	0.000139384
103450495	LOC103450495	mRNA	-1.3978	0.000216172		103429684	LOC103429684	mRNA	-1.74262	0.00016356		103417793	LOC103417793	mRNA	-1.68599	0.000114875		103439362	LOC103439362	mRNA	-1.95427	0.00649951		103445811	LOC103445811	mRNA	-2.96304	1.13579e-07		114821212	114821212	mRNA	0.942989	0.0148144
103410857	LOC103410857	mRNA	0.920519	0.00146249		103434839	LOC103434839	mRNA	-4.17775	3.38648e-13		103452982	LOC103452982	mRNA	-1.44962	0.00241877		103429061	LOC103429061	mRNA	1.83515	0.0101986		103445814	LOC103445814	mRNA	1.31977	0.00171239		103451256	LOC103451256	mRNA	-0.991464	0.00211591
103448539	LOC103448539	mRNA	2.09882	1.6772e-07		103405067	COL9	mRNA	-3.51268	2.35658e-21		103452985	LOC103452985	mRNA	2.88521	0.000540707		103451249	LOC103451249	mRNA	-0.881303	0.000981312		103405882	LOC103405882	mRNA	0.930472	0.00140754		103400209	LOC103400209	mRNA	0.816127	0.00780943
103429909	LOC103429909	mRNA	2.47499	8.06723e-06		103445724	LOC103445724	mRNA	-5.43543	0.00168553		103440336	LOC103440336	mRNA	-5.17846	3.86357e-15		114821213	114821213	mRNA	-0.278076	0.597154		103443808	LOC103443808	mRNA	-1.55825	0.0350321		103400202	LOC103400202	mRNA	0.809943	0.0237707
103427215	LOC103427215	mRNA	-1.62411	8.8544e-06		103449050	LOC103449050	mRNA	1.12615	2.76676e-05		103434909	LOC103434909	mRNA	7.3577	2.26062e-10		103451240	LOC103451240	mRNA	-1.83755	0.0150922		103447902	LOC103447902	mRNA	-1.17727	6.00792e-08		103437829	LOC103437829	mRNA	-1.91741	0.0102987
103429926	LOC103429926	mRNA	5.26392	1.58738e-22		103403136	LOC103403136	mRNA	2.8618	2.70279e-08		103432974	LOC103432974	mRNA	1.16595	0.00162612		103451256	LOC103451256	mRNA	-2.08109	3.25331e-09		103440226	LOC103440226	mRNA	1.57809	1.0911e-09		103447921	LOC103447921	mRNA	-1.54914	7.60953e-06
103407568	LOC103407568	mRNA	0.856262	0.00340934		103406611	LOC103406611	mRNA	-1.8512	0.00431285		103434900	LOC103434900	mRNA	-3.45147	1.49803e-08		103416501	LOC103416501	mRNA	-1.68419	0.0209655		103432225	LOC103432225	mRNA	1.82513	2.5115e-19		103444569	LOC103444569	mRNA	1.66493	0.00306633
103401470	LOC103401470	mRNA	-1.79399	1.21347e-05		103406609	LOC103406609	mRNA	1.27371	0.000124645		103432977	LOC103432977	mRNA	-2.66713	0.000250733		103447927	LOC103447927	mRNA	1.79413	3.97432e-13		103438800	LOC103438800	mRNA	1.80702	1.9365e-06		103442523	LOC103442523	mRNA	0.939827	0.0601701
103404893	LOC103404893	mRNA	1.81131	5.67051e-13		103406608	LOC103406608	mRNA	2.33975	3.6748e-07		103454521	LOC103454521	mRNA	6.0982	1.80969e-07		103437827	LOC103437827	mRNA	1.87256	0.000628707		103418749	LOC103418749	mRNA	1.13646	8.44639e-06		103447927	LOC103447927	mRNA	-1.94297	1.31274e-11
103404894	LOC103404894	mRNA	2.81608	7.31034e-11		103425214	LOC103425214	mRNA	-4.46219	0.00234577		103454516	LOC103454516	mRNA	9.15142	6.4964e-12		103439342	LOC103439342	mRNA	1.16952	4.82049e-06		103440234	LOC103440234	mRNA	-2.21515	1.15525e-24		103439345	LOC103439345	mRNA	-0.719878	0.0918564
103452440	LOC103452440	mRNA	-4.82538	4.25632e-19		103434825	LOC103434825	mRNA	-3.31979	4.29344e-06		103452989	LOC103452989	mRNA	-1.69218	5.04909e-06		103408781	LOC103408781	mRNA	-0.80812	0.0162623		114825651	114825651	mRNA	-2.54639	9.8663e-12		103417619	LOC103417619	mRNA	1.37293	7.38988e-06
103448548	LOC103448548	mRNA	1.70789	1.43093e-07		103433576	LOC103433576	mRNA	-1.51907	6.00229e-09		103448512	LOC103448512	mRNA	-1.14588	1.0012e-06		103429042	LOC103429042	mRNA	0.93367	1.594e-06		103418757	LOC103418757	mRNA	1.19179	0.00026064		103426355	LOC103426355	mRNA	-1.95175	0.0216326
103450501	LOC103450501	mRNA	2.86273	4.48374e-11		103435518	LOC103435518	mRNA	-1.80234	2.92281e-05		103448510	LOC103448510	mRNA	2.10093	5.09823e-07		103426355	LOC103426355	mRNA	-2.26108	0.00412777		103440238	LOC103440238	mRNA	1.7048	1.5712e-08		103456111	LOC103456111	mRNA	1.97206	0.0301864
103448549	LOC103448549	mRNA	-4.96176	2.75229e-06		114821589	114821589	mRNA	0.93085	0.140937		103452992	LOC103452992	mRNA	2.41095	8.08341e-08		103429039	LOC103429039	mRNA	-1.15349	0.000892594		114825654	114825654	mRNA	-1.34832	0.00096776		103400239	LOC103400239	mRNA	1.38848	6.31672e-08
103450511	LOC103450511	mRNA	1.97196	9.81329e-08		103429669	LOC103429669	mRNA	5.62566	0.036387		103406731	LOC103406731	mRNA	-4.38081	2.25723e-07		114819557	114819557	mRNA	1.80404	0.000108954		103413242	LOC103413242	mRNA	-2.48829	1.224e-06		103443333	LOC103443333	mRNA	-0.823443	0.0164517
103448554	LOC103448554	mRNA	3.14638	1.15944e-19		103436875	LOC103436875	mRNA	-1.17382	2.15383e-12		103440341	LOC103440341	mRNA	-2.78144	0.00230986		103426347	LOC103426347	mRNA	-1.37555	0.00213298		103440243	LOC103440243	mRNA	-3.70759	1.00134e-07		103414303	LOC103414303	mRNA	1.27644	1.78561e-07
103448550	LOC103448550	mRNA	1.56979	6.72485e-09		103434831	LOC103434831	mRNA	1.32548	4.58598e-06		103420682	LOC103420682	mRNA	-1.25125	0.000296702		103423513	LOC103423513	mRNA	-0.962473	0.00864331		103436835	LOC103436835	mRNA	-1.54904	6.23067e-05		103441210	LOC103441210	mRNA	1.91251	0.000237618
103407579	LOC103407579	mRNA	6.10994	0.000483592		103435526	LOC103435526	mRNA	-1.13796	5.07941e-06		103417728	LOC103417728	mRNA	-3.11186	1.07239e-12		103416430	LOC103416430	mRNA	-2.00827	0.000379759		103429613	LOC103429613	mRNA	-3.36858	5.39012e-09		103403044	LOC103403044	mRNA	0.930639	0.00231988
103429906	LOC103429906	mRNA	1.94443	3.72024e-08		103434827	LOC103434827	mRNA	-1.19498	0.00428447		103420681	LOC103420681	mRNA	2.33872	1.16664e-10		103426344	LOC103426344	mRNA	-2.37365	0.00139592		103438809	LOC103438809	mRNA	-2.96303	0.0208534		103441214	LOC103441214	mRNA	-1.04158	0.00807238
103404903	LOC103404903	mRNA	2.23246	1.68398e-06		103433581	LOC103433581	mRNA	-1.28251	0.0040353		103432961	LOC103432961	mRNA	1.47384	0.000837768		103429019	LOC103429019	mRNA	-3.42605	0.00873314		103432227	LOC103432227	mRNA	1.1487	0.00287489		103444580	LOC103444580	mRNA	-2.80956	1.3498e-10
103429895	LOC103429895	mRNA	-9.36969	1.98446e-40		103446969	YTP1	mRNA	-1.62605	0.00305289		103440363	LOC103440363	mRNA	1.57025	9.34761e-08		103416435	LOC103416435	mRNA	-0.799472	0.0226428		103436826	LOC103436826	mRNA	-1.31888	2.43985e-10		103419496	LOC103419496	mRNA	0.488675	0.193531
103427186	LOC103427186	mRNA	-6.71706	4.02107e-10		103403142	LOC103403142	mRNA	-6.16028	2.76557e-06		103434891	LOC103434891	mRNA	2.73769	5.70089e-11		103400239	LOC103400239	mRNA	1.25688	3.36422e-06		103432232	LOC103432232	mRNA	0.981451	1.63765e-05		103443341	LOC103443341	mRNA	-0.948141	0.145351
103429892	LOC103429892	mRNA	1.07287	4.49404e-07		103450363	LOC103450363	mRNA	-1.74176	0.0160119		103454537	LOC103454537	mRNA	-4.11047	1.0026e-07		103400231	LOC103400231	mRNA	1.05926	0.00276218		103436829	LOC103436829	mRNA	1.88908	1.15339e-05		103442535	LOC103442535	mRNA	0.921626	0.00675919
103429890	LOC103429890	mRNA	-2.70826	7.42928e-11		103452195	LOC103452195	mRNA	1.73597	0.000240152		103414450	LOC103414450	mRNA	2.15237	0.000208854		103408793	LOC103408793	mRNA	1.10732	4.26684e-05		103405748	LOC103405748	mRNA	-4.5866	2.11053e-05		103437817	MYB31	mRNA	-3.91206	0.0170627
103427184	LOC103427184	mRNA	2.56198	2.17845e-13		103452192	LOC103452192	mRNA	-1.61494	7.709e-05		103434887	LOC103434887	mRNA	-2.95783	1.35503e-07		108171771	LOC108171771	mRNA	-2.82958	9.89466e-07		103450394	LOC103450394	mRNA	-2.94659	2.16408e-05		103426334	LOC103426334	mRNA	1.4874	0.000191868
103429889	LOC103429889	mRNA	2.72589	3.83192e-10		103405097	LOC103405097	mRNA	-0.907039	4.9049e-05		103432951	LOC103432951	mRNA	2.19216	0.000901134		103443321	LOC103443321	mRNA	-4.00689	0.00172059		103403788	LOC103403788	mRNA	1.04283	1.60163e-05		103424543	LOC103424543	mRNA	0.867058	0.0279901
103429901	LOC103429901	mRNA	1.42442	8.32688e-05		103445042	LOC103445042	mRNA	1.36926	1.62484e-05		103420707	LOC103420707	mRNA	2.48052	2.98478e-05		103400230	LOC103400230	mRNA	1.52251	0.00196695		103450397	LOC103450397	mRNA	-1.01764	7.21136e-09		103408809	LOC103408809	mRNA	1.80838	0.0182205
103404831	LOC103404831	mRNA	-0.974897	2.13085e-10		103450371	LOC103450371	mRNA	1.46266	4.78377e-05		103447975	LOC103447975	mRNA	8.55907	1.1686e-11		103441209	LOC103441209	mRNA	-2.37304	1.04987e-08		103452258	LOC103452258	mRNA	2.34945	1.34969e-07		103429003	LOC103429003	mRNA	0.978396	0.0089874
103401480	LOC103401480	mRNA	-1.32947	1.02887e-05		103450369	LOC103450369	mRNA	2.38922	3.52275e-06		103439320	LOC103439320	mRNA	-3.02994	9.37042e-18		103443333	LOC103443333	mRNA	0.895544	0.0025591		103448407	LOC103448407	mRNA	1.07238	0.00229298		103430745	LOC103430745	mRNA	0.635857	0.332347
103401471	LOC103401471	mRNA	6.14065	0.000731138		103431294	LOC103431294	mRNA	-3.59548	4.92418e-23		103437795	LOC103437795	mRNA	-1.12258	5.06637e-05		103441211	LOC103441211	mRNA	-3.56265	3.16439e-10		103401836	LOC103401836	mRNA	0.992708	7.14698e-05		103424559	LOC103424559	mRNA	-1.23356	0.00277517
103407469	LOC103407469	mRNA	-3.10306	2.6138e-08		103433557	LOC103433557	mRNA	2.07722	1.55015e-07		103437797	LOC103437797	mRNA	-1.26154	0.00591873		103447940	LOC103447940	mRNA	-1.23824	8.88292e-05		103405760	LOC103405760	mRNA	-2.23483	3.41034e-05		103404285	LOC103404285	mRNA	2.30382	8.55413e-09
103450521	LOC103450521	mRNA	-2.68136	1.46378e-05		103440205	LOC103440205	mRNA	-10.1619	1.19278e-12		103408743	LOC103408743	mRNA	4.58048	0.00737592		103443335	LOC103443335	mRNA	-2.61557	0.000128272		103448406	LOC103448406	mRNA	-2.57293	2.78366e-05		103421714	LOC103421714	mRNA	1.60218	5.21827e-07
103448563	LOC103448563	mRNA	-3.25864	5.2722e-17		103409881	LOC103409881	mRNA	1.28043	2.14878e-06		103428993	LOC103428993	mRNA	-4.19821	5.8969e-11		103416420	LOC103416420	mRNA	1.7533	0.00798645		103403793	LOC103403793	mRNA	-1.61396	0.000252147		103452560	LOC103452560	mRNA	-1.69034	0.00167891
103452452	LOC103452452	mRNA	1.3496	2.20989e-08		103435476	LOC103435476	mRNA	-1.75532	0.00206945		114819584	114819584	mRNA	-1.17693	2.97044e-05		103441214	LOC103441214	mRNA	2.40464	3.7342e-07		103401829	LOC103401829	mRNA	-1.48971	6.94621e-06		114820656	114820656	mRNA	1.36972	1.30769e-05
103450515	LOC103450515	mRNA	-5.78919	2.37293e-17		103455125	LOC103455125	mRNA	-1.36732	7.74677e-07		103419471	LOC103419471	mRNA	4.91711	0.000365966		103447944	LOC103447944	mRNA	-1.76365	4.91047e-09		103429578	LOC103429578	mRNA	-1.05498	2.28547e-06		103416462	LOC103416462	mRNA	3.67618	7.5435e-15
103448566	LOC103448566	mRNA	-2.40355	2.81905e-08		103401285	LOC103401285	mRNA	2.1417	0.000621367		103441246	LOC103441246	mRNA	2.46781	4.31128e-14		103441216	LOC103441216	mRNA	1.2357	5.47506e-05		103440255	LOC103440255	mRNA	-4.25456	2.73921e-07		103456120	LOC103456120	mRNA	1.21466	0.047046
103452461	LOC103452461	mRNA	2.17225	7.29131e-12		103440212	LOC103440212	mRNA	-2.07895	1.07307e-07		103441251	LOC103441251	mRNA	0.971483	0.00217554		103441218	LOC103441218	mRNA	-1.41493	0.00916013		103440256	LOC103440256	mRNA	-1.95511	3.53793e-10		114821277	114821277	mRNA	0.985187	0.0162555
103448568	LOC103448568	mRNA	-1.68201	0.000131688		114826276	114826276	mRNA	-2.58079	0.00454338		103400265	LOC103400265	mRNA	2.43886	0.000570764		103404283	LOC103404283	mRNA	-3.77703	0.00182656		103434201	LOC103434201	mRNA	1.02707	5.80827e-08		103408822	LOC103408822	mRNA	0.80347	0.0996802
103404839	LOC103404839	mRNA	-2.98173	1.15244e-05		103401270	LOC103401270	mRNA	-1.87206	0.00105834		103445883	LOC103445883	mRNA	0.97308	0.00454036		103439337	LOC103439337	mRNA	1.10382	1.77309e-08		114825667	114825667	mRNA	2.66081	0.000339174		103456117	LOC103456117	mRNA	1.06599	0.0108813
103448564	LOC103448564	mRNA	-3.39456	4.80169e-17		103443726	LOC103443726	mRNA	1.68947	2.32506e-06		103439308	LOC103439308	mRNA	-1.77938	1.25419e-12		103447955	LOC103447955	mRNA	0.888338	0.00157314		103438792	LOC103438792	mRNA	-1.98311	5.28011e-11		103437802	LOC103437802	mRNA	0.801644	0.0318684
103448565	LOC103448565	mRNA	-7.42416	1.50261e-23		103455119	LOC103455119	mRNA	-3.13331	1.74374e-07		103439302	LOC103439302	mRNA	1.80917	3.42939e-06		103437811	LOC103437811	mRNA	-1.45358	6.52761e-06		103434212	LOC103434212	mRNA	-1.85868	0.133855		103434477	LOC103434477	mRNA	1.1879	0.197903
103450522	LOC103450522	mRNA	-3.39759	4.34549e-07		103413287	LOC103413287	mRNA	-3.72803	6.99379e-11		103447984	LOC103447984	mRNA	9.77982	1.38163e-41		103439331	LOC103439331	mRNA	1.00759	7.44846e-06		103403800	LOC103403800	mRNA	1.41203	2.00703e-09		103445870	LOC103445870	mRNA	1.24881	0.00212422
103452459	LOC103452459	mRNA	2.57751	2.81832e-12		103403814	LOC103403814	mRNA	1.28352	2.0561e-09		103447985	LOC103447985	mRNA	-3.35289	7.11927e-09		103426334	LOC103426334	mRNA	1.48851	0.00145945		103450410	LOC103450410	mRNA	-1.75315	3.0806e-10		103405609	LOC103405609	mRNA	1.50128	8.99323e-12
103410805	LOC103410805	mRNA	-0.966094	0.0122829		103443730	LOC103443730	mRNA	3.5272	1.75019e-06		103437788	LOC103437788	mRNA	-0.974725	6.7009e-05		103423500	LOC103423500	mRNA	-1.54494	0.00325747		103450409	LOC103450409	mRNA	-3.76496	4.96798e-14		103450616	LOC103450616	mRNA	-1.83946	0.00381723
103404837	LOC103404837	mRNA	-2.37122	2.51326e-08		103450375	LOC103450375	mRNA	0.978812	0.0501035		103439291	LOC103439291	mRNA	2.06827	6.50244e-09		103429003	LOC103429003	mRNA	1.23192	5.37761e-08		103448413	LOC103448413	mRNA	0.934634	0.000146329		103450615	LOC103450615	mRNA	-0.958833	0.00446616
103446428	LOC103446428	mRNA	3.54863	6.11106e-06		103443736	LOC103443736	mRNA	2.00193	8.49449e-08		103426288	LOC103426288	mRNA	1.26956	4.00717e-05		114821237	114821237	mRNA	1.39497	5.05743e-05		103450407	LOC103450407	mRNA	-1.35471	0.179426		114821796	114821796	mRNA	0.970074	0.00275189
103410803	LOC103410803	mRNA	-5.59935	6.27473e-06		103413300	LOC103413300	mRNA	-4.78504	7.40821e-05		103428975	LOC103428975	mRNA	1.80357	0.000535545		103419525	LOC103419525	mRNA	1.50357	1.68585e-07		103403809	LOC103403809	mRNA	-1.99731	8.8357e-10		114826473	114826473	mRNA	-1.15388	0.00697244
103410802	LOC103410802	mRNA	1.89291	4.58391e-07		103453608	MYB11	mRNA	3.52972	2.3581e-08		103408779	LOC103408779	mRNA	1.45032	4.72068e-06		114825264	114825264	mRNA	-1.87638	0.202511		103401850	LOC103401850	mRNA	-1.44813	0.000568674		103432490	LOC103432490	mRNA	0.469126	0.24028
103429865	LOC103429865	mRNA	1.63892	4.62148e-05		103425172	LOC103425172	mRNA	-0.846376	0.0304989		103419485	LOC103419485	mRNA	2.19563	8.4766e-05		103408816	LOC103408816	mRNA	-2.0385	0.000238146		103409870	LOC103409870	mRNA	1.84119	0.000351138		103447301	LOC103447301	mRNA	0.630757	0.137776
114827516	114827516	mRNA	4.52073	9.84532e-09		103403106	LOC103403106	mRNA	-2.44534	2.05715e-05		103408778	LOC103408778	mRNA	-2.26091	0.0474526		103416441	LOC103416441	mRNA	-4.56701	2.82106e-17		114821630	114821630	mRNA	1.02022	7.97037e-05		103445994	LOC103445994	mRNA	-1.67497	0.000670928
103427174	LOC103427174	mRNA	-1.8037	1.22833e-07		103413285	LOC103413285	mRNA	1.75543	0.0039665		103428963	LOC103428963	mRNA	1.90687	4.47659e-08		103416449	LOC103416449	mRNA	1.20832	0.000130075		103432166	LOC103432166	mRNA	1.21678	1.42845e-14		103416547	LOC103416547	mRNA	0.960267	0.00151731
103429869	LOC103429869	mRNA	8.24335	5.8607e-08		103401865	LOC103401865	mRNA	2.00576	2.89472e-05		103428961	LOC103428961	mRNA	-2.96213	2.16036e-28		103450616	LOC103450616	mRNA	1.15329	0.0208642		103440264	LOC103440264	mRNA	-1.07589	0.00121098		103453875	LOC103453875	mRNA	-2.70028	0.000363006
103427173	LOC103427173	mRNA	-2.85035	9.93438e-06		103436838	LOC103436838	mRNA	-3.54229	1.23993e-14		103400298	LOC103400298	mRNA	-1.19042	2.97119e-05		114823709	114823709	mRNA	-2.04934	0.0217897		114827407	114827407	mRNA	-3.05685	2.58752e-13		103447309	LOC103447309	mRNA	-2.14457	7.33152e-06
114827515	114827515	mRNA	-1.50807	1.30453e-06		114827363	114827363	mRNA	8.24458	1.29957e-05		103408766	LOC103408766	mRNA	1.32106	0.000244094		103404348	LOC103404348	mRNA	-0.959727	0.0021923		114825674	114825674	mRNA	-1.11594	0.000229627		103445319	LOC103445319	mRNA	0.202926	0.884519
103429886	LOC103429886	mRNA	2.64476	5.84235e-05		114825640	114825640	mRNA	1.75225	0.000191021		103441288	LOC103441288	mRNA	1.45166	0.000180176		103402466	LOC103402466	mRNA	-1.32716	5.3237e-10		103440272	LOC103440272	mRNA	-1.51162	1.51144e-09		103450621	LOC103450621	mRNA	1.26113	1.72162e-08
103401491	LOC103401491	mRNA	3.45633	0.000115268		103429637	LOC103429637	mRNA	2.2185	0.00632481		103441289	LOC103441289	mRNA	8.1005	2.16684e-09		103429937	LOC103429937	mRNA	1.10949	0.000315101		103418706	LOC103418706	mRNA	0.559205	0.19167		103449322	LOC103449322	mRNA	1.35855	0.029635
103401493	LOC103401493	mRNA	-2.1107	3.2568e-10		103433540	LOC103433540	mRNA	1.73713	2.28477e-05		114819596	114819596	mRNA	-1.20758	1.5138e-06		103420858	LOC103420858	mRNA	-1.25689	7.46569e-07		103440273	LOC103440273	mRNA	-1.79351	1.15894e-10		103405613	LOC103405613	mRNA	0.933103	0.000640219
103404855	LOC103404855	mRNA	0.920224	0.0016162		103432237	LOC103432237	mRNA	2.54881	0.000503977		103447987	LOC103447987	mRNA	-4.23274	8.38861e-09		103429931	LOC103429931	mRNA	-4.64437	0.000749824		103403764	LOC103403764	mRNA	0.719221	0.0222497		103404356	LOC103404356	mRNA	0.975154	0.000224683
103401502	LOC103401502	mRNA	-3.90562	1.23706e-14		103435463	LOC103435463	mRNA	1.57616	9.73654e-06		103447993	LOC103447993	mRNA	12.2521	3.56816e-32		103429929	LOC103429929	mRNA	1.26957	6.39149e-06		103432165	LOC103432165	mRNA	1.30448	1.32782e-06		103447311	LOC103447311	mRNA	1.11067	0.0751646
103410811	LOC103410811	mRNA	-1.19446	3.42444e-05		103432243	LOC103432243	mRNA	-1.15495	0.000160277		103447994	LOC103447994	mRNA	8.93967	1.81746e-12		103420863	LOC103420863	mRNA	-2.09706	0.00133758		103429566	LOC103429566	mRNA	-1.27722	1.69658e-05		103445326	LOC103445326	mRNA	1.5811	0.0279782
103446434	LOC103446434	mRNA	-2.06489	1.15282e-15		103401294	LOC103401294	mRNA	-1.30176	0.000380153		103447995	LOC103447995	mRNA	8.77919	2.3749e-13		103443966	LOC103443966	mRNA	1.16825	0.00257622		103438782	LOC103438782	mRNA	2.05481	1.40209e-06		103418590	LOC103418590	mRNA	1.46654	0.234533
103448572	LOC103448572	mRNA	-6.84584	2.47354e-13		103431288	LOC103431288	mRNA	1.24189	0.0255599		103439272	LOC103439272	mRNA	-4.18078	1.41263e-05		103442010	LOC103442010	mRNA	-2.78602	4.2453e-06		103450413	LOC103450413	mRNA	-0.699931	0.0232664		114827577	114827577	mRNA	-7.58798	0.0121863
103450534	LOC103450534	mRNA	5.54974	0.000236242		103407817	LOC103407817	mRNA	-3.05465	4.08466e-05		103415377	LOC103415377	mRNA	2.74415	0.00037308		103450622	LOC103450622	mRNA	-4.92783	0.000271577		103432182	LOC103432182	mRNA	-6.33605	5.08158e-18		103423642	LOC103423642	mRNA	1.23407	0.0110815
103446432	LOC103446432	mRNA	-2.37346	0.000403651		103445056	LOC103445056	mRNA	-3.3603	1.48337e-06		103428960	LOC103428960	mRNA	9.52974	1.17198e-10		103442017	LOC103442017	mRNA	-1.27852	0.00757341		108174376	LOC108174376	mRNA	-0.978795	0.000113267		103400928	LOC103400928	mRNA	1.1673	3.8541e-09
103448573	LOC103448573	mRNA	-4.31133	0.00392716		103413308	LOC103413308	mRNA	-1.27697	1.9918e-16		103415396	LOC103415396	mRNA	2.18709	0.0251674		103443985	LOC103443985	mRNA	1.73843	2.38345e-06		103429570	LOC103429570	mRNA	0.978203	0.0010114		103423647	LOC103423647	mRNA	-2.71797	0.00409686
103448586	LOC103448586	mRNA	3.53007	9.15518e-12		103401301	LOC103401301	mRNA	1.10953	5.0073e-06		103428946	LOC103428946	mRNA	8.42501	3.50028e-11		103450634	LOC103450634	mRNA	-1.18001	2.19839e-06		103434197	LOC103434197	mRNA	1.20203	9.30983e-06		103425459	LOC103425459	mRNA	-1.06321	0.00370266
103450540	LOC103450540	mRNA	3.77877	0.000185879		103407814	LOC103407814	mRNA	-0.927725	0.00021015		103408703	LOC103408703	mRNA	-4.43255	1.29985e-05		103404366	LOC103404366	mRNA	-2.02036	0.000139578		103450418	LOC103450418	mRNA	-1.65435	3.822e-05		103440655	LOC103440655	mRNA	2.45921	5.24033e-18
103407520	LOC103407520	mRNA	-2.61628	6.03826e-07		103413316	LOC103413316	mRNA	5.92317	0.00103129		108171967	LOC108171967	mRNA	-1.86397	5.42617e-05		103426443	LOC103426443	mRNA	-1.22541	0.000303998		103448430	LOC103448430	mRNA	3.74413	6.37716e-17		103440657	LOC103440657	mRNA	-1.27143	0.0196106
103410828	LOC103410828	mRNA	-1.7101	2.55693e-08		103447005	LOC103447005	mRNA	-2.4604	1.78683e-11		103437767	LOC103437767	mRNA	2.11	2.54194e-06		103423634	LOC103423634	mRNA	-1.6571	0.00189923		103438774	LOC103438774	mRNA	-1.9979	1.1093e-07		103448673	LOC103448673	mRNA	-0.849307	0.0356125
103443217	LOC103443217	mRNA	8.67499	1.2186e-05		103452239	LOC103452239	mRNA	-2.35266	0.00130043		103412006	LOC103412006	mRNA	-1.67825	0.0119834		103416560	LOC103416560	mRNA	-2.13328	6.1343e-05		103418716	LOC103418716	mRNA	-3.57092	9.74163e-17		103410867	LOC103410867	mRNA	-0.959693	0.0147439
103443220	LOC103443220	mRNA	-1.75018	1.54527e-10		103453616	LOC103453616	mRNA	3.44571	3.74987e-05		114819605	114819605	mRNA	1.98293	5.24227e-06		103402494	LOC103402494	mRNA	1.03245	0.0022531		103405699	LOC103405699	mRNA	-2.79736	8.7557e-15		103442046	LOC103442046	mRNA	-1.85099	0.00194703
103404958	LOC103404958	mRNA	1.71903	2.92119e-10		103451619	LOC103451619	mRNA	-1.54803	7.86822e-05		103412014	LOC103412014	mRNA	-2.01924	1.87087e-05		103404362	LOC103404362	mRNA	-1.06214	0.00863064		103405700	LOC103405700	mRNA	-2.17158	5.15411e-09		103402510	LOC103402510	mRNA	-0.627688	0.142278
103441124	LOC103441124	mRNA	8.22991	2.20627e-12		103405056	LOC103405056	mRNA	0.964209	0.000863939		103408711	LOC103408711	mRNA	8.31917	1.49674e-23		103423642	LOC103423642	mRNA	-1.07524	0.0266841		103403772	LOC103403772	mRNA	1.21231	0.00216793		114821810	114821810	mRNA	1.47608	0.000136291
103443229	LOC103443229	mRNA	-1.42082	5.55679e-05		103436933	LOC103436933	mRNA	0.970695	0.00110482		103448002	LOC103448002	mRNA	1.0545	2.55413e-06		114827576	114827576	mRNA	-3.77139	7.843e-05		103418723	LOC103418723	mRNA	1.01165	0.00323463		103423592	LOC103423592	mRNA	1.32886	8.56194e-05
103443230	LOC103443230	mRNA	10.0417	1.15414e-08		103443018	LOC103443018	mRNA	-1.51525	9.4534e-06		103412031	LOC103412031	mRNA	2.01004	7.80651e-05		103423637	LOC103423637	mRNA	-6.20417	3.1507e-06		103401787	LOC103401787	mRNA	1.11706	2.96838e-05		103423593	LOC103423593	mRNA	0.840272	0.00537245
103422493	LOC103422493	mRNA	-1.62507	1.61822e-08		103436932	LOC103436932	mRNA	1.13821	3.74008e-05		103445917	LOC103445917	mRNA	2.5123	1.05937e-10		103420852	LOC103420852	mRNA	1.08992	0.6244		103440276	LOC103440276	mRNA	2.11909	0.0123809		103455452	LOC103455452	mRNA	-1.38721	0.000594714
103443237	LOC103443237	mRNA	4.7288	3.31864e-80		103439696	LOC103439696	mRNA	-1.21318	0.000373611		103437763	LOC103437763	mRNA	-2.76534	8.05598e-05		114827582	114827582	mRNA	-2.6382	1.98413e-05		103423303	LOC103423303	mRNA	-1.03752	0.000173442		114824857	114824857	mRNA	-0.803715	0.128436
103427292	LOC103427292	mRNA	-1.29482	4.37573e-05		103434882	LOC103434882	mRNA	-0.941804	4.13502e-05		103439260	LOC103439260	mRNA	-1.70997	2.13805e-09		103423647	LOC103423647	mRNA	7.47945	8.67391e-08		103405695	LOC103405695	mRNA	-2.54586	0.00423339		103420816	LOC103420816	mRNA	-1.55815	3.11986e-07
114821178	114821178	mRNA	1.87604	1.3813e-09		103443022	LOC103443022	mRNA	-2.19125	8.74499e-10		103422644	LOC103422644	mRNA	11.3561	1.96389e-30		114820158	114820158	mRNA	-1.4467	0.0041945		103440281	LOC103440281	mRNA	-2.91847	2.50344e-07		103425437	LOC103425437	mRNA	1.01342	0.111273
103422481	LOC103422481	mRNA	-1.01552	0.000292965		103434877	LOC103434877	mRNA	-1.02933	1.8754e-05		103408739	LOC103408739	mRNA	3.67281	1.09268e-10		103443988	LOC103443988	mRNA	1.07943	2.27143e-05		103423284	LOC103423284	mRNA	-5.15547	4.37337e-06		103455440	LOC103455440	mRNA	0.306804	0.577118
103422469	LOC103422469	mRNA	4.85685	0.000161183		103454558	LOC103454558	mRNA	-1.34629	1.23198e-06		103428929	LOC103428929	mRNA	1.48666	8.66989e-07		103450636	LOC103450636	mRNA	-1.44243	1.0768e-08		114825727	114825727	mRNA	-1.27575	0.000127491		103425440	LOC103425440	mRNA	2.34036	6.34244e-07
114819518	114819518	mRNA	5.45942	5.13339e-05		103436198	LOC103436198	mRNA	-5.51337	5.0047e-07		103419433	LOC103419433	mRNA	1.94505	1.2164e-05		103432471	LOC103432471	mRNA	1.39246	9.75932e-05		103418731	LOC103418731	mRNA	-1.59355	4.27889e-06		103426425	LOC103426425	mRNA	1.02534	0.0380183
103404918	LOC103404918	mRNA	2.50181	5.35867e-06		103453016	LOC103453016	mRNA	0.715428	0.0711282		103408727	LOC103408727	mRNA	8.62034	9.44407e-13		103432472	LOC103432472	mRNA	0.916916	0.00023017		103423273	LOC103423273	mRNA	0.947402	0.000169282		103428150	LOC103428150	mRNA	1.67977	5.00044e-05
103422468	LOC103422468	mRNA	4.64966	2.15254e-18		103412155	LOC103412155	mRNA	0.82903	0.00396618		103428922	LOC103428922	mRNA	1.18235	3.35101e-05		103443996	LOC103443996	mRNA	1.18721	8.52476e-05		103440285	LOC103440285	mRNA	-1.87512	9.72017e-06		103447330	LOC103447330	mRNA	-0.689468	0.0132169
114819516	114819516	mRNA	6.72493	2.73427e-05		114819961	114819961	mRNA	-3.74869	5.07235e-13		103408726	LOC103408726	mRNA	8.2572	6.51219e-13		103442043	LOC103442043	mRNA	-4.85109	3.86153e-22		114825734	114825734	mRNA	-1.63869	5.97945e-06		103449342	LOC103449342	mRNA	-2.20785	0.00203905
103404909	LOC103404909	mRNA	5.67485	2.71201e-06		103403189	LOC103403189	mRNA	-0.598068	0.110786		103408715	LOC103408715	mRNA	2.24849	2.71572e-09		103448671	LOC103448671	mRNA	1.48015	7.00947e-07		108169259	LOC108169259	mRNA	-1.22621	0.00587946		103450652	LOC103450652	mRNA	1.54459	0.0296897
103422479	LOC103422479	mRNA	-5.82988	4.92125e-43		103420642	CYP707A	mRNA	2.67302	8.79988e-12		103412045	LOC103412045	mRNA	-5.93221	6.71576e-29		103448678	LOC103448678	mRNA	-1.17935	0.000188716		103413206	LOC103413206	mRNA	-1.50007	1.71362e-06		103448683	LOC103448683	mRNA	1.30975	0.213998
103407610	LOC103407610	mRNA	1.79208	0.0148013		103415512	LOC103415512	mRNA	1.13735	0.0027553		114819615	114819615	mRNA	-1.02316	0.0019441		103450645	LOC103450645	mRNA	-2.36848	0.000250769		103429545	LOC103429545	mRNA	-4.74726	5.42257e-29		103445348	LOC103445348	mRNA	1.69489	0.00895001
103441153	LOC103441153	mRNA	2.18033	1.33252e-08		103410051	LOC103410051	mRNA	5.06991	0.000500743		103439247	LOC103439247	mRNA	4.43855	8.27992e-05		103402499	LOC103402499	mRNA	-1.94277	4.51731e-05		103434181	LOC103434181	mRNA	1.04106	0.00197214		108175327	LOC108175327	mRNA	-1.49285	1.3253e-05
103407609	LOC103407609	mRNA	-1.76322	0.0110034		103453019	LOC103453019	mRNA	-2.82568	5.95745e-07		103400324	LOC103400324	mRNA	-1.83911	0.00114399		103404368	LOC103404368	mRNA	-4.01864	6.02572e-18		103429543	LOC103429543	mRNA	2.49454	0.0110241		103403091	LOC103403091	mRNA	1.4324	3.93581e-08
103441156	LOC103441156	mRNA	1.66691	3.26516e-05		103406693	LOC103406693	mRNA	-0.914439	0.100786		103423550	LOC103423550	mRNA	2.13556	5.24233e-10		114821810	114821810	mRNA	1.33683	1.06965e-05		103450431	LOC103450431	mRNA	-1.49098	8.27773e-05		103450655	LOC103450655	mRNA	-1.99435	0.0011903
103407607	LOC103407607	mRNA	7.09884	3.41867e-10		103403185	LOC103403185	mRNA	2.22914	6.66961e-08		103439380	LOC103439380	mRNA	2.49211	7.55637e-11		103402430	LOC103402430	mRNA	-0.886515	0.02746		108174412	LOC108174412	mRNA	-2.09822	1.12303e-10		103421794	LOC103421794	mRNA	0.148204	0.873295
103443253	LOC103443253	mRNA	3.72976	3.34812e-29		103417694	LOC103417694	mRNA	-1.5981	0.00128849		103404294	LOC103404294	mRNA	-1.26699	0.00873297		103402420	LOC103402420	mRNA	-0.775759	0.108501		103450430	LOC103450430	mRNA	-1.25155	4.59906e-06		103439393	LOC103439393	mRNA	-6.04027	1.60634e-06
103441162	AP2D49	mRNA	1.42422	2.45982e-05		103403186	LOC103403186	mRNA	1.55451	1.46307e-06		103423554	LOC103423554	mRNA	-1.29386	7.63009e-06		103423590	LOC103423590	mRNA	-1.53911	3.87464e-05		103413226	LOC103413226	mRNA	1.41493	0.0649696		103423570	LOC103423570	mRNA	0.517846	0.167043
114821194	114821194	mRNA	3.81341	5.59796e-05		103410069	LOC103410069	mRNA	1.52444	0.000167968		103439377	LOC103439377	mRNA	-1.97174	5.51766e-06		103426415	LOC103426415	mRNA	-1.86601	2.90975e-05		103450435	LOC103450435	mRNA	-2.20318	1.14563e-13		103420796	LOC103420796	mRNA	-1.99703	0.000183609
114819521	114819521	mRNA	-1.50957	0.00631004		103403191	LOC103403191	mRNA	-1.21361	9.47495e-07		103426378	LOC103426378	mRNA	1.25051	2.21154e-07		103423598	LOC103423598	mRNA	1.6687	3.42925e-05		103403785	LOC103403785	mRNA	2.11433	0.000531084		103419611	LOC103419611	mRNA	0.771989	0.0563136
103422465	LOC103422465	mRNA	-1.22087	3.34064e-11		103439688	LOC103439688	mRNA	-2.18474	1.86856e-05		103423551	LOC103423551	mRNA	0.98323	3.21723e-05		103420819	LOC103420819	mRNA	-1.91401	0.0036188		103401799	LOC103401799	mRNA	2.04877	4.80982e-11		103420807	LOC103420807	mRNA	0.584418	0.196669
103422445	LOC103422445	mRNA	-2.46745	3.94258e-06		103441751	LOC103441751	mRNA	-2.47546	3.70449e-09		103439375	LOC103439375	mRNA	1.23796	3.62765e-05		103426425	LOC103426425	mRNA	-0.663294	0.161324		103403779	LOC103403779	mRNA	-1.11884	0.000225022		103418556	LOC103418556	mRNA	1.11472	0.000116543
103404939	LOC103404939	mRNA	5.04231	4.61221e-09		103443040	LOC103443040	mRNA	-1.50054	1.97629e-05		103426379	LOC103426379	mRNA	-4.44481	0.00463132		103444003	LOC103444003	mRNA	-2.36179	0.000760592		103440292	LOC103440292	mRNA	-2.27022	9.20306e-14		103430809	LOC103430809	mRNA	-0.785631	0.0251214
103422443	LOC103422443	mRNA	-3.96308	1.74188e-06		103441752	LOC103441752	mRNA	-1.60965	3.31481e-06		103439374	LOC103439374	mRNA	-6.25526	9.72167e-05		114820168	114820168	mRNA	-3.06476	0.00422074		103405722	LOC103405722	mRNA	-1.04958	0.000763087		103442073	LOC103442073	mRNA	-1.45526	0.00355921
103422450	LOC103422450	mRNA	-2.53771	5.85697e-19		103436916	LOC103436916	mRNA	-4.31753	1.31109e-09		103423563	LOC103423563	mRNA	-3.45642	1.02031e-07		103450650	LOC103450650	mRNA	0.948118	0.000229476		103438882	LOC103438882	mRNA	0.890495	4.14843e-05		103418545	LOC103418545	mRNA	1.05984	1.52931e-06
103404933	LOC103404933	mRNA	-1.18343	2.37628e-05		103443044	LOC103443044	mRNA	-1.91186	0.00337181		103420792	LOC103420792	mRNA	5.96292	7.51209e-13		103444005	LOC103444005	mRNA	-0.857286	0.0021583		103436881	LOC103436881	mRNA	1.77958	3.62996e-07		103402458	LOC103402458	mRNA	1.84933	0.00130607
103441167	LOC103441167	mRNA	4.39369	1.62115e-07		103434867	LOC103434867	mRNA	1.29192	0.0107383		103400178	LOC103400178	mRNA	2.44788	1.17011e-06		103442061	LOC103442061	mRNA	-2.05364	1.80528e-07		103434836	LOC103434836	mRNA	-1.19954	1.77442e-06		103450670	LOC103450670	mRNA	-4.0462	0.00101804
103443265	LOC103443265	mRNA	6.72734	5.33975e-08		103434866	LOC103434866	mRNA	1.06742	0.00950664		114819542	114819542	mRNA	6.03537	8.74796e-05		114820165	114820165	mRNA	1.31404	0.426333		103429692	LOC103429692	mRNA	1.58343	0.122233		103445358	LOC103445358	mRNA	1.25325	8.69399e-07
103404945	LOC103404945	mRNA	6.73123	3.00391e-10		103417701	LOC103417701	mRNA	-4.51616	5.34102e-09		103416489	LOC103416489	mRNA	2.5679	0.00930646		103450653	LOC103450653	mRNA	1.75414	0.00162589		103438873	LOC103438873	mRNA	2.04972	9.05623e-05		103416534	LOC103416534	mRNA	-1.62024	0.000491948
103427256	LOC103427256	mRNA	3.14096	7.75808e-05		103432930	LOC103432930	mRNA	-2.00536	3.67369e-05		103454819	LOC103454819	mRNA	-2.64922	9.87462e-11		103416509	LOC103416509	mRNA	0.93045	0.00065348		114821582	114821582	mRNA	1.23007	0.000168212		103451887	LOC103451887	mRNA	0.164763	0.849625
103443267	LOC103443267	mRNA	6.70603	0.00575119		103438143	LOC103438143	mRNA	-1.85826	7.18662e-05		103437848	LOC103437848	mRNA	1.30628	9.96675e-10		103404328	LOC103404328	mRNA	-1.24905	0.00146633		114821583	114821583	mRNA	-1.48303	0.00212449		103427330	LOC103427330	mRNA	-2.10579	8.83396e-05
103404947	LOC103404947	mRNA	8.59328	3.80139e-11		108169525	LOC108169525	mRNA	-2.20944	9.0368e-05		103419532	LOC103419532	mRNA	1.81726	2.00924e-09		103416517	LOC103416517	mRNA	1.54112	2.23009e-06		103434839	LOC103434839	mRNA	-1.80708	7.6643e-08		114823668	114823668	mRNA	5.39946	0.000162389
103404941	LOC103404941	mRNA	-1.13489	6.24514e-06		103453032	LOC103453032	mRNA	1.36796	0.000835291		103443290	LOC103443290	mRNA	6.96356	4.08867e-15		103419602	LOC103419602	mRNA	-1.75739	1.18409e-07		103436882	LOC103436882	mRNA	-2.3673	0.00645728		103435791	LOC103435791	mRNA	0.99583	0.000143167
103441172	LOC103441172	mRNA	1.47529	9.45757e-07		103417709	LOC103417709	mRNA	-1.64312	2.50773e-05		103443292	LOC103443292	mRNA	7.06862	3.03582e-05		103450655	LOC103450655	mRNA	-5.13445	1.33881e-27		103438890	LOC103438890	mRNA	0.936175	6.00796e-06		103449255	LOC103449255	mRNA	0.936825	0.0956862
103427253	LOC103427253	mRNA	1.60752	2.07815e-05		103420663	LOC103420663	mRNA	0.808091	0.0269912		103447903	LOC103447903	mRNA	7.60462	5.41059e-08		103404333	LOC103404333	mRNA	1.06032	0.00447286		103443697	LOC103443697	mRNA	-1.25173	8.41292e-09		103445950	LOC103445950	mRNA	-1.04385	1.79618e-06
103443279	LOC103443279	mRNA	3.43908	5.30393e-07		103454582	LOC103454582	mRNA	1.12291	1.43932e-10		103404313	LOC103404313	mRNA	-1.83282	3.43163e-05		103404336	LOC103404336	mRNA	-1.42375	0.000147061		103445723	LOC103445723	mRNA	1.02699	0.0493326		103454158	LOC103454158	mRNA	1.09716	4.11045e-07
103437745	LOC103437745	mRNA	1.43601	0.000107897		103449791	LOC103449791	mRNA	-2.5242	7.64924e-10		103404310	LOC103404310	mRNA	-1.54827	0.000769876		103420796	LOC103420796	mRNA	3.96344	1.62226e-23		103450351	LOC103450351	mRNA	1.73116	2.13104e-06		103418673	LOC103418673	mRNA	-0.605611	0.0352735
103439242	LOC103439242	mRNA	3.5258	1.71002e-05		103417708	LOC103417708	mRNA	-0.914641	0.000796178		103429050	LOC103429050	mRNA	-1.17418	0.032255		114827601	114827601	mRNA	2.47695	2.3398e-28		103401883	LOC103401883	mRNA	-0.731318	0.109365		103403734	LOC103403734	mRNA	1.33005	2.02894e-07
114825895	114825895	mRNA	0.903714	0.00501013		103415527	LOC103415527	mRNA	1.1144	0.000227879		103404306	LOC103404306	mRNA	5.02972	3.67319e-16		103439390	LOC103439390	mRNA	-1.89041	0.000161895		103452182	LOC103452182	mRNA	-6.95064	4.4618e-09		103402581	LOC103402581	mRNA	-1.88231	0.000102679
103437744	LOC103437744	mRNA	-1.72501	0.000132887		103449790	LOC103449790	mRNA	-4.43957	0.000348394		103437841	LOC103437841	mRNA	-1.31592	7.0147e-06		103423573	LOC103423573	mRNA	2.12927	1.05961e-06		103443700	LOC103443700	mRNA	1.09824	0.0784588		103407660	LOC103407660	mRNA	1.86792	9.60365e-05
103437743	LOC103437743	mRNA	-1.39737	0.000577411		103415531	LOC103415531	mRNA	0.97609	0.00153515		103429059	LOC103429059	mRNA	1.46669	1.00421e-05		103420802	LOC103420802	mRNA	-0.877137	0.211897		103450353	LOC103450353	mRNA	1.03651	4.62628e-07		103420905	LOC103420905	mRNA	-0.666511	0.0704229
103446497	LOC103446497	mRNA	3.3338	3.09454e-05		103453029	LOC103453029	mRNA	1.15735	5.68884e-09		103451240	LOC103451240	mRNA	-4.08763	7.40471e-06		114821832	114821832	mRNA	-1.64256	8.26934e-12		103452186	LOC103452186	mRNA	-5.37602	1.89934e-06		103433796	LOC103433796	mRNA	2.35696	8.42389e-14
103446495	LOC103446495	mRNA	4.14615	3.83564e-19		103410080	LOC103410080	mRNA	-1.82546	3.14306e-07		103423533	LOC103423533	mRNA	8.82631	3.73005e-12		114827606	114827606	mRNA	-1.05005	4.70718e-07		103409954	LOC103409954	mRNA	-2.56769	4.70063e-06		103425531	LOC103425531	mRNA	0.836688	0.11834
103422612	LOC103422612	mRNA	2.07167	7.37421e-09		103449795	LOC103449795	mRNA	-1.84839	0.000103976		103426358	LOC103426358	mRNA	-5.02552	4.25142e-05		114825932	114825932	mRNA	-1.76199	0.000578007		103406610	LOC103406610	mRNA	-2.45453	4.64031e-09		103425537	LOC103425537	mRNA	2.27006	0.000429631
103437735	LOC103437735	mRNA	-1.93982	7.26755e-09		103439681	LOC103439681	mRNA	-1.9091	0.000401172		114819554	114819554	mRNA	-1.18074	5.31887e-08		103420807	LOC103420807	mRNA	-0.876793	0.0570793		103452185	LOC103452185	mRNA	-1.75926	8.1021e-09		103420919	LOC103420919	mRNA	1.24425	2.10451e-05
103437734	LOC103437734	mRNA	2.49637	0.000112498		103408857	LOC103408857	mRNA	-1.30388	1.7963e-05		103400207	LOC103400207	mRNA	4.44281	0.000300004		103400171	LOC103400171	mRNA	-1.18589	0.0165539		103409952	LOC103409952	mRNA	-0.582495	0.115691		103433797	LOC103433797	mRNA	0.837385	0.00490068
103437736	LOC103437736	mRNA	-8.09053	4.03258e-06		103431365	LOC103431365	mRNA	1.64432	0.000212352		103441203	LOC103441203	mRNA	-4.49549	2.12273e-05		103400174	LOC103400174	mRNA	-2.29352	1.01144e-05		103409937	LOC103409937	mRNA	-1.1765	0.000366758		114821764	114821764	mRNA	-0.880628	0.0202286
103437732	LOC103437732	mRNA	4.97686	0.000133948		103439678	LOC103439678	mRNA	-1.45791	0.0268467		103437828	LOC103437828	mRNA	1.68738	5.76723e-06		103442072	LOC103442072	mRNA	-0.601953	0.144391		103429668	LOC103429668	mRNA	1.17428	1.77517e-10		103432566	LOC103432566	mRNA	-2.23905	0.00248157
103422581	LOC103422581	mRNA	6.88361	7.91536e-08		103415518	LOC103415518	mRNA	1.39481	9.50431e-07		103439342	LOC103439342	mRNA	2.80282	2.30116e-07		103444025	LOC103444025	mRNA	-1.95414	8.31678e-07		103434822	LOC103434822	mRNA	-3.00572	1.79171e-29		103402589	LOC103402589	mRNA	0.789376	0.0164949
103446534	LOC103446534	mRNA	3.04499	2.26189e-15		103443052	LOC103443052	mRNA	-1.11467	0.0136725		103408781	LOC103408781	mRNA	-1.40245	0.000385855		103400169	LOC103400169	mRNA	3.57679	4.11322e-06		103436866	LOC103436866	mRNA	1.83552	1.39805e-11		103402591	LOC103402591	mRNA	1.72159	2.36274e-05
114825896	114825896	mRNA	-7.06416	8.24478e-06		103408850	LOC103408850	mRNA	-2.13728	0.000455015		103429025	LOC103429025	mRNA	1.41414	0.000112005		103450666	LOC103450666	mRNA	-2.14734	2.81925e-08		103434825	LOC103434825	mRNA	-2.84902	2.74593e-35		103448039	LOC103448039	mRNA	0.745175	0.0467864
103443186	LOC103443186	mRNA	1.03044	0.000977241		103436906	LOC103436906	mRNA	2.06446	0.00098002		103426355	LOC103426355	mRNA	7.5394	7.8034e-07		103400167	LOC103400167	mRNA	-4.10115	3.77495e-05		114821587	114821587	mRNA	-2.50421	1.24205e-07		103403759	CAMTA1	mRNA	-1.4568	0.000570624
103443190	LOC103443190	mRNA	3.0413	5.2977e-10		103431360	LOC103431360	mRNA	-2.59157	1.4475e-06		114819557	114819557	mRNA	-1.2884	1.81592e-08		103444031	LOC103444031	mRNA	-3.20139	3.33421e-09		114821588	114821588	mRNA	-1.58657	0.00940862		103448042	LOC103448042	mRNA	1.34662	0.00076781
103404974	LOC103404974	mRNA	4.83214	1.63453e-10		103446313	LOC103446313	mRNA	2.35277	7.22822e-09		114819570	114819570	mRNA	-2.52299	2.7652e-09		103419615	LOC103419615	mRNA	-2.41994	4.90402e-07		114821589	114821589	mRNA	3.021	1.10849e-20		103405679	LOC103405679	mRNA	0.98951	0.00314772
103422580	LOC103422580	mRNA	4.14118	1.11603e-08		103432910	LOC103432910	mRNA	1.23003	6.75187e-05		103426347	LOC103426347	mRNA	-3.67913	2.00508e-17		103404344	LOC103404344	mRNA	1.26099	1.95725e-05		114827340	114827340	mRNA	2.63164	0.0210086		103405676	LOC103405676	mRNA	0.580218	0.301137
103422579	LOC103422579	mRNA	1.18374	8.16843e-05		103446316	LOC103446316	mRNA	0.951874	0.0225267		103423512	LOC103423512	mRNA	1.21837	7.06144e-05		103416533	LOC103416533	mRNA	1.17272	0.00390791		114823318	114823318	mRNA	1.10904	0.000264969		103443930	LOC103443930	mRNA	0.8754	0.0192204
103404982	LOC103404982	mRNA	1.9745	4.16113e-06		103449796	LOC103449796	mRNA	-1.46678	0.0309459		103423513	LOC103423513	mRNA	-1.48135	0.000130322		103450668	LOC103450668	mRNA	-2.29193	0.00520374		103436872	LOC103436872	mRNA	-1.75951	7.35454e-06		103423698	LOC103423698	mRNA	1.79935	0.00232059
103404983	LOC103404983	mRNA	-6.72471	4.64478e-08		103438110	LOC103438110	mRNA	-1.11998	0.000122858		103416430	LOC103416430	mRNA	-2.45797	5.85967e-05		103404342	LOC103404342	mRNA	1.13161	6.98874e-07		103438869	LOC103438869	mRNA	0.946407	0.000133794		103416583	LOC103416583	mRNA	1.25353	0.0110154
103404978	LOC103404978	mRNA	1.13498	4.262e-06		103438107	LOC103438107	mRNA	-1.14657	0.00675171		103426344	LOC103426344	mRNA	-4.70745	3.88209e-05		103443908	LOC103443908	mRNA	-1.35974	0.00298101		103436871	LOC103436871	mRNA	4.65356	1.97485e-26		103429984	LOC103429984	mRNA	1.82758	0.0499904
103443198	LOC103443198	mRNA	-6.50445	4.80469e-11		103432918	LOC103432918	mRNA	-1.5342	0.000764079		103400239	LOC103400239	mRNA	3.7999	4.93357e-11		103430030	LOC103430030	mRNA	-2.5379	4.83899e-09		103452191	LOC103452191	mRNA	-0.988371	0.0018349		103423708	LOC103423708	mRNA	-2.58235	0.000999178
103443203	LOC103443203	mRNA	-1.92815	8.89095e-08		103438106	LOC103438106	mRNA	-6.58713	1.66125e-11		108171771	LOC108171771	mRNA	3.26579	6.2802e-05		103420925	LOC103420925	mRNA	-1.63272	0.00035709		103443711	LOC103443711	mRNA	2.14014	2.12853e-05		103410879	LOC103410879	mRNA	-1.10477	7.8243e-06
103443206	LOC103443206	mRNA	1.54007	1.39013e-05		103432919	LOC103432919	mRNA	2.56246	0.000112992		114819562	114819562	mRNA	-3.4975	9.21265e-06		103402574	LOC103402574	mRNA	1.18529	1.76082e-06		103401901	LOC103401901	mRNA	1.23036	9.22801e-10		114826444	114826444	mRNA	-1.38897	3.94186e-08
103446561	LOC103446561	mRNA	-1.33555	7.64943e-08		103432920	LOC103432920	mRNA	1.6222	0.00143911		114821226	114821226	mRNA	2.55249	0.00102573		103420924	LOC103420924	mRNA	-1.84804	4.68088e-14		103413372	LOC103413372	mRNA	0.842386	0.00216976		103404375	LOC103404375	mRNA	0.901766	0.0366811
103422547	LOC103422547	mRNA	-3.20562	2.30017e-22		103449797	LOC103449797	mRNA	2.69015	0.00157799		103408785	LOC103408785	mRNA	-1.66459	0.00211726		103432569	LOC103432569	mRNA	-0.787207	0.0241375		103409969	LOC103409969	mRNA	-1.57825	4.51375e-07		103432552	LOC103432552	mRNA	1.05408	0.00444793
103422541	LOC103422541	mRNA	-1.156	0.000228795		103415449	LOC103415449	mRNA	-2.95036	0.00255329		103404273	LOC103404273	mRNA	1.24335	2.95272e-05		103420928	LOC103420928	mRNA	-2.17878	0.000970143		103443713	LOC103443713	mRNA	-1.81953	0.000137024		103443940	LOC103443940	mRNA	-0.639464	0.0787825
103439502	LOC103439502	mRNA	-0.811561	0.0216956		103403158	LOC103403158	mRNA	4.13214	0.00790652		103443335	LOC103443335	mRNA	-3.68632	2.61458e-07		103410914	LOC103410914	mRNA	-1.57693	4.03324e-09		103401894	LOC103401894	mRNA	-1.88119	0.00430901		103445978	LOC103445978	mRNA	0.82609	0.00280908
103437941	LOC103437941	mRNA	3.25333	1.29683e-05		103405103	LOC103405103	mRNA	-5.05812	6.77823e-12		103419495	LOC103419495	mRNA	-2.37802	4.83705e-06		103427330	LOC103427330	mRNA	-1.52711	0.00803465		103450363	LOC103450363	mRNA	-2.24976	3.01296e-07		103443942	LOC103443942	mRNA	1.33003	0.152124
103435914	LOC103435914	mRNA	3.4283	5.78126e-16		103420583	LOC103420583	mRNA	-3.94526	3.26077e-08		103437824	LOC103437824	mRNA	-1.16433	1.05843e-07		114825368	114825368	mRNA	-1.59878	4.60202e-08		103452192	LOC103452192	mRNA	-1.70203	6.14461e-10		103405636	LOC103405636	mRNA	1.10997	0.00196195
103439495	LOC103439495	mRNA	1.97765	2.07674e-17		103453046	LOC103453046	mRNA	-0.892166	0.000144981		103419493	LOC103419493	mRNA	-1.59415	4.34328e-11		114821749	114821749	mRNA	-3.25249	1.85529e-07		103443717	LOC103443717	mRNA	-1.14235	0.00903157		103450599	LOC103450599	mRNA	1.6652	9.16632e-07
103455647	LOC103455647	mRNA	-3.30113	0.000597204		103441769	LOC103441769	mRNA	-2.08064	1.6646e-06		103416428	LOC103416428	mRNA	1.63786	7.88652e-10		103437136	LOC103437136	mRNA	-0.884566	0.246348		103409984	LOC103409984	mRNA	-2.22781	3.06427e-07		103423683	LOC103423683	mRNA	1.61767	0.000755251
103455645	LOC103455645	mRNA	8.00567	1.99044e-19		103401919	LOC103401919	mRNA	-3.54098	4.77241e-08		103437812	LOC103437812	mRNA	4.27756	1.66395e-13		103437138	LOC103437138	mRNA	-2.74638	6.8591e-06		103413368	LOC103413368	mRNA	-2.88679	1.26141e-20		103410907	LOC103410907	mRNA	1.71111	0.128204
103435907	LOC103435907	mRNA	10.4713	1.16398e-15		103405110	LOC103405110	mRNA	-2.14592	0.000388572		103439334	LOC103439334	mRNA	-1.8715	4.75244e-10		114821752	114821752	mRNA	0.994697	0.000406949		103450369	LOC103450369	mRNA	2.67577	3.4682e-15		103418646	LOC103418646	mRNA	-1.3519	0.00242303
103455638	LOC103455638	mRNA	4.56773	6.87059e-27		103429720	LOC103429720	mRNA	1.3678	0.000105564		103408811	LOC103408811	mRNA	4.94117	8.37779e-06		103432577	LOC103432577	mRNA	1.59035	1.66446e-09		103429652	LOC103429652	mRNA	-0.98131	0.05085		103428209	LOC103428209	mRNA	-1.16461	6.86768e-05
103435912	LOC103435912	mRNA	9.04539	5.03501e-13		114826909	114826909	mRNA	1.41448	2.12025e-05		103426334	LOC103426334	mRNA	5.79294	3.02333e-11		103401588	LOC103401588	mRNA	1.37632	0.0012797		103432254	LOC103432254	mRNA	2.00803	1.28804e-20		103429959	LOC103429959	mRNA	-3.38505	0.000673481
103439485	LOC103439485	mRNA	3.82333	1.34553e-11		103429705	LOC103429705	mRNA	1.25138	2.0106e-05		103429003	LOC103429003	mRNA	6.45662	8.14556e-10		103448022	LOC103448022	mRNA	-0.978163	0.000450833		103438843	LOC103438843	mRNA	3.33855	7.42006e-06		103423691	LOC103423691	mRNA	0.575592	0.280769
103437928	LOC103437928	mRNA	-2.36697	2.84839e-08		103446326	LOC103446326	mRNA	0.962158	0.073384		103429002	LOC103429002	mRNA	-3.3946	3.88005e-06		103445950	LOC103445950	mRNA	1.58001	4.77194e-35		103436851	LOC103436851	mRNA	-0.91743	0.0152077		103416604	LOC103416604	mRNA	-1.48516	0.00150111
103437927	LOC103437927	mRNA	2.11948	1.18416e-05		103436890	LOC103436890	mRNA	-1.19964	9.4433e-05		103426333	LOC103426333	mRNA	1.67862	0.000938247		103410929	LOC103410929	mRNA	-1.24273	8.017e-07		103432256	LOC103432256	mRNA	-1.93489	5.72095e-13		103418639	LOC103418639	mRNA	-0.601988	0.134096
103435903	LOC103435903	mRNA	5.78732	5.88725e-06		114821063	114821063	mRNA	5.96086	0.00248606		103423508	LOC103423508	mRNA	1.10908	0.00289925		103402588	LOC103402588	mRNA	1.33455	0.0174381		103440204	LOC103440204	mRNA	-3.69249	0.000552078		103420869	LOC103420869	mRNA	-0.797448	0.014283
103439474	LOC103439474	mRNA	2.76824	7.43273e-08		103451040	LOC103451040	mRNA	1.75987	6.05991e-05		103419526	LOC103419526	mRNA	-2.94725	1.88821e-10		103445952	LOC103445952	mRNA	2.16865	7.74039e-10		103432257	LOC103432257	mRNA	0.956972	0.0121787		103403704	LOC103403704	mRNA	1.57544	0.474633
103437924	LOC103437924	mRNA	2.97713	2.78509e-13		103436897	LOC103436897	mRNA	-3.34014	1.79041e-06		103428999	LOC103428999	mRNA	4.86304	0.000329524		103420907	LOC103420907	mRNA	-1.6982	2.12209e-07		103440205	LOC103440205	mRNA	-10.299	3.7648e-23		103425502	LOC103425502	mRNA	0.772386	0.00163047
108172485	LOC108172485	mRNA	-6.50168	1.78358e-36		103449811	LOC103449811	mRNA	-2.69474	0.000973062		103428997	LOC103428997	mRNA	1.51173	1.14887e-11		103432561	LOC103432561	mRNA	4.98863	0.00193947		103409881	LOC103409881	mRNA	1.96255	2.10102e-09		114821783	114821783	mRNA	1.3688	0.00944568
103437923	LOC103437923	mRNA	2.93745	4.15742e-11		103455887	LOC103455887	mRNA	-1.71014	0.000872077		103426329	LOC103426329	mRNA	-1.83366	5.41878e-06		103427320	LOC103427320	mRNA	-1.01255	5.58218e-05		114827345	114827345	mRNA	-0.950121	0.0385077		103425500	LOC103425500	mRNA	2.00833	0.0392281
103419198	LOC103419198	mRNA	-2.35323	7.2953e-11		103410033	LOC103410033	mRNA	-1.49487	0.000153102		103400255	LOC103400255	mRNA	-2.60061	4.0328e-06		103445965	LOC103445965	mRNA	-1.28643	0.00178374		103440210	LOC103440210	mRNA	-1.55701	0.0147937		103429960	LOC103429960	mRNA	-0.988596	0.000927562
103439470	LOC103439470	mRNA	5.44449	0.000208652		103453060	LOC103453060	mRNA	1.27565	1.41405e-05		103408816	LOC103408816	mRNA	-3.0259	1.21606e-06		103448042	LOC103448042	mRNA	1.25221	0.001216		114821605	114821605	mRNA	5.2318	0.0013185		114826464	114826464	mRNA	3.34069	2.83125e-05
103435891	LOC103435891	mRNA	1.62714	0.000164535		103412133	LOC103412133	mRNA	-2.99364	0.00332135		103419509	LOC103419509	mRNA	1.05618	1.04815e-05		103448043	LOC103448043	mRNA	-2.11698	0.00204768		103440214	LOC103440214	mRNA	1.28135	1.08485e-07		103400907	LOC103400907	mRNA	2.59709	0.00236842
103435886	LOC103435886	mRNA	-1.70815	4.6912e-05		103455904	LOC103455904	mRNA	-4.92772	1.67146e-11		103441229	WRKY16	mRNA	2.05927	9.22056e-07		103410967	LOC103410967	mRNA	-1.70561	5.53746e-15		103443726	LOC103443726	mRNA	1.32117	0.000135577		103429977	LOC103429977	mRNA	2.54226	0.00239743
103435885	LOC103435885	mRNA	2.00167	1.30347e-07		103406670	LOC103406670	mRNA	-1.61589	0.00701282		103445867	LOC103445867	mRNA	2.33195	0.000126147		103445964	LOC103445964	mRNA	1.55841	0.000442734		103413287	LOC103413287	mRNA	-2.90044	1.12768e-28		103400916	LOC103400916	mRNA	-6.37276	1.8138e-05
103435887	LOC103435887	mRNA	-4.54897	0.000388097		103455897	LOC103455897	mRNA	1.42631	1.71475e-08		103437808	LOC103437808	mRNA	8.37097	1.38127e-11		103402598	LOC103402598	mRNA	1.51607	1.34559e-07		103401857	LOC103401857	mRNA	-1.85095	3.44065e-05		103442002	LOC103442002	mRNA	-2.23729	0.000887651
108172534	LOC108172534	mRNA	-5.61533	0.00235885		103420611	LOC103420611	mRNA	20.6847	1.00841e-09		103400245	LOC103400245	mRNA	1.59276	1.328e-06		103445969	LOC103445969	mRNA	-1.57079	0.00205205		103452206	LOC103452206	mRNA	-1.00546	0.0180544		103443961	LOC103443961	mRNA	1.54324	0.234739
103455670	LOC103455670	mRNA	1.07977	1.02704e-08		103405114	LOC103405114	mRNA	1.48883	1.01512e-05		103437802	LOC103437802	mRNA	9.10255	1.81282e-12		103420882	LOC103420882	mRNA	2.03303	0.000100215		103413288	LOC103413288	mRNA	-3.24558	2.20601e-11		103416631	LOC103416631	mRNA	-0.993283	0.000287874
103437910	LOC103437910	mRNA	-3.56812	4.02767e-11		103451048	LOC103451048	mRNA	-3.18333	0.00318159		114823708	114823708	mRNA	5.42351	3.32963e-12		103429985	LOC103429985	mRNA	-2.29377	6.64149e-05		103403814	LOC103403814	mRNA	3.29992	0.00101034		103418656	LOC103418656	mRNA	-3.34998	0.00150086
103455662	LOC103455662	mRNA	-2.52657	0.000479082		103453059	LOC103453059	mRNA	-1.76181	9.27454e-07		103419637	LOC103419637	mRNA	-3.34183	0.000160703		114823685	114823685	mRNA	0.71934	0.0268068		103401862	LOC103401862	mRNA	-0.774353	0.00699079		103447297	LOC103447297	mRNA	-1.07094	0.0018849
103435882	LOC103435882	mRNA	1.7861	1.56964e-11		103415470	LOC103415470	mRNA	1.40642	4.44912e-09		103404348	LOC103404348	mRNA	-1.345	7.0726e-06		114821770	114821770	mRNA	0.970732	5.35185e-10		103443730	LOC103443730	mRNA	-1.94056	1.03698e-06		114822900	114822900	mRNA	-0.88365	0.0303854
103439452	LOC103439452	mRNA	-9.39235	2.75369e-40		103443091	LOC103443091	mRNA	-2.33078	2.07986e-05		103402466	LOC103402466	mRNA	1.46029	1.06201e-06		103423711	LOC103423711	mRNA	-2.06735	4.86545e-06		103443729	LOC103443729	mRNA	0.93555	5.53552e-05		114824790	114824790	mRNA	0.610445	0.0892769
103439451	LOC103439451	mRNA	2.90595	1.0863e-27		103440988	LOC103440988	mRNA	1.65188	2.62764e-08		114823711	114823711	mRNA	2.83866	9.34595e-06		103432549	LOC103432549	mRNA	2.01007	5.58163e-05		103450376	BGAL101	mRNA	2.73512	8.87028e-07		114824108	114824108	mRNA	0.747287	0.511762
103435876	LOC103435876	mRNA	-3.49847	0.000345068		103446332	LOC103446332	mRNA	2.16847	0.000135596		114827570	114827570	mRNA	-0.93136	0.000597444		103429996	LOC103429996	mRNA	-0.625427	0.679562		103403813	LOC103403813	mRNA	1.58758	0.000870362		103410737	LOC103410737	mRNA	1.00933	3.9442e-05
103437900	LOC103437900	mRNA	2.93797	1.01712e-16		103441650	LOC103441650	mRNA	1.32645	0.00104599		103429947	LOC103429947	mRNA	-1.26586	8.75166e-05		103432554	LOC103432554	mRNA	-1.04886	0.00682675		103443736	LOC103443736	mRNA	1.08583	0.0224879		103435672	LOC103435672	mRNA	-2.12309	2.02171e-05
103437903	LOC103437903	mRNA	2.02758	1.28885e-13		103440302	LOC103440302	mRNA	0.996034	0.0327352		103432493	LOC103432493	mRNA	1.8424	0.000792162		103443933	LOC103443933	mRNA	-1.4604	0.199261		103413300	LOC103413300	mRNA	-1.98026	2.63489e-14		103455366	LOC103455366	mRNA	1.01838	0.000289219
103435869	LOC103435869	mRNA	-8.22995	2.40636e-09		103433008	LOC103433008	mRNA	-1.20708	0.000736929		103443966	LOC103443966	mRNA	-1.62877	5.23461e-08		103445972	HD3	mRNA	-1.69152	0.0296442		103452218	LOC103452218	mRNA	-2.06495	5.90585e-07		103446447	LOC103446447	mRNA	-1.09592	0.000158012
103439439	LOC103439439	mRNA	4.47816	8.94562e-07		103433009	LOC103433009	mRNA	2.58425	9.34148e-15		103445994	LOC103445994	mRNA	9.62301	1.74218e-16		103445973	LOC103445973	mRNA	-2.49323	0.0152562		103443739	LOC103443739	mRNA	-1.72587	0.00108271		103410755	LOC103410755	mRNA	0.953164	0.0711536
103439438	LOC103439438	mRNA	2.60364	0.001351		103439742	LOC103439742	mRNA	1.27887	0.000278157		114820144	114820144	mRNA	0.915678	0.00278781		103443943	LOC103443943	mRNA	-1.4915	0.00246803		103450379	LOC103450379	mRNA	-0.774684	0.010442		103449825	LOC103449825	mRNA	1.17971	0.000250399
103443452	LOC103443452	mRNA	-1.28515	0.0001183		103441661	LOC103441661	mRNA	-3.02698	1.8779e-06		103442013	LOC103442013	mRNA	-3.62204	6.35492e-10		103445978	LOC103445978	mRNA	1.04807	0.00738904		103450378	LOC103450378	mRNA	-4.71546	0.00125704		103405555	LOC103405555	mRNA	-1.84965	0.000471321
103436025	LOC103436025	mRNA	-1.39621	2.85506e-08		103422365	LOC103422365	mRNA	-1.76301	0.00441402		103432486	LOC103432486	mRNA	-1.55658	5.71028e-14		103404385	LOC103404385	mRNA	1.80747	0.00152052		103436838	LOC103436838	mRNA	-1.90485	4.62244e-08		103407428	LOC103407428	mRNA	2.504	1.17171e-20
103432633	LOC103432633	mRNA	6.78668	1.04705e-08		103445128	LOC103445128	mRNA	-1.66586	5.12733e-06		103442017	LOC103442017	mRNA	-2.59761	5.10181e-06		103404387	LOC103404387	mRNA	-2.10193	0.00589585		103440215	LOC103440215	mRNA	1.83616	2.22044e-13		103453802	LOC103453802	mRNA	0.704706	0.0348447
103432639	LOC103432639	mRNA	1.6893	1.04165e-06		103424148	LOC103424148	mRNA	-4.59882	0.000133859		103445998	LOC103445998	mRNA	-1.36662	1.21083e-05		103450593	LOC103450593	mRNA	-1.17362	0.163493		103440217	LOC103440217	mRNA	-4.42646	3.09776e-45		103425376	LOC103425376	mRNA	-1.83982	0.00304274
108172171	LOC108172171	mRNA	-7.15148	1.34504e-09		114819912	114819912	mRNA	-1.88982	1.04529e-17		103450620	LOC103450620	mRNA	-1.61676	0.000485483		103416598	LOC103416598	mRNA	-0.290374	0.694405		103432241	LOC103432241	mRNA	1.35497	0.000124027		103425390	LOC103425390	mRNA	-2.14278	0.00137181
103432631	LOC103432631	mRNA	1.21093	0.0190136		103412298	LOC103412298	mRNA	-3.19511	4.74662e-07		103419659	LOC103419659	mRNA	-4.07207	6.4503e-09		114823694	114823694	mRNA	-3.0075	1.11346e-10		114825640	114825640	mRNA	-1.33699	0.000119144		103412921	LOC103412921	mRNA	-1.67106	0.000186536
103432632	LOC103432632	mRNA	-3.91975	8.76913e-12		103426943	LOC103426943	mRNA	-1.66944	3.6447e-05		114823720	114823720	mRNA	2.56394	7.54037e-07		103410905	LOC103410905	mRNA	-1.66277	6.96273e-07		103432236	LOC103432236	mRNA	-2.22497	0.0273278		103412960	LOC103412960	mRNA	-1.97034	0.00422658
114821390	114821390	mRNA	-2.61803	2.53806e-06		103417789	LOC103417789	mRNA	-5.23416	9.07106e-13		103450634	LOC103450634	mRNA	-1.70068	9.58268e-06		103429959	LOC103429959	mRNA	4.7004	7.14149e-12		103440221	LOC103440221	mRNA	1.15499	4.85711e-08		103449834	LOC103449834	mRNA	1.03524	0.0003065
103432629	LOC103432629	mRNA	-2.15154	0.00221317		103455243	LOC103455243	mRNA	1.0958	5.78231e-06		103426443	LOC103426443	mRNA	1.09952	0.00233878		103420869	LOC103420869	mRNA	1.18824	0.0012188		103429637	LOC103429637	mRNA	-1.30875	1.3692e-06		103453819	LOC103453819	mRNA	0.634095	0.0898278
114821388	114821388	mRNA	1.38676	0.0246842		103406790	LOC103406790	mRNA	1.22071	6.86351e-08		103416560	LOC103416560	mRNA	-2.29208	0.000273443		103416629	LOC103416629	mRNA	-1.21469	0.0296255		114825646	114825646	mRNA	-0.639786	0.0985402		103412969	PAO	mRNA	-1.03483	0.00166349
114819670	114819670	mRNA	-4.91993	0.000123754		103451689	LOC103451689	mRNA	1.07342	0.000301436		103402494	LOC103402494	mRNA	8.64569	9.93107e-12		103442002	LOC103442002	mRNA	-2.55748	0.00486741		103438831	LOC103438831	mRNA	-2.50731	0.00323296		103451813	LOC103451813	mRNA	2.19977	0.0981663
114819667	114819667	mRNA	-1.2816	1.65557e-08		103426944	LOC103426944	mRNA	-4.5491	2.21722e-10		103423635	LOC103423635	mRNA	-2.70782	4.35666e-06		103450607	LOC103450607	mRNA	-1.43329	5.74231e-05		103432243	LOC103432243	mRNA	-1.95646	1.51242e-12		103403624	LOC103403624	mRNA	-2.44058	0.000128911
103432624	LOC103432624	mRNA	-1.66067	1.15498e-06		103449696	LOC103449696	mRNA	2.19228	2.61117e-10		114827581	114827581	mRNA	-2.32634	9.94987e-10		103442003	LOC103442003	mRNA	-1.48408	1.55752e-09		103436847	LOC103436847	mRNA	-1.78052	5.0751e-11		103404828	LOC103404828	mRNA	-1.90659	0.0367888
103432625	LOC103432625	mRNA	1.65766	4.22642e-11		103415632	LOC103415632	mRNA	1.12086	0.00268518		114827582	114827582	mRNA	-4.14923	0.000135549		103442005	LOC103442005	mRNA	-2.80643	1.42124e-11		103452225	LOC103452225	mRNA	-1.13991	3.86025e-05		103451819	LOC103451819	mRNA	2.15571	1.2356e-05
103441412	LOC103441412	mRNA	4.80584	1.05991e-05		103412278	LOC103412278	mRNA	-2.48092	0.000338372		103426450	LOC103426450	mRNA	-3.85148	0.00035071		103410911	LOC103410911	mRNA	2.57071	8.44623e-07		103401873	LOC103401873	mRNA	1.13944	0.00197352		103449839	LOC103449839	mRNA	1.07338	1.26358e-06
103419267	LOC103419267	mRNA	1.56059	5.68944e-05		103412291	LOC103412291	mRNA	3.32374	0.011585		103423645	LOC103423645	mRNA	1.86919	2.11957e-05		103443962	LOC103443962	mRNA	-1.11895	0.00071737		103413316	LOC103413316	mRNA	-4.99934	2.63396e-26		103410784	LOC103410784	mRNA	-1.92281	0.000194225
103441413	LOC103441413	mRNA	5.98076	5.22769e-06		103439733	LOC103439733	mRNA	-8.58761	3.56575e-69		103432477	LOC103432477	mRNA	4.35046	4.49091e-15		103402556	LOC103402556	mRNA	-5.67976	4.39041e-17		103452231	LOC103452231	mRNA	-2.42825	4.67825e-08		103403615	LOC103403615	mRNA	-1.32604	6.38291e-06
103416179	LOC103416179	mRNA	3.19242	3.80188e-11		103436248	LOC103436248	mRNA	1.21085	5.88986e-05		103432478	LOC103432478	mRNA	1.64642	6.34142e-11		103432445	LOC103432445	mRNA	1.4232	9.12517e-07		103413334	LOC103413334	mRNA	1.23589	0.00996036		114825859	114825859	mRNA	-2.9983	0.00648306
103441425	LOC103441425	mRNA	-5.35326	2.71203e-14		103424138	LOC103424138	mRNA	-1.93164	7.91465e-08		103442034	LOC103442034	mRNA	2.78979	1.11043e-05		103410737	LOC103410737	mRNA	-0.822559	0.01448		103450392	LOC103450392	mRNA	-2.81599	6.48831e-10		103436955	LOC103436955	mRNA	1.88352	7.3014e-10
103435989	LOC103435989	mRNA	2.03672	1.58786e-06		103426925	LOC103426925	mRNA	1.16899	0.0602136		103432472	LOC103432472	mRNA	1.3262	9.92332e-05		103436998	LOC103436998	mRNA	-2.43724	5.38086e-09		103450390	LOC103450390	mRNA	1.38746	0.000215988		103435649	LOC103435649	mRNA	0.780894	0.0654287
103439550	LOC103439550	mRNA	-1.83198	1.17728e-16		103422337	LOC103422337	mRNA	-2.10722	0.000105207		103448669	LOC103448669	mRNA	3.65807	0.000300149		103432448	LOC103432448	mRNA	-1.46833	5.65788e-09		103452239	LOC103452239	mRNA	-3.80458	1.6455e-12		103453098	LOC103453098	mRNA	0.755878	0.183658
103419283	LOC103419283	mRNA	0.886844	0.00276053		103452977	LOC103452977	mRNA	-1.84836	1.33755e-09		103442039	LOC103442039	mRNA	1.48753	2.88665e-05		103401519	LOC103401519	mRNA	-1.49455	3.32413e-08		103401876	LOC103401876	mRNA	-3.92808	1.10624e-11		103446477	LOC103446477	mRNA	0.829245	0.0350356
103439549	LOC103439549	mRNA	-4.97193	1.22256e-14		103448499	LOC103448499	mRNA	-1.1182	0.000362333		103442043	LOC103442043	mRNA	-2.91286	3.80515e-07		103450541	LOC103450541	mRNA	-1.56942	0.000187443		103409915	LOC103409915	mRNA	-7.6689	1.09078e-10		103403567	LOC103403567	mRNA	0.728241	0.146893
103439548	LOC103439548	mRNA	4.78138	4.2824e-11		103452979	LOC103452979	mRNA	-1.91736	2.37055e-06		103448671	LOC103448671	mRNA	2.27499	2.60314e-05		103448601	LOC103448601	mRNA	-2.84727	2.3553e-06		103448396	LOC103448396	mRNA	-1.11146	1.78386e-09		114822925	114822925	mRNA	0.710427	0.0308588
103439546	LOC103439546	mRNA	-2.72242	2.44572e-10		103422333	LOC103422333	mRNA	-2.80594	8.36435e-09		103448677	LOC103448677	mRNA	2.25584	1.70703e-06		103446447	LOC103446447	mRNA	-1.50176	1.39006e-06		114821607	114821607	mRNA	1.99917	0.0509766		103428061	LOC103428061	mRNA	1.00209	0.102469
108172251	LOC108172251	mRNA	-8.29325	1.14218e-12		103453713	LOC103453713	mRNA	-3.38349	6.60684e-07		103450645	LOC103450645	mRNA	-3.59226	9.59501e-07		103401511	LOC103401511	mRNA	1.76826	0.000812931		103443017	LOC103443017	mRNA	1.91585	2.18773e-22		114826949	114826949	mRNA	-1.56774	0.00020238
103432611	LOC103432611	mRNA	7.4408	1.30209e-24		103426918	LOC103426918	mRNA	-1.6028	6.13544e-05		103402499	LOC103402499	mRNA	-1.87923	1.60313e-06		103446444	LOC103446444	mRNA	1.98777	9.63539e-05		103436933	LOC103436933	mRNA	-1.14736	1.72443e-06		103425329	LOC103425329	mRNA	0.723051	0.281275
114819683	114819683	mRNA	-1.20927	0.00111306		103417814	LOC103417814	mRNA	-1.70798	2.48307e-08		103404368	LOC103404368	mRNA	-3.12334	1.55328e-13		103410755	LOC103410755	mRNA	1.77215	0.00377146		103436937	LOC103436937	mRNA	1.75922	4.94965e-06		103410709	LOC103410709	mRNA	-1.84382	0.00490854
103441429	LOC103441429	mRNA	-5.12826	1.0713e-15		103449720	LOC103449720	mRNA	-2.26535	8.99284e-13		103404322	LOC103404322	mRNA	1.24676	3.65687e-05		103407428	LOC103407428	mRNA	-1.01741	0.00019818		103443026	LOC103443026	mRNA	-2.41974	8.72726e-11		114826954	114826954	mRNA	-0.830014	0.0155785
103419292	LOC103419292	mRNA	-1.81783	4.19841e-06		103451709	LOC103451709	mRNA	-2.27862	1.12097e-22		103426422	LOC103426422	mRNA	-2.38502	1.45212e-07		103410743	LOC103410743	mRNA	2.493	3.77341e-10		103453010	LOC103453010	mRNA	1.11387	2.58836e-05		103429790	LOC103429790	mRNA	0.472161	0.213937
103435986	LOC103435986	mRNA	6.04276	5.62169e-17		103449718	LOC103449718	mRNA	1.83878	4.93987e-06		103420816	LOC103420816	mRNA	-1.97202	2.24935e-08		103407418	LOC103407418	mRNA	0.689779	0.165114		103454558	LOC103454558	mRNA	-1.87527	1.84555e-13		114826951	114826951	mRNA	2.71578	9.87936e-08
103441431	LOC103441431	mRNA	2.54691	4.59055e-05		103406805	LOC103406805	mRNA	1.05007	0.00546653		103423598	LOC103423598	mRNA	1.84159	8.19029e-08		103436968	LOC103436968	mRNA	3.14778	3.34176e-08		103451006	LOC103451006	mRNA	1.5455	1.60863e-15		103453868	NAC23	mRNA	2.00393	7.05217e-07
103441432	LOC103441432	mRNA	7.46328	2.7616e-07		103434914	LOC103434914	mRNA	5.37053	0.000500021		103420819	LOC103420819	mRNA	-1.63981	0.00044621		103432431	LOC103432431	mRNA	-1.24269	0.0259757		103420642	CYP707A	mRNA	1.84979	0.000393854		103448646	LOC103448646	mRNA	2.18133	7.55429e-06
103416201	LOC103416201	mRNA	-1.98884	7.73472e-08		103417793	LOC103417793	mRNA	1.65946	0.00031425		103442061	LOC103442061	mRNA	-2.145	2.66393e-10		103427128	LOC103427128	mRNA	1.13799	1.2483e-05		103417693	LOC103417693	mRNA	-1.20353	0.000532304		103455413	LOC103455413	mRNA	0.28423	0.624036
103419294	LOC103419294	mRNA	0.868059	8.84764e-05		103434916	LOC103434916	mRNA	-2.70178	1.50446e-06		103448685	LOC103448685	mRNA	1.34466	1.62523e-06		114825848	114825848	mRNA	-3.21075	0.000323335		103453019	LOC103453019	mRNA	-1.73796	1.29578e-12		103403589	LOC103403589	mRNA	1.80896	1.60144e-07
103435974	LOC103435974	mRNA	1.55199	5.32313e-05		103451713	SAMDC	mRNA	1.41286	7.39789e-05		103448686	LOC103448686	mRNA	2.1629	1.25277e-07		103429832	LOC103429832	mRNA	-2.15169	0.000333462		103451014	LOC103451014	mRNA	-2.05948	0.000492939		114826377	114826377	mRNA	0.99863	0.339969
103419230	LOC103419230	mRNA	-8.18789	2.03734e-08		103417798	LOC103417798	mRNA	1.03565	0.00318481		103416509	LOC103416509	mRNA	-1.29456	0.00285859		103429831	LOC103429831	mRNA	-2.46227	4.36541e-05		103417694	LOC103417694	mRNA	-2.19493	1.77981e-17		114822800	114822800	mRNA	0.890744	0.0549813
103455623	LOC103455623	mRNA	-1.3034	0.00031083		114822764	114822764	mRNA	1.63088	4.86536e-08		103448683	LOC103448683	mRNA	6.83555	2.48036e-10		103432434	LOC103432434	mRNA	-0.80519	0.00835762		103422284	LOC103422284	mRNA	-1.44321	2.20194e-05		103427245	LOC103427245	mRNA	0.979515	0.0579412
103455616	LOC103455616	mRNA	1.7536	3.52186e-17		103441677	LOC103441677	mRNA	-1.2843	0.0369428		103416517	LOC103416517	mRNA	1.81378	3.76457e-08		103410761	LOC103410761	mRNA	-1.45833	0.000141429		103410048	LOC103410048	mRNA	0.867743	0.00380301		103437074	LOC103437074	mRNA	0.86702	0.179087
108172347	LOC108172347	mRNA	-1.43979	2.30563e-05		103439725	LOC103439725	mRNA	1.0203	7.68049e-07		103419598	LOC103419598	mRNA	-1.43221	0.000269107		103448618	LOC103448618	mRNA	1.00351	8.19635e-13		103420644	LOC103420644	mRNA	1.55529	7.34374e-07		114824752	114824752	mRNA	0.955284	0.0886642
103455618	LOC103455618	mRNA	1.13809	4.77437e-05		103436235	LOC103436235	mRNA	4.33782	0.000535845		103419602	LOC103419602	mRNA	-2.27033	9.3244e-05		103401532	LOC103401532	mRNA	-1.41013	0.00685343		103420648	LOC103420648	mRNA	1.14053	1.96568e-05		103431549	LOC103431549	mRNA	2.68984	5.87088e-06
114821407	114821407	mRNA	2.51587	2.76744e-09		103432987	LOC103432987	mRNA	-0.771907	0.0449117		114827597	114827597	mRNA	3.25612	1.52997e-06		103410784	LOC103410784	mRNA	1.62689	0.00411478		103434875	LOC103434875	mRNA	-1.42039	0.00291977		103438294	LOC103438294	mRNA	-0.677886	0.0413042
114819690	114819690	mRNA	-1.81326	3.85276e-05		103434909	LOC103434909	mRNA	-1.64963	0.024675		103439395	LOC103439395	mRNA	-1.58217	5.24117e-05		114827546	114827546	mRNA	-2.10091	4.51692e-05		103451015	LOC103451015	mRNA	-1.34013	0.000234157		103401416	LOC103401416	mRNA	-1.26709	0.00239432
103437960	LOC103437960	mRNA	2.14235	7.34496e-07		103434906	LOC103434906	mRNA	-1.46046	0.00203591		103423570	LOC103423570	mRNA	2.91526	0.00370773		103432413	LOC103432413	mRNA	1.76072	5.41725e-11		103406705	LOC103406705	mRNA	1.29699	0.000667867		103443867	LOC103443867	mRNA	0.833026	0.00493555
103441447	LOC103441447	mRNA	-1.24622	2.28452e-06		103432977	LOC103432977	mRNA	-4.52844	1.56444e-08		114827598	114827598	mRNA	2.75297	1.26119e-13		103427106	LOC103427106	mRNA	-1.00701	0.00188224		103443036	LOC103443036	mRNA	0.87025	0.000457822		103410842	LOC103410842	mRNA	-1.51892	6.30889e-07
103441448	LOC103441448	mRNA	-2.00481	3.29405e-05		103432980	LOC103432980	mRNA	0.750994	0.0459793		103416526	LOC103416526	mRNA	-1.03311	0.00109502		103427104	LOC103427104	mRNA	1.51196	8.7032e-10		103432924	LOC103432924	mRNA	-1.61968	1.31155e-07		103403673	LOC103403673	mRNA	1.14861	0.2534
103419224	LOC103419224	mRNA	-2.00014	4.48019e-07		103403205	NAC22	mRNA	1.32867	1.372e-07		103420796	LOC103420796	mRNA	9.77305	4.35152e-13		103448631	LOC103448631	mRNA	1.29014	0.000128103		103432925	LOC103432925	mRNA	1.0789	0.000121024		103448533	LOC103448533	mRNA	1.01038	0.102721
103441452	LOC103441452	mRNA	-4.32844	5.93444e-22		103448508	LOC103448508	mRNA	2.39899	3.47619e-06		103416530	LOC103416530	mRNA	-3.45094	0.000137001		103436955	LOC103436955	mRNA	-1.36818	2.38425e-06		103434868	LOC103434868	mRNA	2.96373	7.49724e-20		103449204	LOC103449204	mRNA	1.4703	3.66187e-05
103435949	LOC103435949	mRNA	5.46175	1.81971e-07		103451714	LOC103451714	mRNA	1.45753	2.39365e-05		103439391	LOC103439391	mRNA	-2.87115	0.0019249		103432419	LOC103432419	mRNA	1.36993	3.00132e-09		103434871	LOC103434871	mRNA	0.609372	0.121614		103413054	LOC103413054	mRNA	0.846404	0.025187
103455627	LOC103455627	mRNA	6.07351	6.96353e-05		103438216	LOC103438216	mRNA	1.41309	1.85469e-08		114827601	114827601	mRNA	3.74891	1.7403e-05		103453090	LOC103453090	mRNA	-2.42479	1.37244e-05		103436916	LOC103436916	mRNA	-2.60679	3.28399e-15		103445207	LOC103445207	mRNA	1.70548	1.48997e-08
103455625	LOC103455625	mRNA	5.12245	0.000126504		103448509	LOC103448509	mRNA	-6.03315	8.38456e-06		103439389	LOC103439389	mRNA	1.65715	0.00241665		103446466	LOC103446466	mRNA	0.821625	0.00138757		103432921	LOC103432921	mRNA	-0.946289	1.73326e-06		103443874	LOC103443874	mRNA	1.90996	0.00308173
103419261	LOC103419261	mRNA	-2.81689	0.00145129		114819926	114819926	mRNA	-1.71238	1.50661e-05		103420802	LOC103420802	mRNA	4.12377	2.52858e-07		103448641	LOC103448641	mRNA	-1.23951	3.96957e-13		103443043	LOC103443043	mRNA	0.255714	0.625655		103443873	LOC103443873	mRNA	2.38821	1.98303e-06
108172419	LOC108172419	mRNA	-1.7296	9.3854e-06		103449741	LOC103449741	mRNA	-2.47035	0.000182928		103426400	LOC103426400	mRNA	-3.47034	5.93513e-05		103410701	LOC103410701	mRNA	-1.66883	0.00296461		103443044	LOC103443044	mRNA	-1.06087	0.000153398		103407551	LOC103407551	mRNA	-1.54912	8.38022e-05
103419262	LOC103419262	mRNA	0.686691	0.166263		103451718	LOC103451718	mRNA	2.21922	0.00549159		114825931	114825931	mRNA	2.47679	9.67976e-07		103410693	LOC103410693	mRNA	2.8558	1.00367e-10		103432923	LOC103432923	mRNA	-1.06395	8.75683e-05		103447198	LOC103447198	mRNA	-1.17453	0.00198318
103455629	LOC103455629	mRNA	1.6927	0.00012432		103403213	LOC103403213	mRNA	2.63939	0.000736187		103444024	LOC103444024	mRNA	-1.59923	6.78912e-08		103402375	LOC103402375	mRNA	-1.58647	2.09818e-07		103417701	LOC103417701	mRNA	-4.49466	1.44172e-21		103450490	LOC103450490	mRNA	-0.978882	0.0128584
103437948	LOC103437948	mRNA	1.23403	0.0001778		103408876	LOC103408876	mRNA	1.08262	0.0018889		103400174	LOC103400174	mRNA	-4.44381	6.32534e-06		103453096	LOC103453096	mRNA	-1.21212	4.93702e-05		103436924	LOC103436924	mRNA	-1.13148	2.04009e-05		103453750	LOC103453750	mRNA	1.80379	2.4045e-05
103435928	LOC103435928	mRNA	-3.41092	0.00014877		103439718	LOC103439718	mRNA	-2.60187	0.00422594		103423566	LOC103423566	mRNA	-2.24443	5.31662e-07		103434361	LOC103434361	mRNA	1.26169	0.00632195		103432930	LOC103432930	mRNA	-3.91739	1.21334e-13		103403677	LOC103403677	mRNA	0.737163	0.399907
103435938	LOC103435938	mRNA	-4.45417	8.46538e-09		103420681	LOC103420681	mRNA	-2.73194	1.87446e-06		103444025	LOC103444025	mRNA	-2.22619	2.22009e-08		103427081	LOC103427081	mRNA	1.73793	1.18067e-06		103454572	LOC103454572	mRNA	0.826919	0.126357		103453752	LOC103453752	mRNA	0.544352	0.21659
103441463	LOC103441463	mRNA	-7.45648	2.2115e-14		103417731	LOC103417731	mRNA	0.926359	0.030909		103442073	LOC103442073	mRNA	-1.29131	1.8276e-05		103429787	LOC103429787	mRNA	-1.10317	2.75824e-05		108169525	LOC108169525	mRNA	-3.54668	1.58092e-14		103434968	LOC103434968	mRNA	-0.77424	0.0362475
103419255	LOC103419255	mRNA	-1.71083	4.51889e-14		103403221	LOC103403221	mRNA	-5.00084	9.7495e-06		103444031	LOC103444031	mRNA	-3.34808	1.04118e-08		103410711	LOC103410711	mRNA	0.789469	0.00128638		103451021	LOC103451021	mRNA	1.19082	0.0011811		103429909	LOC103429909	mRNA	-3.62511	7.02444e-18
103419254	LOC103419254	mRNA	-0.897867	0.0107042		103439715	LOC103439715	mRNA	-7.72502	8.50732e-09		103448695	LOC103448695	mRNA	2.04487	0.000348834		103410710	LOC103410710	mRNA	1.04812	1.35107e-11		114821044	114821044	mRNA	-2.82234	2.53145e-13		103427215	LOC103427215	mRNA	3.08304	6.79091e-11
103419256	LOC103419256	mRNA	-1.17398	0.0148465		103438167	LOC103438167	mRNA	0.979987	0.0199033		103402458	LOC103402458	mRNA	2.00377	9.85688e-06		103429785	LOC103429785	mRNA	-2.4524	7.84678e-05		103420663	LOC103420663	mRNA	-1.1177	1.72523e-06		103433741	LOC103433741	mRNA	-1.23724	0.00215476
103432718	LOC103432718	mRNA	1.4114	0.00465578		103434891	LOC103434891	mRNA	2.83563	7.18742e-13		103450670	LOC103450670	mRNA	-1.74224	0.01667		103432382	LOC103432382	mRNA	-5.14483	7.54693e-06		103454582	LOC103454582	mRNA	1.95571	1.27196e-12		114821719	114821719	mRNA	-2.40631	7.37202e-05
103419335	LOC103419335	mRNA	3.45672	6.72836e-07		103436201	LOC103436201	mRNA	-1.44568	0.00393616		103404344	LOC103404344	mRNA	4.32497	8.92593e-15		108169685	LOC108169685	mRNA	-1.09196	0.259488		103451019	LOC103451019	mRNA	1.57532	2.06176e-10		103438286	LOC103438286	mRNA	1.46546	0.00023889
103432727	LOC103432727	mRNA	-2.12419	0.0132398		103426889	LOC103426889	mRNA	0.919451	0.00122776		103404341	LOC103404341	mRNA	-1.42327	8.16414e-12		103401560	LOC103401560	mRNA	-1.86868	3.30063e-05		103420666	LOC103420666	mRNA	-2.60762	2.51994e-06		103434979	LOC103434979	mRNA	1.65101	0.00668886
103430179	LOC103430179	mRNA	-1.75236	0.00721989		103454551	LOC103454551	mRNA	-2.99809	1.82137e-11		103416534	LOC103416534	mRNA	4.8642	0.000682393		103429795	LOC103429795	mRNA	-1.14503	2.62523e-06		103422269	LOC103422269	mRNA	-4.75156	3.84815e-05		103438283	LOC103438283	mRNA	0.952036	0.0050475
103432723	LOC103432723	mRNA	4.39739	4.94687e-18		114819949	114819949	mRNA	-1.24678	4.10505e-06		103419623	LOC103419623	mRNA	2.21211	6.80242e-11		103401557	LOC103401557	mRNA	-0.870184	0.00118606		103422268	LOC103422268	mRNA	1.08869	1.48684e-10		103401469	LOC103401469	mRNA	-0.694681	0.0694072
103450783	LOC103450783	mRNA	-2.00997	2.63115e-21		103453004	LOC103453004	mRNA	-0.79646	0.00755825		103450672	LOC103450672	mRNA	-2.48649	0.00186459		103453100	LOC103453100	mRNA	-0.542548	0.722914		103443053	LOC103443053	mRNA	-4.12529	6.70818e-05		103447205	LOC103447205	mRNA	1.15546	4.08501e-08
103419351	LOC103419351	mRNA	-6.4485	3.31262e-08		103417776	LOC103417776	mRNA	-5.58566	4.01609e-17		103445940	LOC103445940	mRNA	-4.04677	1.13237e-07		103448646	LOC103448646	mRNA	-1.84313	2.03791e-05		103417702	LOC103417702	mRNA	-4.54592	5.04613e-07		103450502	LOC103450502	mRNA	1.25115	0.00136604
103450787	LOC103450787	mRNA	2.13112	7.42669e-06		103408877	LOC103408877	mRNA	1.76754	1.63785e-07		103420924	LOC103420924	mRNA	-1.73995	8.52772e-07		103453103	LOC103453103	mRNA	0.975105	0.000370744		103438916	LOC103438916	mRNA	0.987791	4.97057e-06		103452439	LOC103452439	mRNA	3.56281	7.83795e-07
[truncated: 6,086 more rows]
