# Supplementary material for: Cross−Talk between Transcriptome Analysis and Physiological Characterization Identifies the Genes in Response to the Low Phosphorus Stress in Malus mandshurica
Source: Int J Mol Sci. 2022 Apr 28;23(9):4896. doi: 10.3390/ijms23094896 (PMC9105917; doi:10.3390/ijms23094896)
Supplement: Supplementary file 1 [file ijms-23-04896-s001.zip › ijms-1680141-supplementary/Table S4 Classification of GO annotations in the leaves..xls]

## Sheet: 160069272615320526
Table S4. Classification of GO annotations in the leaves. (According to GO annotation classification, use the phyper function in the R software to perform enrichment analysis, calculate Pvalue, and then perform FDR correction on Pvalue. Generally, the function with Qvalue <= 0.05 is regarded as significant enrichment.)
GO_CFP Term Level1	GO_CFP Term Level2	num
biological_process	cellular process	4461
	metabolic process	3725
	response to stimulus	2394
	biological regulation	2099
	regulation of biological process	1858
	developmental process	1152
	cellular component organization or biogenesis	1114
	multicellular organismal process	1073
	localization	834
	multi-organism process	739
	signaling	716
	reproduction	650			28
	reproductive process	649
	positive regulation of biological process	463
	negative regulation of biological process	401
	growth	288
	immune system process	233
	rhythmic process	80
	cell proliferation	45
	detoxification	24
	locomotion	16
	carbon utilization	5
	biological adhesion	3
	nitrogen utilization	3
	cell killing	2
	pigmentation	2
	biological_process	1
	carbohydrate utilization	1
cellular_component	cell	5575
	cell part	5545
	organelle	3881
	membrane	3397
	membrane part	2713
	organelle part	1659
	protein-containing complex	740
	extracellular region	541			19
	cell junction	347
	symplast	347
	membrane-enclosed lumen	251
	supramolecular complex	141
	extracellular region part	53
	nucleoid	15
	other organism	2
	other organism part	2
	cellular_component	1
	virion	1
	virion part	1
molecular_function	binding	4478
	catalytic activity	4023
	transcription regulator activity	619
	transporter activity	517
	molecular transducer activity	178
	molecular function regulator	146			14
	structural molecule activity	121
	antioxidant activity	72
	nutrient reservoir activity	19
	molecular carrier activity	7
	toxin activity	2
	translation regulator activity	2
	molecular_function	1
	protein tag	1
