# Supplementary material for: Cross−Talk between Transcriptome Analysis and Physiological Characterization Identifies the Genes in Response to the Low Phosphorus Stress in Malus mandshurica
Source: Int J Mol Sci. 2022 Apr 28;23(9):4896. doi: 10.3390/ijms23094896 (PMC9105917; doi:10.3390/ijms23094896)
Supplement: Supplementary file 1 [file ijms-23-04896-s001.zip › ijms-1680141-supplementary/Table S5 Classification of GO annotations in the Roots..xls]

## Sheet: 1600691664459203425
Table S5. Classification of GO annotations in the Roots. (According to GO annotation classification, use the phyper function in the R software to perform enrichment analysis, calculate Pvalue, and then perform FDR correction on Pvalue. Generally, the function with Qvalue <= 0.05 is regarded as significant enrichment.)
GO_CFP Term Level1	GO_CFP Term Level2	num
biological_process	cellular process	3787
	metabolic process	3077
	response to stimulus	2105
	biological regulation	1850
	regulation of biological process	1633
	developmental process	928
	multicellular organismal process	867
	cellular component organization or biogenesis	866
	localization	716
	signaling	685
	multi-organism process	602
	reproduction	531			27
	reproductive process	530
	positive regulation of biological process	406
	negative regulation of biological process	318
	growth	233
	immune system process	215
	rhythmic process	78
	cell proliferation	43
	detoxification	30
	locomotion	13
	biological adhesion	7
	carbon utilization	7
	nitrogen utilization	6
	cell killing	3
	pigmentation	3
	biological_process	1
cellular_component	cell	4680
	cell part	4658
	organelle	3268
	membrane	2784
	membrane part	2210			17
	organelle part	1414
	protein-containing complex	611
	extracellular region	470
	symplast	288
	cell junction	288
	membrane-enclosed lumen	219
	supramolecular complex	129
	extracellular region part	53
	nucleoid	8
	other organism	2
	other organism part	2
	cellular_component	1
molecular_function	binding	3802
	catalytic activity	3397
	transcription regulator activity	564
	transporter activity	458
	structural molecule activity	145
	molecular function regulator	137			14
	molecular transducer activity	121
	antioxidant activity	85
	nutrient reservoir activity	11
	molecular carrier activity	7
	protein tag	7
	toxin activity	2
	translation regulator activity	2
	molecular_function	1
