# Supplementary material for: Cross−Talk between Transcriptome Analysis and Physiological Characterization Identifies the Genes in Response to the Low Phosphorus Stress in Malus mandshurica
Source: Int J Mol Sci. 2022 Apr 28;23(9):4896. doi: 10.3390/ijms23094896 (PMC9105917; doi:10.3390/ijms23094896)
Supplement: Supplementary file 1 [file ijms-23-04896-s001.zip › ijms-1680141-supplementary/Table S6 Enrichment of KEGG annotation in leaves.xls]

## Sheet: 160085181010317330
Table S6. Enrichment of KEGG annotation in leaves (According to the kegg_pathway annotation classification, use the phyper function in the R software to perform enrichment analysis, calculate the Pvalue, and then perform FDR correction on the Pvalue. Generally, the function with Qvalue <= 0.05 is regarded as significant enrichment.)
KEGG Pathway Term ID	KEGG Pathway Term Desc	KEGG Pathway Term Level1	KEGG Pathway Term Level2	Term Candidate Gene Num	Total Candidate Gene Num	Term Gene Num	Total Gene Num	Rich Ratio	P value	Q value
1100	Metabolic pathways	Metabolism	Global and overview maps	1272	4188	4402	15518	0.28896	0.000424331	0.00744508
1110	Biosynthesis of secondary metabolites	Metabolism	Global and overview maps	775	4188	2411	15518	0.321443	5.53626e-10	3.05285e-08
4010	MAPK signaling pathway	Environmental Information Processing	Signal transduction	601	4188	1448	15518	0.415055	2.18233e-36	1.68476e-34
4722	Neurotrophin signaling pathway	Organismal Systems	Nervous system	573	4188	1358	15518	0.421944	4.92332e-37	4.751e-35
4624	Toll and Imd signaling pathway	Organismal Systems	Immune system	561	4188	1295	15518	0.433205	3.49669e-40	4.49908e-38
4620	Toll-like receptor signaling pathway	Organismal Systems	Immune system	560	4188	1283	15518	0.436477	2.83168e-41	1.09303e-38
4064	NF-kappa B signaling pathway	Environmental Information Processing	Signal transduction	558	4188	1283	15518	0.434918	1.45021e-40	2.7989e-38
4621	NOD-like receptor signaling pathway	Organismal Systems	Immune system	551	4188	1312	15518	0.41997	7.09071e-35	4.56169e-33
1130	Biosynthesis of antibiotics	Metabolism	Global and overview maps	280	4188	947	15518	0.295671	0.0362109	0.279515
4626	Plant-pathogen interaction	Organismal Systems	Environmental adaptation	236	4188	707	15518	0.333805	7.19387e-05	0.00198345
1120	Microbial metabolism in diverse environments	Metabolism	Global and overview maps	226	4188	805	15518	0.280745	0.249684	0.88538
4075	Plant hormone signal transduction	Environmental Information Processing	Signal transduction	225	4188	625	15518	0.36	2.91428e-07	1.40614e-05
4016	MAPK signaling pathway - plant	Environmental Information Processing	Signal transduction	170	4188	461	15518	0.368764	1.5639e-06	6.70739e-05
1230	Biosynthesis of amino acids	Metabolism	Global and overview maps	150	4188	538	15518	0.27881	0.333149	0.949723
1200	Carbon metabolism	Metabolism	Global and overview maps	146	4188	477	15518	0.30608	0.0407385	0.288077
500	Starch and sucrose metabolism	Metabolism	Carbohydrate metabolism	144	4188	424	15518	0.339623	0.000791546	0.0127307
940	Phenylpropanoid biosynthesis	Metabolism	Biosynthesis of other secondary metabolites	143	4188	430	15518	0.332558	0.00210777	0.0301333
4014	Ras signaling pathway	Environmental Information Processing	Signal transduction	120	4188	445	15518	0.269663	0.522657	1
4141	Protein processing in endoplasmic reticulum	Genetic Information Processing	Folding, sorting and degradation	111	4188	468	15518	0.237179	0.954098	1
3010	Ribosome	Genetic Information Processing	Translation	102	4188	651	15518	0.156682	1	1
4144	Endocytosis	Cellular Processes	Transport and catabolism	100	4188	426	15518	0.234742	0.958093	1
3040	Spliceosome	Genetic Information Processing	Transcription	84	4188	490	15518	0.171429	1	1
10	Glycolysis / Gluconeogenesis	Metabolism	Carbohydrate metabolism	80	4188	250	15518	0.32	0.0437253	0.288077
3013	RNA transport	Genetic Information Processing	Translation	75	4188	480	15518	0.15625	1	1
270	Cysteine and methionine metabolism	Metabolism	Amino acid metabolism	72	4188	288	15518	0.25	0.797054	1
40	Pentose and glucuronate interconversions	Metabolism	Carbohydrate metabolism	72	4188	301	15518	0.239203	0.900265	1
480	Glutathione metabolism	Metabolism	Metabolism of other amino acids	70	4188	215	15518	0.325581	0.0397643	0.288077
520	Amino sugar and nucleotide sugar metabolism	Metabolism	Carbohydrate metabolism	68	4188	254	15518	0.267717	0.555338	1
460	Cyanoamino acid metabolism	Metabolism	Metabolism of other amino acids	63	4188	223	15518	0.282511	0.358738	0.949944
561	Glycerolipid metabolism	Metabolism	Lipid metabolism	62	4188	193	15518	0.321244	0.064098	0.374876
4530	Tight junction	Cellular Processes	Cellular community - eukaryotes	61	4188	212	15518	0.287736	0.301438	0.923453
4152	AMPK signaling pathway	Environmental Information Processing	Signal transduction	61	4188	217	15518	0.281106	0.378843	0.96644
4120	Ubiquitin mediated proteolysis	Genetic Information Processing	Folding, sorting and degradation	61	4188	317	15518	0.192429	0.999529	1
4976	Bile secretion	Organismal Systems	Digestive system	60	4188	131	15518	0.458015	2.77636e-06	0.000107167
941	Flavonoid biosynthesis	Metabolism	Biosynthesis of other secondary metabolites	60	4188	147	15518	0.408163	0.000182588	0.00440494
4218	Cellular senescence	Cellular Processes	Cell growth and death	60	4188	211	15518	0.28436	0.341387	0.949944
2010	ABC transporters	Environmental Information Processing	Membrane transport	59	4188	140	15518	0.421429	7.15814e-05	0.00198345
620	Pyruvate metabolism	Metabolism	Carbohydrate metabolism	58	4188	169	15518	0.343195	0.0209398	0.192446
4146	Peroxisome	Cellular Processes	Transport and catabolism	58	4188	204	15518	0.284314	0.345296	0.949944
3018	RNA degradation	Genetic Information Processing	Folding, sorting and degradation	58	4188	252	15518	0.230159	0.935572	1
4151	PI3K-Akt signaling pathway	Environmental Information Processing	Signal transduction	57	4188	253	15518	0.225296	0.955797	1
4915	Estrogen signaling pathway	Organismal Systems	Endocrine system	56	4188	137	15518	0.408759	0.000281486	0.00598071
592	alpha-Linolenic acid metabolism	Metabolism	Lipid metabolism	55	4188	124	15518	0.443548	2.24702e-05	0.000788498
5418	Fluid shear stress and atherosclerosis	Human Diseases	Cardiovascular diseases	54	4188	132	15518	0.409091	0.000349641	0.00674808
4213	Longevity regulating pathway - multiple species	Organismal Systems	Aging	54	4188	196	15518	0.27551	0.456323	1
4712	Circadian rhythm - plant	Organismal Systems	Environmental adaptation	53	4188	147	15518	0.360544	0.00966282	0.110445
4910	Insulin signaling pathway	Organismal Systems	Endocrine system	53	4188	190	15518	0.278947	0.415738	0.996737
564	Glycerophospholipid metabolism	Metabolism	Lipid metabolism	53	4188	195	15518	0.271795	0.503341	1
52	Galactose metabolism	Metabolism	Carbohydrate metabolism	52	4188	140	15518	0.371429	0.00532634	0.0685322
4070	Phosphatidylinositol signaling system	Environmental Information Processing	Signal transduction	51	4188	181	15518	0.281768	0.386012	0.973861
3015	mRNA surveillance pathway	Genetic Information Processing	Translation	51	4188	304	15518	0.167763	0.999992	1
983	Drug metabolism - other enzymes	Metabolism	Xenobiotics biodegradation and metabolism	50	4188	177	15518	0.282486	0.379664	0.96644
630	Glyoxylate and dicarboxylate metabolism	Metabolism	Carbohydrate metabolism	49	4188	156	15518	0.314103	0.123854	0.646049
4922	Glucagon signaling pathway	Organismal Systems	Endocrine system	49	4188	160	15518	0.30625	0.170119	0.746847
4114	Oocyte meiosis	Cellular Processes	Cell growth and death	49	4188	242	15518	0.202479	0.994094	1
4110	Cell cycle	Cellular Processes	Cell growth and death	49	4188	245	15518	0.2	0.995691	1
1212	Fatty acid metabolism	Metabolism	Global and overview maps	48	4188	134	15518	0.358209	0.0151025	0.15341
4714	Thermogenesis	Organismal Systems	Environmental adaptation	48	4188	325	15518	0.147692	1	1
5200	Pathways in cancer	Human Diseases	Cancers: Overview	47	4188	155	15518	0.303226	0.196867	0.815825
4612	Antigen processing and presentation	Organismal Systems	Immune system	47	4188	182	15518	0.258242	0.666183	1
562	Inositol phosphate metabolism	Metabolism	Carbohydrate metabolism	45	4188	191	15518	0.235602	0.87709	1
4142	Lysosome	Cellular Processes	Transport and catabolism	45	4188	214	15518	0.21028	0.982071	1
4138	Autophagy - yeast	Cellular Processes	Transport and catabolism	45	4188	251	15518	0.179283	0.999735	1
4728	Dopaminergic synapse	Organismal Systems	Nervous system	44	4188	144	15518	0.305556	0.189962	0.805774
4217	Necroptosis	Cellular Processes	Cell growth and death	42	4188	138	15518	0.304348	0.204777	0.815825
4113	Meiosis - yeast	Cellular Processes	Cell growth and death	42	4188	167	15518	0.251497	0.731536	1
230	Purine metabolism	Metabolism	Nucleotide metabolism	42	4188	202	15518	0.207921	0.983107	1
4111	Cell cycle - yeast	Cellular Processes	Cell growth and death	42	4188	213	15518	0.197183	0.994705	1
4140	Autophagy - animal	Cellular Processes	Transport and catabolism	42	4188	247	15518	0.17004	0.999928	1
1210	2-Oxocarboxylic acid metabolism	Metabolism	Global and overview maps	41	4188	135	15518	0.303704	0.212647	0.820819
51	Fructose and mannose metabolism	Metabolism	Carbohydrate metabolism	41	4188	145	15518	0.282759	0.393539	0.986404
710	Carbon fixation in photosynthetic organisms	Metabolism	Energy metabolism	41	4188	150	15518	0.273333	0.493107	1
260	Glycine, serine and threonine metabolism	Metabolism	Amino acid metabolism	41	4188	184	15518	0.222826	0.939319	1
860	Porphyrin and chlorophyll metabolism	Metabolism	Metabolism of cofactors and vitamins	40	4188	105	15518	0.380952	0.00832763	0.100452
980	Metabolism of xenobiotics by cytochrome P450	Metabolism	Xenobiotics biodegradation and metabolism	40	4188	137	15518	0.291971	0.308784	0.925751
982	Drug metabolism - cytochrome P450	Metabolism	Xenobiotics biodegradation and metabolism	40	4188	137	15518	0.291971	0.308784	0.925751
53	Ascorbate and aldarate metabolism	Metabolism	Carbohydrate metabolism	38	4188	118	15518	0.322034	0.120603	0.637707
3460	Fanconi anemia pathway	Genetic Information Processing	Replication and repair	38	4188	180	15518	0.211111	0.971792	1
30	Pentose phosphate pathway	Metabolism	Carbohydrate metabolism	37	4188	97	15518	0.381443	0.0106173	0.117094
71	Fatty acid degradation	Metabolism	Lipid metabolism	37	4188	105	15518	0.352381	0.0384393	0.285338
4071	Sphingolipid signaling pathway	Environmental Information Processing	Signal transduction	37	4188	158	15518	0.234177	0.866464	1
4810	Regulation of actin cytoskeleton	Cellular Processes	Cell motility	37	4188	158	15518	0.234177	0.866464	1
4022	cGMP-PKG signaling pathway	Environmental Information Processing	Signal transduction	37	4188	174	15518	0.212644	0.966341	1
4371	Apelin signaling pathway	Environmental Information Processing	Signal transduction	37	4188	203	15518	0.182266	0.998736	1
5034	Alcoholism	Human Diseases	Substance dependence	36	4188	97	15518	0.371134	0.0183993	0.177553
900	Terpenoid backbone biosynthesis	Metabolism	Metabolism of terpenoids and polyketides	36	4188	99	15518	0.363636	0.0254546	0.223306
680	Methane metabolism	Metabolism	Energy metabolism	36	4188	112	15518	0.321429	0.130701	0.672672
280	Valine, leucine and isoleucine degradation	Metabolism	Amino acid metabolism	36	4188	130	15518	0.276923	0.461238	1
4921	Oxytocin signaling pathway	Organismal Systems	Endocrine system	36	4188	163	15518	0.220859	0.936422	1
4310	Wnt signaling pathway	Environmental Information Processing	Signal transduction	36	4188	169	15518	0.213018	0.963544	1
4145	Phagosome	Cellular Processes	Transport and catabolism	36	4188	184	15518	0.195652	0.99254	1
5152	Tuberculosis	Human Diseases	Infectious diseases: Bacterial	35	4188	132	15518	0.265152	0.581997	1
1524	Platinum drug resistance	Human Diseases	Drug resistance: Antineoplastic	34	4188	75	15518	0.453333	0.000479563	0.00804832
4261	Adrenergic signaling in cardiomyocytes	Organismal Systems	Circulatory system	34	4188	132	15518	0.257576	0.657516	1
195	Photosynthesis	Metabolism	Energy metabolism	34	4188	139	15518	0.244604	0.777645	1
360	Phenylalanine metabolism	Metabolism	Amino acid metabolism	33	4188	99	15518	0.333333	0.0963361	0.531225
350	Tyrosine metabolism	Metabolism	Amino acid metabolism	32	4188	76	15518	0.421053	0.00306036	0.0407345
600	Sphingolipid metabolism	Metabolism	Lipid metabolism	32	4188	109	15518	0.293578	0.321375	0.925751
4211	Longevity regulating pathway	Organismal Systems	Aging	32	4188	142	15518	0.225352	0.904392	1
4068	FoxO signaling pathway	Environmental Information Processing	Signal transduction	32	4188	163	15518	0.196319	0.98864	1
511	Other glycan degradation	Metabolism	Glycan biosynthesis and metabolism	31	4188	85	15518	0.364706	0.034753	0.279472
20	Citrate cycle (TCA cycle)	Metabolism	Carbohydrate metabolism	31	4188	118	15518	0.262712	0.604635	1
4666	Fc gamma R-mediated phagocytosis	Organismal Systems	Immune system	31	4188	133	15518	0.233083	0.855536	1
5203	Viral carcinogenesis	Human Diseases	Cancers: Overview	31	4188	153	15518	0.202614	0.978439	1
4013	MAPK signaling pathway - fly	Environmental Information Processing	Signal transduction	31	4188	154	15518	0.201299	0.980688	1
5145	Toxoplasmosis	Human Diseases	Infectious diseases: Parasitic	30	4188	77	15518	0.38961	0.0145759	0.152062
5225	Hepatocellular carcinoma	Human Diseases	Cancers: Specific types	30	4188	88	15518	0.340909	0.0852206	0.483752
380	Tryptophan metabolism	Metabolism	Amino acid metabolism	30	4188	92	15518	0.326087	0.136221	0.674117
4024	cAMP signaling pathway	Environmental Information Processing	Signal transduction	30	4188	114	15518	0.263158	0.599863	1
240	Pyrimidine metabolism	Metabolism	Nucleotide metabolism	30	4188	121	15518	0.247934	0.738733	1
4210	Apoptosis	Cellular Processes	Cell growth and death	30	4188	138	15518	0.217391	0.934756	1
4150	mTOR signaling pathway	Environmental Information Processing	Signal transduction	30	4188	139	15518	0.215827	0.940736	1
62	Fatty acid elongation	Metabolism	Lipid metabolism	29	4188	79	15518	0.367089	0.0369307	0.279515
130	Ubiquinone and other terpenoid-quinone biosynthesis	Metabolism	Metabolism of cofactors and vitamins	29	4188	80	15518	0.3625	0.0434074	0.288077
4214	Apoptosis - fly	Cellular Processes	Cell growth and death	29	4188	90	15518	0.322222	0.157876	0.716941
330	Arginine and proline metabolism	Metabolism	Amino acid metabolism	29	4188	112	15518	0.258929	0.638524	1
4011	MAPK signaling pathway - yeast	Environmental Information Processing	Signal transduction	29	4188	137	15518	0.211679	0.952221	1
4721	Synaptic vesicle cycle	Organismal Systems	Nervous system	29	4188	142	15518	0.204225	0.971776	1
4212	Longevity regulating pathway - worm	Organismal Systems	Aging	29	4188	155	15518	0.187097	0.993899	1
5204	Chemical carcinogenesis	Human Diseases	Cancers: Overview	28	4188	56	15518	0.5	0.000201186	0.00456809
100	Steroid biosynthesis	Metabolism	Lipid metabolism	28	4188	57	15518	0.491228	0.000294387	0.00598071
5134	Legionellosis	Human Diseases	Infectious diseases: Bacterial	28	4188	72	15518	0.388889	0.0183462	0.177553
61	Fatty acid biosynthesis	Metabolism	Lipid metabolism	28	4188	77	15518	0.363636	0.0448235	0.288077
970	Aminoacyl-tRNA biosynthesis	Genetic Information Processing	Translation	28	4188	178	15518	0.157303	0.999881	1
960	Tropane, piperidine and pyridine alkaloid biosynthesis	Metabolism	Biosynthesis of other secondary metabolites	27	4188	55	15518	0.490909	0.000380536	0.00699461
5322	Systemic lupus erythematosus	Human Diseases	Immune diseases	27	4188	61	15518	0.442623	0.00270038	0.0372267
945	Stilbenoid, diarylheptanoid and gingerol biosynthesis	Metabolism	Biosynthesis of other secondary metabolites	27	4188	74	15518	0.364865	0.0462714	0.288077
5162	Measles	Human Diseases	Infectious diseases: Viral	27	4188	74	15518	0.364865	0.0462714	0.288077
400	Phenylalanine, tyrosine and tryptophan biosynthesis	Metabolism	Amino acid metabolism	27	4188	89	15518	0.303371	0.272408	0.906462
4020	Calcium signaling pathway	Environmental Information Processing	Signal transduction	27	4188	98	15518	0.27551	0.488357	1
2024	Quorum sensing	Cellular Processes	Cellular community - prokaryotes	27	4188	102	15518	0.264706	0.584581	1
5165	Human papillomavirus infection	Human Diseases	Infectious diseases: Viral	27	4188	150	15518	0.18	0.996351	1
4115	p53 signaling pathway	Cellular Processes	Cell growth and death	26	4188	63	15518	0.412698	0.00972828	0.110445
591	Linoleic acid metabolism	Metabolism	Lipid metabolism	26	4188	97	15518	0.268041	0.555043	1
5169	Epstein-Barr virus infection	Human Diseases	Infectious diseases: Viral	26	4188	128	15518	0.203125	0.967784	1
5170	Human immunodeficiency virus 1 infection	Human Diseases	Infectious diseases: Viral	26	4188	130	15518	0.2	0.974325	1
720	Carbon fixation pathways in prokaryotes	Metabolism	Energy metabolism	25	4188	80	15518	0.3125	0.228622	0.856776
4912	GnRH signaling pathway	Organismal Systems	Endocrine system	25	4188	80	15518	0.3125	0.228622	0.856776
3320	PPAR signaling pathway	Organismal Systems	Endocrine system	25	4188	84	15518	0.297619	0.320739	0.925751
4520	Adherens junction	Cellular Processes	Cellular community - eukaryotes	25	4188	85	15518	0.294118	0.345365	0.949944
3008	Ribosome biogenesis in eukaryotes	Genetic Information Processing	Translation	25	4188	191	15518	0.13089	0.999999	1
410	beta-Alanine metabolism	Metabolism	Metabolism of other amino acids	24	4188	80	15518	0.3	0.309739	0.925751
590	Arachidonic acid metabolism	Metabolism	Lipid metabolism	23	4188	60	15518	0.383333	0.0362613	0.279515
5206	MicroRNAs in cancer	Human Diseases	Cancers: Overview	23	4188	64	15518	0.359375	0.0729068	0.42003
4920	Adipocytokine signaling pathway	Organismal Systems	Endocrine system	23	4188	80	15518	0.2875	0.402191	0.986882
4914	Progesterone-mediated oocyte maturation	Organismal Systems	Endocrine system	23	4188	93	15518	0.247312	0.724833	1
3020	RNA polymerase	Genetic Information Processing	Transcription	23	4188	106	15518	0.216981	0.912531	1
4072	Phospholipase D signaling pathway	Environmental Information Processing	Signal transduction	23	4188	111	15518	0.207207	0.94847	1
5016	Huntington disease	Human Diseases	Neurodegenerative diseases	23	4188	165	15518	0.139394	0.999983	1
190	Oxidative phosphorylation	Metabolism	Energy metabolism	23	4188	209	15518	0.110048	1	1
531	Glycosaminoglycan degradation	Metabolism	Glycan biosynthesis and metabolism	22	4188	58	15518	0.37931	0.044885	0.288077
4270	Vascular smooth muscle contraction	Organismal Systems	Circulatory system	22	4188	67	15518	0.328358	0.172201	0.746847
4540	Gap junction	Cellular Processes	Cellular community - eukaryotes	22	4188	67	15518	0.328358	0.172201	0.746847
140	Steroid hormone biosynthesis	Metabolism	Lipid metabolism	22	4188	70	15518	0.314286	0.237599	0.857134
4962	Vasopressin-regulated water reabsorption	Organismal Systems	Excretory system	22	4188	79	15518	0.278481	0.474115	1
906	Carotenoid biosynthesis	Metabolism	Metabolism of terpenoids and polyketides	22	4188	80	15518	0.275	0.501396	1
4720	Long-term potentiation	Organismal Systems	Nervous system	22	4188	82	15518	0.268293	0.555028	1
510	N-Glycan biosynthesis	Metabolism	Glycan biosynthesis and metabolism	22	4188	96	15518	0.229167	0.84562	1
4510	Focal adhesion	Cellular Processes	Cellular community - eukaryotes	22	4188	98	15518	0.22449	0.871899	1
3440	Homologous recombination	Genetic Information Processing	Replication and repair	22	4188	147	15518	0.14966	0.999836	1
4925	Aldosterone synthesis and secretion	Organismal Systems	Endocrine system	21	4188	51	15518	0.411765	0.0195331	0.183897
5230	Central carbon metabolism in cancer	Human Diseases	Cancers: Overview	21	4188	55	15518	0.381818	0.0459875	0.288077
4723	Retrograde endocannabinoid signaling	Organismal Systems	Nervous system	21	4188	110	15518	0.190909	0.97926	1
4928	Parathyroid hormone synthesis, secretion and action	Organismal Systems	Endocrine system	21	4188	117	15518	0.179487	0.99185	1
950	Isoquinoline alkaloid biosynthesis	Metabolism	Biosynthesis of other secondary metabolites	20	4188	44	15518	0.454545	0.0064364	0.0801435
4015	Rap1 signaling pathway	Environmental Information Processing	Signal transduction	20	4188	62	15518	0.322581	0.211454	0.820819
830	Retinol metabolism	Metabolism	Metabolism of cofactors and vitamins	20	4188	63	15518	0.31746	0.235518	0.857134
5164	Influenza A	Human Diseases	Infectious diseases: Viral	20	4188	77	15518	0.25974	0.622338	1
310	Lysine degradation	Metabolism	Amino acid metabolism	20	4188	83	15518	0.240964	0.760997	1
250	Alanine, aspartate and glutamate metabolism	Metabolism	Amino acid metabolism	20	4188	104	15518	0.192308	0.97456	1
4932	Non-alcoholic fatty liver disease (NAFLD)	Human Diseases	Endocrine and metabolic diseases	20	4188	106	15518	0.188679	0.98035	1
3030	DNA replication	Genetic Information Processing	Replication and repair	20	4188	137	15518	0.145985	0.999832	1
5166	Human T-cell leukemia virus 1 infection	Human Diseases	Infectious diseases: Viral	20	4188	141	15518	0.141844	0.999916	1
1040	Biosynthesis of unsaturated fatty acids	Metabolism	Lipid metabolism	19	4188	53	15518	0.358491	0.0989213	0.537798
450	Selenocompound metabolism	Metabolism	Metabolism of other amino acids	19	4188	62	15518	0.306452	0.300667	0.923453
4062	Chemokine signaling pathway	Organismal Systems	Immune system	19	4188	72	15518	0.263889	0.590306	1
5010	Alzheimer disease	Human Diseases	Neurodegenerative diseases	19	4188	127	15518	0.149606	0.999598	1
4750	Inflammatory mediator regulation of TRP channels	Organismal Systems	Sensory system	18	4188	53	15518	0.339623	0.160597	0.720819
4657	IL-17 signaling pathway	Organismal Systems	Immune system	18	4188	55	15518	0.327273	0.207127	0.815825
4927	Cortisol synthesis and secretion	Organismal Systems	Endocrine system	18	4188	55	15518	0.327273	0.207127	0.815825
909	Sesquiterpenoid and triterpenoid biosynthesis	Metabolism	Metabolism of terpenoids and polyketides	18	4188	56	15518	0.321429	0.232503	0.857134
920	Sulfur metabolism	Metabolism	Energy metabolism	18	4188	63	15518	0.285714	0.435396	1
4931	Insulin resistance	Human Diseases	Endocrine and metabolic diseases	18	4188	64	15518	0.28125	0.465853	1
4926	Relaxin signaling pathway	Organismal Systems	Endocrine system	18	4188	72	15518	0.25	0.690887	1
513	Various types of N-glycan biosynthesis	Metabolism	Glycan biosynthesis and metabolism	18	4188	73	15518	0.246575	0.714917	1
910	Nitrogen metabolism	Metabolism	Energy metabolism	18	4188	86	15518	0.209302	0.920964	1
4341	Hedgehog signaling pathway - fly	Environmental Information Processing	Signal transduction	18	4188	101	15518	0.178218	0.988598	1
4710	Circadian rhythm	Organismal Systems	Environmental adaptation	18	4188	103	15518	0.174757	0.99146	1
625	Chloroalkane and chloroalkene degradation	Metabolism	Xenobiotics biodegradation and metabolism	17	4188	28	15518	0.607143	0.000181875	0.00440494
905	Brassinosteroid biosynthesis	Metabolism	Metabolism of terpenoids and polyketides	17	4188	49	15518	0.346939	0.145852	0.695049
4380	Osteoclast differentiation	Organismal Systems	Development	17	4188	57	15518	0.298246	0.361766	0.949944
4916	Melanogenesis	Organismal Systems	Endocrine system	17	4188	57	15518	0.298246	0.361766	0.949944
5231	Choline metabolism in cancer	Human Diseases	Cancers: Overview	17	4188	57	15518	0.298246	0.361766	0.949944
4917	Prolactin signaling pathway	Organismal Systems	Endocrine system	17	4188	64	15518	0.265625	0.578054	1
220	Arginine biosynthesis	Metabolism	Amino acid metabolism	17	4188	70	15518	0.242857	0.736568	1
4550	Signaling pathways regulating pluripotency of stem cells	Cellular Processes	Cellular community - eukaryotes	17	4188	86	15518	0.197674	0.952753	1
3420	Nucleotide excision repair	Genetic Information Processing	Replication and repair	17	4188	148	15518	0.114865	0.999999	1
4668	TNF signaling pathway	Environmental Information Processing	Signal transduction	16	4188	40	15518	0.4	0.0505121	0.299965
4216	Ferroptosis	Cellular Processes	Cell growth and death	16	4188	53	15518	0.301887	0.347973	0.949944
640	Propanoate metabolism	Metabolism	Carbohydrate metabolism	16	4188	60	15518	0.266667	0.57143	1
565	Ether lipid metabolism	Metabolism	Lipid metabolism	16	4188	61	15518	0.262295	0.601502	1
4727	GABAergic synapse	Organismal Systems	Nervous system	16	4188	86	15518	0.186047	0.973591	1
4066	HIF-1 signaling pathway	Environmental Information Processing	Signal transduction	16	4188	89	15518	0.179775	0.982696	1
4137	Mitophagy - animal	Cellular Processes	Transport and catabolism	16	4188	114	15518	0.140351	0.999713	1
402	Benzoxazinoid biosynthesis	Metabolism	Biosynthesis of other secondary metabolites	15	4188	22	15518	0.681818	6.47826e-05	0.00198345
5130	Pathogenic Escherichia coli infection	Human Diseases	Infectious diseases: Bacterial	15	4188	32	15518	0.46875	0.0124597	0.133596
514	Other types of O-glycan biosynthesis	Metabolism	Glycan biosynthesis and metabolism	15	4188	42	15518	0.357143	0.136122	0.674117
604	Glycosphingolipid biosynthesis - ganglio series	Metabolism	Glycan biosynthesis and metabolism	15	4188	42	15518	0.357143	0.136122	0.674117
5133	Pertussis	Human Diseases	Infectious diseases: Bacterial	15	4188	51	15518	0.294118	0.399306	0.986882
73	Cutin, suberine and wax biosynthesis	Metabolism	Lipid metabolism	15	4188	54	15518	0.277778	0.499563	1
4919	Thyroid hormone signaling pathway	Organismal Systems	Endocrine system	15	4188	74	15518	0.202703	0.928138	1
3410	Base excision repair	Genetic Information Processing	Replication and repair	15	4188	78	15518	0.192308	0.957152	1
4360	Axon guidance	Organismal Systems	Development	15	4188	86	15518	0.174419	0.986263	1
4139	Mitophagy - yeast	Cellular Processes	Transport and catabolism	15	4188	102	15518	0.147059	0.998999	1
5012	Parkinson disease	Human Diseases	Neurodegenerative diseases	15	4188	110	15518	0.136364	0.999765	1
4713	Circadian entrainment	Organismal Systems	Environmental adaptation	14	4188	48	15518	0.291667	0.420094	1
4625	C-type lectin receptor signaling pathway	Organismal Systems	Immune system	14	4188	49	15518	0.285714	0.454868	1
4660	T cell receptor signaling pathway	Organismal Systems	Immune system	14	4188	49	15518	0.285714	0.454868	1
4924	Renin secretion	Organismal Systems	Endocrine system	14	4188	51	15518	0.27451	0.523527	1
4974	Protein digestion and absorption	Organismal Systems	Digestive system	14	4188	57	15518	0.245614	0.707632	1
5161	Hepatitis B	Human Diseases	Infectious diseases: Viral	14	4188	61	15518	0.229508	0.802388	1
904	Diterpenoid biosynthesis	Metabolism	Metabolism of terpenoids and polyketides	14	4188	73	15518	0.191781	0.95362	1
4340	Hedgehog signaling pathway	Environmental Information Processing	Signal transduction	14	4188	76	15518	0.184211	0.969475	1
4390	Hippo signaling pathway	Environmental Information Processing	Signal transduction	14	4188	103	15518	0.135922	0.999666	1
3430	Mismatch repair	Genetic Information Processing	Replication and repair	14	4188	127	15518	0.110236	0.999997	1
196	Photosynthesis - antenna proteins	Metabolism	Energy metabolism	13	4188	29	15518	0.448276	0.0292586	0.240294
780	Biotin metabolism	Metabolism	Metabolism of cofactors and vitamins	13	4188	34	15518	0.382353	0.10184	0.545974
4745	Phototransduction - fly	Organismal Systems	Sensory system	13	4188	36	15518	0.361111	0.14789	0.696166
730	Thiamine metabolism	Metabolism	Metabolism of cofactors and vitamins	13	4188	42	15518	0.309524	0.334618	0.949723
4913	Ovarian steroidogenesis	Organismal Systems	Endocrine system	13	4188	44	15518	0.295455	0.406241	0.986882
4918	Thyroid hormone synthesis	Organismal Systems	Endocrine system	13	4188	44	15518	0.295455	0.406241	0.986882
4970	Salivary secretion	Organismal Systems	Digestive system	13	4188	45	15518	0.288889	0.442426	1
5205	Proteoglycans in cancer	Human Diseases	Cancers: Overview	13	4188	47	15518	0.276596	0.514048	1
5202	Transcriptional misregulation in cancer	Human Diseases	Cancers: Overview	13	4188	56	15518	0.232143	0.78199	1
4724	Glutamatergic synapse	Organismal Systems	Nervous system	13	4188	65	15518	0.2	0.924782	1
4611	Platelet activation	Organismal Systems	Immune system	13	4188	77	15518	0.168831	0.986845	1
603	Glycosphingolipid biosynthesis - globo and isoglobo series	Metabolism	Glycan biosynthesis and metabolism	12	4188	20	15518	0.6	0.00192588	0.0285919
4744	Phototransduction	Organismal Systems	Sensory system	12	4188	26	15518	0.461538	0.0279029	0.239345
4740	Olfactory transduction	Organismal Systems	Sensory system	12	4188	33	15518	0.363636	0.154167	0.708434
4971	Gastric acid secretion	Organismal Systems	Digestive system	12	4188	33	15518	0.363636	0.154167	0.708434
290	Valine, leucine and isoleucine biosynthesis	Metabolism	Amino acid metabolism	12	4188	39	15518	0.307692	0.353567	0.949944
5226	Gastric cancer	Human Diseases	Cancers: Specific types	12	4188	44	15518	0.272727	0.540324	1
4972	Pancreatic secretion	Organismal Systems	Digestive system	12	4188	54	15518	0.222222	0.826798	1
4130	SNARE interactions in vesicular transport	Genetic Information Processing	Folding, sorting and degradation	12	4188	72	15518	0.166667	0.986187	1
4961	Endocrine and other factor-regulated calcium reabsorption	Organismal Systems	Excretory system	12	4188	78	15518	0.153846	0.99496	1
4978	Mineral absorption	Organismal Systems	Digestive system	11	4188	32	15518	0.34375	0.224708	0.856776
340	Histidine metabolism	Metabolism	Amino acid metabolism	11	4188	33	15518	0.333333	0.259979	0.895998
4622	RIG-I-like receptor signaling pathway	Organismal Systems	Immune system	11	4188	34	15518	0.323529	0.296934	0.923453
563	Glycosylphosphatidylinositol (GPI)-anchor biosynthesis	Metabolism	Glycan biosynthesis and metabolism	11	4188	57	15518	0.192982	0.93217	1
770	Pantothenate and CoA biosynthesis	Metabolism	Metabolism of cofactors and vitamins	11	4188	64	15518	0.171875	0.976446	1
5110	Vibrio cholerae infection	Human Diseases	Infectious diseases: Bacterial	11	4188	64	15518	0.171875	0.976446	1
5167	Kaposi sarcoma-associated herpesvirus infection	Human Diseases	Infectious diseases: Viral	11	4188	68	15518	0.161765	0.987788	1
3060	Protein export	Genetic Information Processing	Folding, sorting and degradation	11	4188	89	15518	0.123596	0.99976	1
333	Prodigiosin biosynthesis	Metabolism	Biosynthesis of other secondary metabolites	10	4188	15	15518	0.666667	0.00151258	0.0233542
4320	Dorso-ventral axis formation	Organismal Systems	Development	10	4188	28	15518	0.357143	0.200879	0.815825
4923	Regulation of lipolysis in adipocytes	Organismal Systems	Endocrine system	10	4188	29	15518	0.344828	0.236822	0.857134
943	Isoflavonoid biosynthesis	Metabolism	Biosynthesis of other secondary metabolites	10	4188	30	15518	0.333333	0.274882	0.906877
5014	Amyotrophic lateral sclerosis (ALS)	Human Diseases	Neurodegenerative diseases	10	4188	35	15518	0.285714	0.479999	1
5031	Amphetamine addiction	Human Diseases	Substance dependence	10	4188	40	15518	0.25	0.66971	1
4659	Th17 cell differentiation	Organismal Systems	Immune system	10	4188	46	15518	0.217391	0.833592	1
4662	B cell receptor signaling pathway	Organismal Systems	Immune system	10	4188	47	15518	0.212766	0.853517	1
790	Folate biosynthesis	Metabolism	Metabolism of cofactors and vitamins	10	4188	48	15518	0.208333	0.871507	1
5142	Chagas disease (American trypanosomiasis)	Human Diseases	Infectious diseases: Parasitic	10	4188	48	15518	0.208333	0.871507	1
5163	Human cytomegalovirus infection	Human Diseases	Infectious diseases: Viral	10	4188	52	15518	0.192308	0.926382	1
5168	Herpes simplex infection	Human Diseases	Infectious diseases: Viral	10	4188	112	15518	0.0892857	1	1
4911	Insulin secretion	Organismal Systems	Endocrine system	9	4188	19	15518	0.473684	0.0456688	0.288077
4930	Type II diabetes mellitus	Human Diseases	Endocrine and metabolic diseases	9	4188	24	15518	0.375	0.174461	0.748245
5140	Leishmaniasis	Human Diseases	Infectious diseases: Parasitic	9	4188	26	15518	0.346154	0.250017	0.88538
1523	Antifolate resistance	Human Diseases	Drug resistance: Antineoplastic	9	4188	27	15518	0.333333	0.291285	0.923453
4726	Serotonergic synapse	Organismal Systems	Nervous system	9	4188	29	15518	0.310345	0.377888	0.96644
760	Nicotinate and nicotinamide metabolism	Metabolism	Metabolism of cofactors and vitamins	9	4188	46	15518	0.195652	0.907364	1
261	Monobactam biosynthesis	Metabolism	Biosynthesis of other secondary metabolites	9	4188	72	15518	0.125	0.999132	1
4350	TGF-beta signaling pathway	Environmental Information Processing	Signal transduction	9	4188	87	15518	0.103448	0.999966	1
4122	Sulfur relay system	Genetic Information Processing	Folding, sorting and degradation	8	4188	20	15518	0.4	0.145019	0.695049
2020	Two-component system	Environmental Information Processing	Signal transduction	8	4188	23	15518	0.347826	0.264487	0.903471
965	Betalain biosynthesis	Metabolism	Biosynthesis of other secondary metabolites	8	4188	25	15518	0.32	0.355905	0.949944
2026	Biofilm formation - Escherichia coli	Cellular Processes	Cellular community - prokaryotes	8	4188	29	15518	0.275862	0.541467	1
4934	Cushing syndrome	Human Diseases	Endocrine and metabolic diseases	8	4188	30	15518	0.266667	0.584898	1
4650	Natural killer cell mediated cytotoxicity	Organismal Systems	Immune system	8	4188	39	15518	0.205128	0.864349	1
4370	VEGF signaling pathway	Environmental Information Processing	Signal transduction	8	4188	43	15518	0.186047	0.925917	1
3050	Proteasome	Genetic Information Processing	Folding, sorting and degradation	8	4188	110	15518	0.0727273	1	1
232	Caffeine metabolism	Metabolism	Biosynthesis of other secondary metabolites	7	4188	12	15518	0.583333	0.0217781	0.195496
4664	Fc epsilon RI signaling pathway	Organismal Systems	Immune system	7	4188	25	15518	0.28	0.530294	1
5132	Salmonella infection	Human Diseases	Infectious diseases: Bacterial	7	4188	28	15518	0.25	0.663525	1
4725	Cholinergic synapse	Organismal Systems	Nervous system	7	4188	29	15518	0.241379	0.702361	1
5215	Prostate cancer	Human Diseases	Cancers: Specific types	7	4188	29	15518	0.241379	0.702361	1
5120	Epithelial cell signaling in Helicobacter pylori infection	Human Diseases	Infectious diseases: Bacterial	7	4188	45	15518	0.155556	0.976741	1
4391	Hippo signaling pathway - fly	Environmental Information Processing	Signal transduction	7	4188	71	15518	0.0985915	0.999907	1
300	Lysine biosynthesis	Metabolism	Amino acid metabolism	7	4188	76	15518	0.0921053	0.999971	1
4136	Autophagy - other	Cellular Processes	Transport and catabolism	7	4188	94	15518	0.0744681	1	1
3022	Basal transcription factors	Genetic Information Processing	Transcription	7	4188	100	15518	0.07	1	1
981	Insect hormone biosynthesis	Metabolism	Metabolism of terpenoids and polyketides	6	4188	10	15518	0.6	0.0286185	0.240146
903	Limonene and pinene degradation	Metabolism	Metabolism of terpenoids and polyketides	6	4188	11	15518	0.545455	0.048802	0.294337
4977	Vitamin digestion and absorption	Organismal Systems	Digestive system	6	4188	11	15518	0.545455	0.048802	0.294337
5410	Hypertrophic cardiomyopathy (HCM)	Human Diseases	Cardiovascular diseases	6	4188	19	15518	0.315789	0.408823	0.986882
5100	Bacterial invasion of epithelial cells	Human Diseases	Infectious diseases: Bacterial	6	4188	25	15518	0.24	0.704081	1
5214	Glioma	Human Diseases	Cancers: Specific types	6	4188	25	15518	0.24	0.704081	1
908	Zeatin biosynthesis	Metabolism	Metabolism of terpenoids and polyketides	6	4188	26	15518	0.230769	0.742145	1
4973	Carbohydrate digestion and absorption	Organismal Systems	Digestive system	6	4188	28	15518	0.214286	0.807374	1
5131	Shigellosis	Human Diseases	Infectious diseases: Bacterial	6	4188	31	15518	0.193548	0.880101	1
650	Butanoate metabolism	Metabolism	Carbohydrate metabolism	6	4188	32	15518	0.1875	0.898524	1
740	Riboflavin metabolism	Metabolism	Metabolism of cofactors and vitamins	6	4188	40	15518	0.15	0.97655	1
5323	Rheumatoid arthritis	Human Diseases	Immune diseases	6	4188	44	15518	0.136364	0.989502	1
670	One carbon pool by folate	Metabolism	Metabolism of cofactors and vitamins	6	4188	45	15518	0.133333	0.991465	1
4966	Collecting duct acid secretion	Organismal Systems	Excretory system	6	4188	54	15518	0.111111	0.998792	1
4933	AGE-RAGE signaling pathway in diabetic complications	Human Diseases	Endocrine and metabolic diseases	5	4188	13	15518	0.384615	0.258478	0.895998
4975	Fat digestion and absorption	Organismal Systems	Digestive system	5	4188	13	15518	0.384615	0.258478	0.895998
361	Chlorocyclohexane and chlorobenzene degradation	Metabolism	Xenobiotics biodegradation and metabolism	5	4188	14	15518	0.357143	0.31885	0.925751
364	Fluorobenzoate degradation	Metabolism	Xenobiotics biodegradation and metabolism	5	4188	14	15518	0.357143	0.31885	0.925751
4964	Proximal tubule bicarbonate reclamation	Organismal Systems	Excretory system	5	4188	14	15518	0.357143	0.31885	0.925751
623	Toluene degradation	Metabolism	Xenobiotics biodegradation and metabolism	5	4188	15	15518	0.333333	0.380567	0.96644
902	Monoterpenoid biosynthesis	Metabolism	Metabolism of terpenoids and polyketides	5	4188	16	15518	0.3125	0.442019	1
5222	Small cell lung cancer	Human Diseases	Cancers: Specific types	5	4188	18	15518	0.277778	0.558969	1
660	C5-Branched dibasic acid metabolism	Metabolism	Carbohydrate metabolism	5	4188	19	15518	0.263158	0.612592	1
1220	Degradation of aromatic compounds	Metabolism	Global and overview maps	5	4188	19	15518	0.263158	0.612592	1
4670	Leukocyte transendothelial migration	Organismal Systems	Immune system	5	4188	19	15518	0.263158	0.612592	1
521	Streptomycin biosynthesis	Metabolism	Biosynthesis of other secondary metabolites	5	4188	20	15518	0.25	0.662184	1
440	Phosphonate and phosphinate metabolism	Metabolism	Metabolism of other amino acids	5	4188	21	15518	0.238095	0.707442	1
750	Vitamin B6 metabolism	Metabolism	Metabolism of cofactors and vitamins	5	4188	24	15518	0.208333	0.816864	1
4979	Cholesterol metabolism	Organismal Systems	Digestive system	5	4188	25	15518	0.2	0.84506	1
4112	Cell cycle - Caulobacter	Cellular Processes	Cell growth and death	5	4188	31	15518	0.16129	0.94831	1
4658	Th1 and Th2 cell differentiation	Organismal Systems	Immune system	5	4188	31	15518	0.16129	0.94831	1
944	Flavone and flavonol biosynthesis	Metabolism	Biosynthesis of other secondary metabolites	5	4188	35	15518	0.142857	0.976891	1
4512	ECM-receptor interaction	Environmental Information Processing	Signaling molecules and interaction	5	4188	35	15518	0.142857	0.976891	1
4392	Hippo signaling pathway - multiple species	Environmental Information Processing	Signal transduction	5	4188	50	15518	0.1	0.999202	1
5033	Nicotine addiction	Human Diseases	Substance dependence	4	4188	7	15518	0.571429	0.0903248	0.505295
5032	Morphine addiction	Human Diseases	Substance dependence	4	4188	8	15518	0.5	0.143079	0.695049
4940	Type I diabetes mellitus	Human Diseases	Endocrine and metabolic diseases	4	4188	10	15518	0.4	0.27223	0.906462
785	Lipoic acid metabolism	Metabolism	Metabolism of cofactors and vitamins	4	4188	11	15518	0.363636	0.342657	0.949944
540	Lipopolysaccharide biosynthesis	Metabolism	Glycan biosynthesis and metabolism	4	4188	13	15518	0.307692	0.482204	1
966	Glucosinolate biosynthesis	Metabolism	Biosynthesis of other secondary metabolites	4	4188	13	15518	0.307692	0.482204	1
4614	Renin-angiotensin system	Organismal Systems	Endocrine system	4	4188	14	15518	0.285714	0.547546	1
5416	Viral myocarditis	Human Diseases	Cardiovascular diseases	4	4188	16	15518	0.25	0.663681	1
5211	Renal cell carcinoma	Human Diseases	Cancers: Specific types	4	4188	22	15518	0.181818	0.883146	1
5212	Pancreatic cancer	Human Diseases	Cancers: Specific types	4	4188	22	15518	0.181818	0.883146	1
5210	Colorectal cancer	Human Diseases	Cancers: Specific types	4	4188	25	15518	0.16	0.935795	1
643	Styrene degradation	Metabolism	Xenobiotics biodegradation and metabolism	4	4188	30	15518	0.133333	0.978033	1
4012	ErbB signaling pathway	Environmental Information Processing	Signal transduction	4	4188	33	15518	0.121212	0.988859	1
4330	Notch signaling pathway	Environmental Information Processing	Signal transduction	4	4188	35	15518	0.114286	0.993001	1
401	Novobiocin biosynthesis	Metabolism	Biosynthesis of other secondary metabolites	3	4188	6	15518	0.5	0.202054	0.815825
601	Glycosphingolipid biosynthesis - lacto and neolacto series	Metabolism	Glycan biosynthesis and metabolism	3	4188	6	15518	0.5	0.202054	0.815825
72	Synthesis and degradation of ketone bodies	Metabolism	Lipid metabolism	3	4188	8	15518	0.375	0.371513	0.96644
4215	Apoptosis - multiple species	Cellular Processes	Cell growth and death	3	4188	10	15518	0.3	0.533204	1
4730	Long-term depression	Organismal Systems	Nervous system	3	4188	39	15518	0.0769231	0.999458	1
512	Mucin type O-glycan biosynthesis	Metabolism	Glycan biosynthesis and metabolism	2	4188	4	15518	0.5	0.295662	0.923453
533	Glycosaminoglycan biosynthesis - keratan sulfate	Metabolism	Glycan biosynthesis and metabolism	2	4188	4	15518	0.5	0.295662	0.923453
550	Peptidoglycan biosynthesis	Metabolism	Glycan biosynthesis and metabolism	2	4188	4	15518	0.5	0.295662	0.923453
901	Indole alkaloid biosynthesis	Metabolism	Biosynthesis of other secondary metabolites	2	4188	4	15518	0.5	0.295662	0.923453
1502	Vancomycin resistance	Human Diseases	Drug resistance: Antimicrobial	2	4188	4	15518	0.5	0.295662	0.923453
1062	Biosynthesis of terpenoids and steroids	Metabolism	Chemical structure transformation maps	2	4188	5	15518	0.4	0.40907	0.986882
626	Naphthalene degradation	Metabolism	Xenobiotics biodegradation and metabolism	2	4188	6	15518	0.333333	0.512578	1
471	D-Glutamine and D-glutamate metabolism	Metabolism	Metabolism of other amino acids	2	4188	7	15518	0.285714	0.603269	1
942	Anthocyanin biosynthesis	Metabolism	Biosynthesis of other secondary metabolites	2	4188	7	15518	0.285714	0.603269	1
524	Neomycin, kanamycin and gentamicin biosynthesis	Metabolism	Biosynthesis of other secondary metabolites	2	4188	9	15518	0.222222	0.744981	1
4960	Aldosterone-regulated sodium reabsorption	Organismal Systems	Excretory system	2	4188	11	15518	0.181818	0.840874	1
4711	Circadian rhythm - fly	Organismal Systems	Environmental adaptation	2	4188	13	15518	0.153846	0.902832	1
5213	Endometrial cancer	Human Diseases	Cancers: Specific types	2	4188	13	15518	0.153846	0.902832	1
5218	Melanoma	Human Diseases	Cancers: Specific types	2	4188	13	15518	0.153846	0.902832	1
5220	Chronic myeloid leukemia	Human Diseases	Cancers: Specific types	2	4188	16	15518	0.125	0.954991	1
5224	Breast cancer	Human Diseases	Cancers: Specific types	2	4188	20	15518	0.1	0.984495	1
430	Taurine and hypotaurine metabolism	Metabolism	Metabolism of other amino acids	2	4188	21	15518	0.0952381	0.988186	1
3070	Bacterial secretion system	Environmental Information Processing	Membrane transport	2	4188	21	15518	0.0952381	0.988186	1
627	Aminobenzoate degradation	Metabolism	Xenobiotics biodegradation and metabolism	2	4188	28	15518	0.0714286	0.998313	1
4260	Cardiac muscle contraction	Organismal Systems	Circulatory system	2	4188	32	15518	0.0625	0.99946	1
1053	Biosynthesis of siderophore group nonribosomal peptides	Metabolism	Metabolism of terpenoids and polyketides	1	4188	1	15518	1	0.26988	0.906462
254	Aflatoxin biosynthesis	Metabolism	Biosynthesis of other secondary metabolites	1	4188	2	15518	0.5	0.466938	1
999	Biosynthesis of secondary metabolites - unclassified	Metabolism	Biosynthesis of other secondary metabolites	1	4188	2	15518	0.5	0.466938	1
4080	Neuroactive ligand-receptor interaction	Environmental Information Processing	Signaling molecules and interaction	1	4188	2	15518	0.5	0.466938	1
5340	Primary immunodeficiency	Human Diseases	Immune diseases	1	4188	2	15518	0.5	0.466938	1
5030	Cocaine addiction	Human Diseases	Substance dependence	1	4188	3	15518	0.333333	0.610819	1
362	Benzoate degradation	Metabolism	Xenobiotics biodegradation and metabolism	1	4188	4	15518	0.25	0.715872	1
281	Geraniol degradation	Metabolism	Metabolism of terpenoids and polyketides	1	4188	5	15518	0.2	0.792572	1
5217	Basal cell carcinoma	Human Diseases	Cancers: Specific types	1	4188	5	15518	0.2	0.792572	1
5111	Biofilm formation - Vibrio cholerae	Cellular Processes	Cellular community - prokaryotes	1	4188	6	15518	0.166667	0.848571	1
5216	Thyroid cancer	Human Diseases	Cancers: Specific types	1	4188	7	15518	0.142857	0.889454	1
534	Glycosaminoglycan biosynthesis - heparan sulfate / heparin	Metabolism	Glycan biosynthesis and metabolism	1	4188	9	15518	0.111111	0.941092	1
3450	Non-homologous end-joining	Genetic Information Processing	Replication and repair	1	4188	9	15518	0.111111	0.941092	1
405	Phenazine biosynthesis	Metabolism	Biosynthesis of other secondary metabolites	1	4188	11	15518	0.0909091	0.968612	1
2025	Biofilm formation - Pseudomonas aeruginosa	Cellular Processes	Cellular community - prokaryotes	1	4188	11	15518	0.0909091	0.968612	1
5223	Non-small cell lung cancer	Human Diseases	Cancers: Specific types	1	4188	12	15518	0.0833333	0.977089	1
4630	Jak-STAT signaling pathway	Environmental Information Processing	Signal transduction	1	4188	13	15518	0.0769231	0.983277	1
1522	Endocrine resistance	Human Diseases	Drug resistance: Antineoplastic	1	4188	15	15518	0.0666667	0.991091	1
5146	Amoebiasis	Human Diseases	Infectious diseases: Parasitic	1	4188	15	15518	0.0666667	0.991091	1
5020	Prion diseases	Human Diseases	Neurodegenerative diseases	1	4188	16	15518	0.0625	0.993498	1
1521	EGFR tyrosine kinase inhibitor resistance	Human Diseases	Drug resistance: Antineoplastic	1	4188	20	15518	0.05	0.998155	1
4623	Cytosolic DNA-sensing pathway	Organismal Systems	Immune system	1	4188	39	15518	0.025641	0.999995	1
