# Supplementary material for: Cross−Talk between Transcriptome Analysis and Physiological Characterization Identifies the Genes in Response to the Low Phosphorus Stress in Malus mandshurica
Source: Int J Mol Sci. 2022 Apr 28;23(9):4896. doi: 10.3390/ijms23094896 (PMC9105917; doi:10.3390/ijms23094896)
Supplement: Supplementary file 1 [file ijms-23-04896-s001.zip › ijms-1680141-supplementary/Table S7 Enrichment of KEGG annotation in roots..xls]

## Sheet: 1600851261031165421
Table S7. Enrichment of KEGG annotation in roots.(According to the kegg_pathway annotation classification, use the phyper function in the R software to perform enrichment analysis, calculate the Pvalue, and then perform FDR correction on the Pvalue. Generally, the function with Qvalue <= 0.05 is regarded as significant enrichment.)
KEGG Pathway Term ID	KEGG Pathway Term Desc	KEGG Pathway Term Level1	KEGG Pathway Term Level2	Term Candidate Gene Num	Total Candidate Gene Num	Term Gene Num	Total Gene Num	Rich Ratio	P value	Q value
1100	Metabolic pathways	Metabolism	Global and overview maps	1140	3617	4402	15518	0.258973	1.03631e-06	3.58938e-05
1110	Biosynthesis of secondary metabolites	Metabolism	Global and overview maps	677	3617	2411	15518	0.280796	1.79802e-09	1.71261e-07
4010	MAPK signaling pathway	Environmental Information Processing	Signal transduction	421	3617	1448	15518	0.290746	5.8217e-08	2.46452e-06
4722	Neurotrophin signaling pathway	Organismal Systems	Nervous system	406	3617	1358	15518	0.298969	2.79224e-09	2.02065e-07
4621	NOD-like receptor signaling pathway	Organismal Systems	Immune system	400	3617	1312	15518	0.304878	2.47126e-10	9.41551e-08
4624	Toll and Imd signaling pathway	Organismal Systems	Immune system	392	3617	1295	15518	0.302703	1.03193e-09	1.31055e-07
4620	Toll-like receptor signaling pathway	Organismal Systems	Immune system	390	3617	1283	15518	0.303975	6.44665e-10	1.22809e-07
4064	NF-kappa B signaling pathway	Environmental Information Processing	Signal transduction	386	3617	1283	15518	0.300857	3.18213e-09	2.02065e-07
1130	Biosynthesis of antibiotics	Metabolism	Global and overview maps	241	3617	947	15518	0.254488	0.0594397	0.451212
1120	Microbial metabolism in diverse environments	Metabolism	Global and overview maps	202	3617	805	15518	0.250932	0.118087	0.60813
4075	Plant hormone signal transduction	Environmental Information Processing	Signal transduction	192	3617	625	15518	0.3072	8.57505e-06	0.000272258
4626	Plant-pathogen interaction	Organismal Systems	Environmental adaptation	188	3617	707	15518	0.265912	0.02041	0.243006
4016	MAPK signaling pathway - plant	Environmental Information Processing	Signal transduction	156	3617	461	15518	0.338395	1.2243e-07	4.66457e-06
940	Phenylpropanoid biosynthesis	Metabolism	Biosynthesis of other secondary metabolites	150	3617	430	15518	0.348837	2.43789e-08	1.32691e-06
3010	Ribosome	Genetic Information Processing	Translation	138	3617	651	15518	0.211982	0.912321	1
1230	Biosynthesis of amino acids	Metabolism	Global and overview maps	123	3617	538	15518	0.228625	0.615247	1
4014	Ras signaling pathway	Environmental Information Processing	Signal transduction	121	3617	445	15518	0.27191	0.0296721	0.282627
1200	Carbon metabolism	Metabolism	Global and overview maps	121	3617	477	15518	0.253669	0.15274	0.727424
500	Starch and sucrose metabolism	Metabolism	Carbohydrate metabolism	113	3617	424	15518	0.266509	0.0572213	0.451212
40	Pentose and glucuronate interconversions	Metabolism	Carbohydrate metabolism	86	3617	301	15518	0.285714	0.0189559	0.24074
4144	Endocytosis	Cellular Processes	Transport and catabolism	85	3617	426	15518	0.199531	0.959071	1
520	Amino sugar and nucleotide sugar metabolism	Metabolism	Carbohydrate metabolism	81	3617	254	15518	0.318898	0.00100849	0.0192117
10	Glycolysis / Gluconeogenesis	Metabolism	Carbohydrate metabolism	72	3617	250	15518	0.288	0.0249517	0.271617
270	Cysteine and methionine metabolism	Metabolism	Amino acid metabolism	70	3617	288	15518	0.243056	0.365316	1
4141	Protein processing in endoplasmic reticulum	Genetic Information Processing	Folding, sorting and degradation	69	3617	468	15518	0.147436	0.999999	1
4714	Thermogenesis	Organismal Systems	Environmental adaptation	68	3617	325	15518	0.209231	0.863631	1
941	Flavonoid biosynthesis	Metabolism	Biosynthesis of other secondary metabolites	64	3617	147	15518	0.435374	4.28598e-08	2.0412e-06
4140	Autophagy - animal	Cellular Processes	Transport and catabolism	63	3617	247	15518	0.255061	0.225612	0.788609
460	Cyanoamino acid metabolism	Metabolism	Metabolism of other amino acids	62	3617	223	15518	0.278027	0.0664127	0.472259
4110	Cell cycle	Cellular Processes	Cell growth and death	62	3617	245	15518	0.253061	0.249364	0.81945
4120	Ubiquitin mediated proteolysis	Genetic Information Processing	Folding, sorting and degradation	62	3617	317	15518	0.195584	0.954021	1
4138	Autophagy - yeast	Cellular Processes	Transport and catabolism	61	3617	251	15518	0.243028	0.377483	1
4151	PI3K-Akt signaling pathway	Environmental Information Processing	Signal transduction	61	3617	253	15518	0.241107	0.404585	1
4152	AMPK signaling pathway	Environmental Information Processing	Signal transduction	60	3617	217	15518	0.276498	0.0765063	0.511384
4142	Lysosome	Cellular Processes	Transport and catabolism	58	3617	214	15518	0.271028	0.108617	0.59119
480	Glutathione metabolism	Metabolism	Metabolism of other amino acids	58	3617	215	15518	0.269767	0.116143	0.60813
3040	Spliceosome	Genetic Information Processing	Transcription	58	3617	490	15518	0.118367	1	1
4218	Cellular senescence	Cellular Processes	Cell growth and death	55	3617	211	15518	0.260664	0.190633	0.773855
4712	Circadian rhythm - plant	Organismal Systems	Environmental adaptation	54	3617	147	15518	0.367347	0.000161557	0.00410354
4530	Tight junction	Cellular Processes	Cellular community - eukaryotes	54	3617	212	15518	0.254717	0.249492	0.81945
4213	Longevity regulating pathway - multiple species	Organismal Systems	Aging	53	3617	196	15518	0.270408	0.124158	0.622423
4612	Antigen processing and presentation	Organismal Systems	Immune system	50	3617	182	15518	0.274725	0.107318	0.59119
983	Drug metabolism - other enzymes	Metabolism	Xenobiotics biodegradation and metabolism	49	3617	177	15518	0.276836	0.0992144	0.564189
4111	Cell cycle - yeast	Cellular Processes	Cell growth and death	49	3617	213	15518	0.230047	0.568826	1
4371	Apelin signaling pathway	Environmental Information Processing	Signal transduction	49	3617	203	15518	0.241379	0.41618	1
5418	Fluid shear stress and atherosclerosis	Human Diseases	Cardiovascular diseases	48	3617	132	15518	0.363636	0.0004741	0.0106254
4910	Insulin signaling pathway	Organismal Systems	Endocrine system	47	3617	190	15518	0.247368	0.346459	0.98222
564	Glycerophospholipid metabolism	Metabolism	Lipid metabolism	46	3617	195	15518	0.235897	0.490782	1
4114	Oocyte meiosis	Cellular Processes	Cell growth and death	46	3617	242	15518	0.190083	0.955253	1
52	Galactose metabolism	Metabolism	Carbohydrate metabolism	45	3617	140	15518	0.321429	0.0103123	0.151115
4113	Meiosis - yeast	Cellular Processes	Cell growth and death	45	3617	167	15518	0.269461	0.152562	0.727424
620	Pyruvate metabolism	Metabolism	Carbohydrate metabolism	45	3617	169	15518	0.266272	0.174418	0.763832
561	Glycerolipid metabolism	Metabolism	Lipid metabolism	45	3617	193	15518	0.233161	0.527214	1
562	Inositol phosphate metabolism	Metabolism	Carbohydrate metabolism	45	3617	191	15518	0.235602	0.495328	1
630	Glyoxylate and dicarboxylate metabolism	Metabolism	Carbohydrate metabolism	44	3617	156	15518	0.282051	0.0890734	0.550723
230	Purine metabolism	Metabolism	Nucleotide metabolism	44	3617	202	15518	0.217822	0.722631	1
51	Fructose and mannose metabolism	Metabolism	Carbohydrate metabolism	43	3617	145	15518	0.296552	0.0456662	0.404623
190	Oxidative phosphorylation	Metabolism	Energy metabolism	43	3617	209	15518	0.205742	0.847243	1
4976	Bile secretion	Organismal Systems	Digestive system	42	3617	131	15518	0.320611	0.0134663	0.183145
4915	Estrogen signaling pathway	Organismal Systems	Endocrine system	42	3617	137	15518	0.306569	0.0287144	0.282627
5200	Pathways in cancer	Human Diseases	Cancers: Overview	42	3617	155	15518	0.270968	0.152607	0.727424
4922	Glucagon signaling pathway	Organismal Systems	Endocrine system	42	3617	160	15518	0.2625	0.212783	0.786741
4921	Oxytocin signaling pathway	Organismal Systems	Endocrine system	42	3617	163	15518	0.257669	0.253868	0.826698
3013	RNA transport	Genetic Information Processing	Translation	42	3617	480	15518	0.0875	1	1
4070	Phosphatidylinositol signaling system	Environmental Information Processing	Signal transduction	42	3617	181	15518	0.232044	0.542379	1
4146	Peroxisome	Cellular Processes	Transport and catabolism	42	3617	204	15518	0.205882	0.843498	1
4145	Phagosome	Cellular Processes	Transport and catabolism	41	3617	184	15518	0.222826	0.65761	1
260	Glycine, serine and threonine metabolism	Metabolism	Amino acid metabolism	40	3617	184	15518	0.217391	0.720418	1
680	Methane metabolism	Metabolism	Energy metabolism	39	3617	112	15518	0.348214	0.0037392	0.0675194
710	Carbon fixation in photosynthetic organisms	Metabolism	Energy metabolism	38	3617	150	15518	0.253333	0.306768	0.906034
53	Ascorbate and aldarate metabolism	Metabolism	Carbohydrate metabolism	37	3617	118	15518	0.313559	0.0274237	0.28239
2010	ABC transporters	Environmental Information Processing	Membrane transport	37	3617	140	15518	0.264286	0.216605	0.786741
240	Pyrimidine metabolism	Metabolism	Nucleotide metabolism	36	3617	121	15518	0.297521	0.0604376	0.451212
592	alpha-Linolenic acid metabolism	Metabolism	Lipid metabolism	36	3617	124	15518	0.290323	0.0820738	0.530002
4217	Necroptosis	Cellular Processes	Cell growth and death	36	3617	138	15518	0.26087	0.247031	0.81945
3018	RNA degradation	Genetic Information Processing	Folding, sorting and degradation	36	3617	252	15518	0.142857	0.999881	1
900	Terpenoid backbone biosynthesis	Metabolism	Metabolism of terpenoids and polyketides	35	3617	99	15518	0.353535	0.00441745	0.0731761
980	Metabolism of xenobiotics by cytochrome P450	Metabolism	Xenobiotics biodegradation and metabolism	35	3617	137	15518	0.255474	0.296726	0.883223
982	Drug metabolism - cytochrome P450	Metabolism	Xenobiotics biodegradation and metabolism	35	3617	137	15518	0.255474	0.296726	0.883223
3030	DNA replication	Genetic Information Processing	Replication and repair	35	3617	137	15518	0.255474	0.296726	0.883223
4068	FoxO signaling pathway	Environmental Information Processing	Signal transduction	35	3617	163	15518	0.214724	0.739194	1
4211	Longevity regulating pathway	Organismal Systems	Aging	35	3617	142	15518	0.246479	0.383814	1
4310	Wnt signaling pathway	Environmental Information Processing	Signal transduction	35	3617	169	15518	0.207101	0.813725	1
3015	mRNA surveillance pathway	Genetic Information Processing	Translation	34	3617	304	15518	0.111842	1	1
4810	Regulation of actin cytoskeleton	Cellular Processes	Cell motility	34	3617	158	15518	0.21519	0.732061	1
5010	Alzheimer disease	Human Diseases	Neurodegenerative diseases	33	3617	127	15518	0.259843	0.266912	0.83632
5016	Huntington disease	Human Diseases	Neurodegenerative diseases	33	3617	165	15518	0.2	0.86592	1
4723	Retrograde endocannabinoid signaling	Organismal Systems	Nervous system	32	3617	110	15518	0.290909	0.0944882	0.550723
4666	Fc gamma R-mediated phagocytosis	Organismal Systems	Immune system	32	3617	133	15518	0.240602	0.451942	1
5152	Tuberculosis	Human Diseases	Infectious diseases: Bacterial	32	3617	132	15518	0.242424	0.432845	1
5203	Viral carcinogenesis	Human Diseases	Cancers: Overview	32	3617	153	15518	0.20915	0.786296	1
280	Valine, leucine and isoleucine degradation	Metabolism	Amino acid metabolism	31	3617	130	15518	0.238462	0.476194	1
4022	cGMP-PKG signaling pathway	Environmental Information Processing	Signal transduction	31	3617	174	15518	0.178161	0.968224	1
4150	mTOR signaling pathway	Environmental Information Processing	Signal transduction	31	3617	139	15518	0.223022	0.643276	1
4212	Longevity regulating pathway - worm	Organismal Systems	Aging	31	3617	155	15518	0.2	0.859441	1
945	Stilbenoid, diarylheptanoid and gingerol biosynthesis	Metabolism	Biosynthesis of other secondary metabolites	30	3617	74	15518	0.405405	0.000702717	0.0148742
1524	Platinum drug resistance	Human Diseases	Drug resistance: Antineoplastic	30	3617	75	15518	0.4	0.000913324	0.0183145
2024	Quorum sensing	Cellular Processes	Cellular community - prokaryotes	30	3617	102	15518	0.294118	0.0915657	0.550723
4932	Non-alcoholic fatty liver disease (NAFLD)	Human Diseases	Endocrine and metabolic diseases	30	3617	106	15518	0.283019	0.135341	0.669675
1210	2-Oxocarboxylic acid metabolism	Metabolism	Global and overview maps	30	3617	135	15518	0.222222	0.650498	1
4071	Sphingolipid signaling pathway	Environmental Information Processing	Signal transduction	30	3617	158	15518	0.189873	0.919737	1
906	Carotenoid biosynthesis	Metabolism	Metabolism of terpenoids and polyketides	29	3617	80	15518	0.3625	0.00609214	0.0967127
5225	Hepatocellular carcinoma	Human Diseases	Cancers: Specific types	29	3617	88	15518	0.329545	0.024769	0.271617
100	Steroid biosynthesis	Metabolism	Lipid metabolism	28	3617	57	15518	0.491228	1.8234e-05	0.000534398
909	Sesquiterpenoid and triterpenoid biosynthesis	Metabolism	Metabolism of terpenoids and polyketides	27	3617	56	15518	0.482143	3.9137e-05	0.00106509
4920	Adipocytokine signaling pathway	Organismal Systems	Endocrine system	27	3617	80	15518	0.3375	0.0217286	0.250867
5034	Alcoholism	Human Diseases	Substance dependence	27	3617	97	15518	0.278351	0.173523	0.763832
360	Phenylalanine metabolism	Metabolism	Amino acid metabolism	27	3617	99	15518	0.272727	0.205037	0.786741
4710	Circadian rhythm	Organismal Systems	Environmental adaptation	27	3617	103	15518	0.262136	0.275554	0.846663
20	Citrate cycle (TCA cycle)	Metabolism	Carbohydrate metabolism	27	3617	118	15518	0.228814	0.579599	1
330	Arginine and proline metabolism	Metabolism	Amino acid metabolism	27	3617	112	15518	0.241071	0.456986	1
4210	Apoptosis	Cellular Processes	Cell growth and death	27	3617	138	15518	0.195652	0.875426	1
4728	Dopaminergic synapse	Organismal Systems	Nervous system	27	3617	144	15518	0.1875	0.921912	1
5012	Parkinson disease	Human Diseases	Neurodegenerative diseases	27	3617	110	15518	0.245455	0.415352	1
350	Tyrosine metabolism	Metabolism	Amino acid metabolism	26	3617	76	15518	0.342105	0.0201492	0.243006
71	Fatty acid degradation	Metabolism	Lipid metabolism	26	3617	105	15518	0.247619	0.398705	1
250	Alanine, aspartate and glutamate metabolism	Metabolism	Amino acid metabolism	26	3617	104	15518	0.25	0.377702	1
600	Sphingolipid metabolism	Metabolism	Lipid metabolism	26	3617	109	15518	0.238532	0.483506	1
3460	Fanconi anemia pathway	Genetic Information Processing	Replication and repair	26	3617	180	15518	0.144444	0.998911	1
4013	MAPK signaling pathway - fly	Environmental Information Processing	Signal transduction	26	3617	154	15518	0.168831	0.979833	1
4024	cAMP signaling pathway	Environmental Information Processing	Signal transduction	26	3617	114	15518	0.22807	0.586875	1
5166	Human T-cell leukemia virus 1 infection	Human Diseases	Infectious diseases: Viral	26	3617	141	15518	0.184397	0.932875	1
5204	Chemical carcinogenesis	Human Diseases	Cancers: Overview	25	3617	56	15518	0.446429	0.000344665	0.00820733
4914	Progesterone-mediated oocyte maturation	Organismal Systems	Endocrine system	25	3617	93	15518	0.268817	0.240232	0.817219
5170	Human immunodeficiency virus 1 infection	Human Diseases	Infectious diseases: Viral	25	3617	130	15518	0.192308	0.888451	1
4540	Gap junction	Cellular Processes	Cellular community - eukaryotes	24	3617	67	15518	0.358209	0.0139402	0.183145
130	Ubiquinone and other terpenoid-quinone biosynthesis	Metabolism	Metabolism of cofactors and vitamins	24	3617	80	15518	0.3	0.101302	0.567591
511	Other glycan degradation	Metabolism	Glycan biosynthesis and metabolism	24	3617	85	15518	0.282353	0.170672	0.763832
4727	GABAergic synapse	Organismal Systems	Nervous system	24	3617	86	15518	0.27907	0.187049	0.773855
4137	Mitophagy - animal	Cellular Processes	Transport and catabolism	24	3617	114	15518	0.210526	0.749268	1
4928	Parathyroid hormone synthesis, secretion and action	Organismal Systems	Endocrine system	24	3617	117	15518	0.205128	0.794332	1
5169	Epstein-Barr virus infection	Human Diseases	Infectious diseases: Viral	24	3617	128	15518	0.1875	0.910906	1
910	Nitrogen metabolism	Metabolism	Energy metabolism	23	3617	86	15518	0.267442	0.260689	0.827686
860	Porphyrin and chlorophyll metabolism	Metabolism	Metabolism of cofactors and vitamins	23	3617	105	15518	0.219048	0.67023	1
3008	Ribosome biogenesis in eukaryotes	Genetic Information Processing	Translation	23	3617	191	15518	0.120419	0.999976	1
4139	Mitophagy - yeast	Cellular Processes	Transport and catabolism	23	3617	102	15518	0.22549	0.610351	1
4510	Focal adhesion	Cellular Processes	Cellular community - eukaryotes	23	3617	98	15518	0.234694	0.524269	1
5145	Toxoplasmosis	Human Diseases	Infectious diseases: Parasitic	22	3617	77	15518	0.285714	0.167907	0.76158
4912	GnRH signaling pathway	Organismal Systems	Endocrine system	22	3617	80	15518	0.275	0.221713	0.787326
1212	Fatty acid metabolism	Metabolism	Global and overview maps	22	3617	134	15518	0.164179	0.980417	1
4020	Calcium signaling pathway	Environmental Information Processing	Signal transduction	22	3617	98	15518	0.22449	0.618798	1
4261	Adrenergic signaling in cardiomyocytes	Organismal Systems	Circulatory system	22	3617	132	15518	0.166667	0.975821	1
4721	Synaptic vesicle cycle	Organismal Systems	Nervous system	22	3617	142	15518	0.15493	0.991946	1
590	Arachidonic acid metabolism	Metabolism	Lipid metabolism	21	3617	60	15518	0.35	0.0268068	0.28239
920	Sulfur metabolism	Metabolism	Energy metabolism	21	3617	63	15518	0.333333	0.0451518	0.404623
4724	Glutamatergic synapse	Organismal Systems	Nervous system	21	3617	65	15518	0.323077	0.0615827	0.451212
4270	Vascular smooth muscle contraction	Organismal Systems	Circulatory system	21	3617	67	15518	0.313433	0.0817613	0.530002
4136	Autophagy - other	Cellular Processes	Transport and catabolism	21	3617	94	15518	0.223404	0.627599	1
5165	Human papillomavirus infection	Human Diseases	Infectious diseases: Viral	21	3617	150	15518	0.14	0.998445	1
531	Glycosaminoglycan degradation	Metabolism	Glycan biosynthesis and metabolism	20	3617	58	15518	0.344828	0.0353483	0.328481
5322	Systemic lupus erythematosus	Human Diseases	Immune diseases	20	3617	61	15518	0.327869	0.0583494	0.451212
220	Arginine biosynthesis	Metabolism	Amino acid metabolism	20	3617	70	15518	0.285714	0.182127	0.773855
380	Tryptophan metabolism	Metabolism	Amino acid metabolism	20	3617	92	15518	0.217391	0.678462	1
4011	MAPK signaling pathway - yeast	Environmental Information Processing	Signal transduction	20	3617	137	15518	0.145985	0.995908	1
4520	Adherens junction	Cellular Processes	Cellular community - eukaryotes	20	3617	85	15518	0.235294	0.522934	1
4974	Protein digestion and absorption	Organismal Systems	Digestive system	19	3617	57	15518	0.333333	0.0548788	0.444869
5231	Choline metabolism in cancer	Human Diseases	Cancers: Overview	19	3617	57	15518	0.333333	0.0548788	0.444869
310	Lysine degradation	Metabolism	Amino acid metabolism	19	3617	83	15518	0.228916	0.578444	1
400	Phenylalanine, tyrosine and tryptophan biosynthesis	Metabolism	Amino acid metabolism	19	3617	89	15518	0.213483	0.70838	1
4072	Phospholipase D signaling pathway	Environmental Information Processing	Signal transduction	19	3617	111	15518	0.171171	0.9557	1
4390	Hippo signaling pathway	Environmental Information Processing	Signal transduction	19	3617	103	15518	0.184466	0.903882	1
950	Isoquinoline alkaloid biosynthesis	Metabolism	Biosynthesis of other secondary metabolites	18	3617	44	15518	0.409091	0.00699874	0.106661
4927	Cortisol synthesis and secretion	Organismal Systems	Endocrine system	18	3617	55	15518	0.327273	0.0711293	0.483933
4015	Rap1 signaling pathway	Environmental Information Processing	Signal transduction	18	3617	62	15518	0.290323	0.178151	0.771313
4115	p53 signaling pathway	Cellular Processes	Cell growth and death	18	3617	63	15518	0.285714	0.198014	0.785869
4917	Prolactin signaling pathway	Organismal Systems	Endocrine system	18	3617	64	15518	0.28125	0.218883	0.786741
410	beta-Alanine metabolism	Metabolism	Metabolism of other amino acids	18	3617	80	15518	0.225	0.611109	1
720	Carbon fixation pathways in prokaryotes	Metabolism	Energy metabolism	18	3617	80	15518	0.225	0.611109	1
3320	PPAR signaling pathway	Organismal Systems	Endocrine system	18	3617	84	15518	0.214286	0.698866	1
3420	Nucleotide excision repair	Genetic Information Processing	Replication and repair	18	3617	148	15518	0.121622	0.99981	1
4062	Chemokine signaling pathway	Organismal Systems	Immune system	18	3617	72	15518	0.25	0.41134	1
4360	Axon guidance	Organismal Systems	Development	18	3617	86	15518	0.209302	0.738083	1
4926	Relaxin signaling pathway	Organismal Systems	Endocrine system	18	3617	72	15518	0.25	0.41134	1
4925	Aldosterone synthesis and secretion	Organismal Systems	Endocrine system	17	3617	51	15518	0.333333	0.0669344	0.472259
4750	Inflammatory mediator regulation of TRP channels	Organismal Systems	Sensory system	17	3617	53	15518	0.320755	0.0916322	0.550723
960	Tropane, piperidine and pyridine alkaloid biosynthesis	Metabolism	Biosynthesis of other secondary metabolites	17	3617	55	15518	0.309091	0.121456	0.616994
4380	Osteoclast differentiation	Organismal Systems	Development	17	3617	57	15518	0.298246	0.156361	0.735477
5161	Hepatitis B	Human Diseases	Infectious diseases: Viral	17	3617	61	15518	0.278689	0.240048	0.817219
30	Pentose phosphate pathway	Metabolism	Carbohydrate metabolism	17	3617	97	15518	0.175258	0.93338	1
140	Steroid hormone biosynthesis	Metabolism	Lipid metabolism	17	3617	70	15518	0.242857	0.46923	1
970	Aminoacyl-tRNA biosynthesis	Genetic Information Processing	Translation	17	3617	178	15518	0.0955056	1	1
3020	RNA polymerase	Genetic Information Processing	Transcription	17	3617	106	15518	0.160377	0.974779	1
3430	Mismatch repair	Genetic Information Processing	Replication and repair	17	3617	127	15518	0.133858	0.99826	1
4066	HIF-1 signaling pathway	Environmental Information Processing	Signal transduction	17	3617	89	15518	0.191011	0.857997	1
4341	Hedgehog signaling pathway - fly	Environmental Information Processing	Signal transduction	17	3617	101	15518	0.168317	0.956095	1
4611	Platelet activation	Organismal Systems	Immune system	17	3617	77	15518	0.220779	0.644396	1
4720	Long-term potentiation	Organismal Systems	Nervous system	17	3617	82	15518	0.207317	0.749049	1
565	Ether lipid metabolism	Metabolism	Lipid metabolism	16	3617	61	15518	0.262295	0.340418	0.98222
830	Retinol metabolism	Metabolism	Metabolism of cofactors and vitamins	16	3617	63	15518	0.253968	0.39429	1
3440	Homologous recombination	Genetic Information Processing	Replication and repair	16	3617	147	15518	0.108844	0.999966	1
5162	Measles	Human Diseases	Infectious diseases: Viral	16	3617	74	15518	0.216216	0.678096	1
4913	Ovarian steroidogenesis	Organismal Systems	Endocrine system	15	3617	44	15518	0.340909	0.0689622	0.47772
4924	Renin secretion	Organismal Systems	Endocrine system	15	3617	51	15518	0.294118	0.190925	0.773855
3410	Base excision repair	Genetic Information Processing	Replication and repair	15	3617	78	15518	0.192308	0.838492	1
4214	Apoptosis - fly	Cellular Processes	Cell growth and death	15	3617	90	15518	0.166667	0.951886	1
4962	Vasopressin-regulated water reabsorption	Organismal Systems	Excretory system	15	3617	79	15518	0.189873	0.852513	1
5134	Legionellosis	Human Diseases	Infectious diseases: Bacterial	15	3617	72	15518	0.208333	0.733117	1
5167	Kaposi sarcoma-associated herpesvirus infection	Human Diseases	Infectious diseases: Viral	15	3617	68	15518	0.220588	0.64267	1
5206	MicroRNAs in cancer	Human Diseases	Cancers: Overview	15	3617	64	15518	0.234375	0.538797	1
4659	Th17 cell differentiation	Organismal Systems	Immune system	14	3617	46	15518	0.304348	0.165211	0.759231
61	Fatty acid biosynthesis	Metabolism	Lipid metabolism	14	3617	77	15518	0.181818	0.887792	1
62	Fatty acid elongation	Metabolism	Lipid metabolism	14	3617	79	15518	0.177215	0.908497	1
904	Diterpenoid biosynthesis	Metabolism	Metabolism of terpenoids and polyketides	14	3617	73	15518	0.191781	0.835173	1
4931	Insulin resistance	Human Diseases	Endocrine and metabolic diseases	14	3617	64	15518	0.21875	0.654485	1
905	Brassinosteroid biosynthesis	Metabolism	Metabolism of terpenoids and polyketides	13	3617	49	15518	0.265306	0.348031	0.98222
4625	C-type lectin receptor signaling pathway	Organismal Systems	Immune system	13	3617	49	15518	0.265306	0.348031	0.98222
73	Cutin, suberine and wax biosynthesis	Metabolism	Lipid metabolism	13	3617	54	15518	0.240741	0.499616	1
195	Photosynthesis	Metabolism	Energy metabolism	13	3617	139	15518	0.0935252	0.999995	1
450	Selenocompound metabolism	Metabolism	Metabolism of other amino acids	13	3617	62	15518	0.209677	0.715308	1
640	Propanoate metabolism	Metabolism	Carbohydrate metabolism	13	3617	60	15518	0.216667	0.667087	1
3050	Proteasome	Genetic Information Processing	Folding, sorting and degradation	13	3617	110	15518	0.118182	0.999287	1
4216	Ferroptosis	Cellular Processes	Cell growth and death	13	3617	53	15518	0.245283	0.469469	1
4550	Signaling pathways regulating pluripotency of stem cells	Cellular Processes	Cellular community - eukaryotes	13	3617	86	15518	0.151163	0.977662	1
4916	Melanogenesis	Organismal Systems	Endocrine system	13	3617	57	15518	0.22807	0.586966	1
5133	Pertussis	Human Diseases	Infectious diseases: Bacterial	13	3617	51	15518	0.254902	0.408565	1
750	Vitamin B6 metabolism	Metabolism	Metabolism of cofactors and vitamins	12	3617	24	15518	0.5	0.00389876	0.0675194
5130	Pathogenic Escherichia coli infection	Human Diseases	Infectious diseases: Bacterial	12	3617	32	15518	0.375	0.0505008	0.437291
5014	Amyotrophic lateral sclerosis (ALS)	Human Diseases	Neurodegenerative diseases	12	3617	35	15518	0.342857	0.0939792	0.550723
4745	Phototransduction - fly	Organismal Systems	Sensory system	12	3617	36	15518	0.333333	0.112349	0.602886
604	Glycosphingolipid biosynthesis - ganglio series	Metabolism	Glycan biosynthesis and metabolism	12	3617	42	15518	0.285714	0.259655	0.827686
591	Linoleic acid metabolism	Metabolism	Lipid metabolism	12	3617	97	15518	0.123711	0.997845	1
3060	Protein export	Genetic Information Processing	Folding, sorting and degradation	12	3617	89	15518	0.134831	0.992927	1
4340	Hedgehog signaling pathway	Environmental Information Processing	Signal transduction	12	3617	76	15518	0.157895	0.95961	1
4919	Thyroid hormone signaling pathway	Organismal Systems	Endocrine system	12	3617	74	15518	0.162162	0.948461	1
4966	Collecting duct acid secretion	Organismal Systems	Excretory system	12	3617	54	15518	0.222222	0.627132	1
4972	Pancreatic secretion	Organismal Systems	Digestive system	12	3617	54	15518	0.222222	0.627132	1
5163	Human cytomegalovirus infection	Human Diseases	Infectious diseases: Viral	12	3617	52	15518	0.230769	0.569514	1
510	N-Glycan biosynthesis	Metabolism	Glycan biosynthesis and metabolism	11	3617	96	15518	0.114583	0.999011	1
514	Other types of O-glycan biosynthesis	Metabolism	Glycan biosynthesis and metabolism	11	3617	42	15518	0.261905	0.386083	1
730	Thiamine metabolism	Metabolism	Metabolism of cofactors and vitamins	11	3617	42	15518	0.261905	0.386083	1
760	Nicotinate and nicotinamide metabolism	Metabolism	Metabolism of cofactors and vitamins	11	3617	46	15518	0.23913	0.518399	1
4391	Hippo signaling pathway - fly	Environmental Information Processing	Signal transduction	11	3617	71	15518	0.15493	0.960937	1
4662	B cell receptor signaling pathway	Organismal Systems	Immune system	11	3617	47	15518	0.234043	0.55035	1
4713	Circadian entrainment	Organismal Systems	Environmental adaptation	11	3617	48	15518	0.229167	0.581477	1
5164	Influenza A	Human Diseases	Infectious diseases: Viral	11	3617	77	15518	0.142857	0.982447	1
5226	Gastric cancer	Human Diseases	Cancers: Specific types	11	3617	44	15518	0.25	0.45273	1
5230	Central carbon metabolism in cancer	Human Diseases	Cancers: Overview	11	3617	55	15518	0.2	0.766598	1
625	Chloroalkane and chloroalkene degradation	Metabolism	Xenobiotics biodegradation and metabolism	10	3617	28	15518	0.357143	0.0954009	0.550723
4320	Dorso-ventral axis formation	Organismal Systems	Development	10	3617	28	15518	0.357143	0.0954009	0.550723
4978	Mineral absorption	Organismal Systems	Digestive system	10	3617	32	15518	0.3125	0.193505	0.776055
4971	Gastric acid secretion	Organismal Systems	Digestive system	10	3617	33	15518	0.30303	0.223179	0.787326
4512	ECM-receptor interaction	Environmental Information Processing	Signaling molecules and interaction	10	3617	35	15518	0.285714	0.287126	0.875161
740	Riboflavin metabolism	Metabolism	Metabolism of cofactors and vitamins	10	3617	40	15518	0.25	0.460396	1
770	Pantothenate and CoA biosynthesis	Metabolism	Metabolism of cofactors and vitamins	10	3617	64	15518	0.15625	0.951296	1
4370	VEGF signaling pathway	Environmental Information Processing	Signal transduction	10	3617	43	15518	0.232558	0.562339	1
4650	Natural killer cell mediated cytotoxicity	Organismal Systems	Immune system	10	3617	39	15518	0.25641	0.42538	1
4657	IL-17 signaling pathway	Organismal Systems	Immune system	10	3617	55	15518	0.181818	0.856736	1
4961	Endocrine and other factor-regulated calcium reabsorption	Organismal Systems	Excretory system	10	3617	78	15518	0.128205	0.993301	1
5031	Amphetamine addiction	Human Diseases	Substance dependence	10	3617	40	15518	0.25	0.460396	1
5202	Transcriptional misregulation in cancer	Human Diseases	Cancers: Overview	10	3617	56	15518	0.178571	0.871761	1
5132	Salmonella infection	Human Diseases	Infectious diseases: Bacterial	9	3617	28	15518	0.321429	0.185999	0.773855
196	Photosynthesis - antenna proteins	Metabolism	Energy metabolism	9	3617	29	15518	0.310345	0.217272	0.786741
4726	Serotonergic synapse	Organismal Systems	Nervous system	9	3617	29	15518	0.310345	0.217272	0.786741
4923	Regulation of lipolysis in adipocytes	Organismal Systems	Endocrine system	9	3617	29	15518	0.310345	0.217272	0.786741
790	Folate biosynthesis	Metabolism	Metabolism of cofactors and vitamins	9	3617	48	15518	0.1875	0.819829	1
4660	T cell receptor signaling pathway	Organismal Systems	Immune system	9	3617	49	15518	0.183673	0.83864	1
5142	Chagas disease (American trypanosomiasis)	Human Diseases	Infectious diseases: Parasitic	9	3617	48	15518	0.1875	0.819829	1
5205	Proteoglycans in cancer	Human Diseases	Cancers: Overview	9	3617	47	15518	0.191489	0.799387	1
1220	Degradation of aromatic compounds	Metabolism	Global and overview maps	8	3617	19	15518	0.421053	0.0538851	0.444869
402	Benzoxazinoid biosynthesis	Metabolism	Biosynthesis of other secondary metabolites	8	3617	22	15518	0.363636	0.118114	0.60813
965	Betalain biosynthesis	Metabolism	Biosynthesis of other secondary metabolites	8	3617	25	15518	0.32	0.209554	0.786741
4744	Phototransduction	Organismal Systems	Sensory system	8	3617	26	15518	0.307692	0.244839	0.81945
513	Various types of N-glycan biosynthesis	Metabolism	Glycan biosynthesis and metabolism	8	3617	73	15518	0.109589	0.997822	1
650	Butanoate metabolism	Metabolism	Carbohydrate metabolism	8	3617	32	15518	0.25	0.478066	1
4350	TGF-beta signaling pathway	Environmental Information Processing	Signal transduction	8	3617	87	15518	0.091954	0.999826	1
4658	Th1 and Th2 cell differentiation	Organismal Systems	Immune system	8	3617	31	15518	0.258065	0.438767	1
4668	TNF signaling pathway	Environmental Information Processing	Signal transduction	8	3617	40	15518	0.2	0.74657	1
4740	Olfactory transduction	Organismal Systems	Sensory system	8	3617	33	15518	0.242424	0.516646	1
4918	Thyroid hormone synthesis	Organismal Systems	Endocrine system	8	3617	44	15518	0.181818	0.837445	1
4970	Salivary secretion	Organismal Systems	Digestive system	8	3617	45	15518	0.177778	0.85561	1
261	Monobactam biosynthesis	Metabolism	Biosynthesis of other secondary metabolites	7	3617	72	15518	0.0972222	0.999162	1
290	Valine, leucine and isoleucine biosynthesis	Metabolism	Amino acid metabolism	7	3617	39	15518	0.179487	0.836995	1
643	Styrene degradation	Metabolism	Xenobiotics biodegradation and metabolism	7	3617	30	15518	0.233333	0.569291	1
1040	Biosynthesis of unsaturated fatty acids	Metabolism	Lipid metabolism	7	3617	53	15518	0.132075	0.977703	1
2026	Biofilm formation - Escherichia coli	Cellular Processes	Cellular community - prokaryotes	7	3617	29	15518	0.241379	0.529579	1
4130	SNARE interactions in vesicular transport	Genetic Information Processing	Folding, sorting and degradation	7	3617	72	15518	0.0972222	0.999162	1
4622	RIG-I-like receptor signaling pathway	Organismal Systems	Immune system	7	3617	34	15518	0.205882	0.70976	1
5120	Epithelial cell signaling in Helicobacter pylori infection	Human Diseases	Infectious diseases: Bacterial	7	3617	45	15518	0.155556	0.926306	1
5131	Shigellosis	Human Diseases	Infectious diseases: Bacterial	7	3617	31	15518	0.225806	0.607361	1
5140	Leishmaniasis	Human Diseases	Infectious diseases: Parasitic	7	3617	26	15518	0.269231	0.403775	1
5323	Rheumatoid arthritis	Human Diseases	Immune diseases	7	3617	44	15518	0.159091	0.915309	1
4670	Leukocyte transendothelial migration	Organismal Systems	Immune system	6	3617	19	15518	0.315789	0.269993	0.83632
5410	Hypertrophic cardiomyopathy (HCM)	Human Diseases	Cardiovascular diseases	6	3617	19	15518	0.315789	0.269993	0.83632
3070	Bacterial secretion system	Environmental Information Processing	Membrane transport	6	3617	21	15518	0.285714	0.361862	0.999055
300	Lysine biosynthesis	Metabolism	Amino acid metabolism	6	3617	76	15518	0.0789474	0.999897	1
340	Histidine metabolism	Metabolism	Amino acid metabolism	6	3617	33	15518	0.181818	0.815075	1
563	Glycosylphosphatidylinositol (GPI)-anchor biosynthesis	Metabolism	Glycan biosynthesis and metabolism	6	3617	57	15518	0.105263	0.99595	1
780	Biotin metabolism	Metabolism	Metabolism of cofactors and vitamins	6	3617	34	15518	0.176471	0.837642	1
908	Zeatin biosynthesis	Metabolism	Metabolism of terpenoids and polyketides	6	3617	26	15518	0.230769	0.586819	1
2020	Two-component system	Environmental Information Processing	Signal transduction	6	3617	23	15518	0.26087	0.455033	1
3022	Basal transcription factors	Genetic Information Processing	Transcription	6	3617	100	15518	0.06	0.999999	1
4392	Hippo signaling pathway - multiple species	Environmental Information Processing	Signal transduction	6	3617	50	15518	0.12	0.986056	1
4664	Fc epsilon RI signaling pathway	Organismal Systems	Immune system	6	3617	25	15518	0.24	0.544578	1
4934	Cushing syndrome	Human Diseases	Endocrine and metabolic diseases	6	3617	30	15518	0.2	0.732576	1
4973	Carbohydrate digestion and absorption	Organismal Systems	Digestive system	6	3617	28	15518	0.214286	0.664676	1
5110	Vibrio cholerae infection	Human Diseases	Infectious diseases: Bacterial	6	3617	64	15518	0.09375	0.998902	1
5160	Hepatitis C	Human Diseases	Infectious diseases: Viral	6	3617	56	15518	0.107143	0.995146	1
5214	Glioma	Human Diseases	Cancers: Specific types	6	3617	25	15518	0.24	0.544578	1
4933	AGE-RAGE signaling pathway in diabetic complications	Human Diseases	Endocrine and metabolic diseases	5	3617	13	15518	0.384615	0.165397	0.759231
361	Chlorocyclohexane and chlorobenzene degradation	Metabolism	Xenobiotics biodegradation and metabolism	5	3617	14	15518	0.357143	0.210544	0.786741
364	Fluorobenzoate degradation	Metabolism	Xenobiotics biodegradation and metabolism	5	3617	14	15518	0.357143	0.210544	0.786741
623	Toluene degradation	Metabolism	Xenobiotics biodegradation and metabolism	5	3617	15	15518	0.333333	0.259025	0.827686
5020	Prion diseases	Human Diseases	Neurodegenerative diseases	5	3617	16	15518	0.3125	0.309732	0.907754
627	Aminobenzoate degradation	Metabolism	Xenobiotics biodegradation and metabolism	5	3617	28	15518	0.178571	0.815813	1
4012	ErbB signaling pathway	Environmental Information Processing	Signal transduction	5	3617	33	15518	0.151515	0.911823	1
4260	Cardiac muscle contraction	Organismal Systems	Circulatory system	5	3617	32	15518	0.15625	0.897164	1
4979	Cholesterol metabolism	Organismal Systems	Digestive system	5	3617	25	15518	0.2	0.725762	1
5100	Bacterial invasion of epithelial cells	Human Diseases	Infectious diseases: Bacterial	5	3617	25	15518	0.2	0.725762	1
5168	Herpes simplex infection	Human Diseases	Infectious diseases: Viral	5	3617	112	15518	0.0446429	1	1
5210	Colorectal cancer	Human Diseases	Cancers: Specific types	5	3617	25	15518	0.2	0.725762	1
5211	Renal cell carcinoma	Human Diseases	Cancers: Specific types	5	3617	22	15518	0.227273	0.607732	1
5212	Pancreatic cancer	Human Diseases	Cancers: Specific types	5	3617	22	15518	0.227273	0.607732	1
1062	Biosynthesis of terpenoids and steroids	Metabolism	Chemical structure transformation maps	4	3617	5	15518	0.8	0.011993	0.169235
5111	Biofilm formation - Vibrio cholerae	Cellular Processes	Cellular community - prokaryotes	4	3617	6	15518	0.666667	0.0293394	0.282627
930	Caprolactam degradation	Metabolism	Xenobiotics biodegradation and metabolism	4	3617	10	15518	0.4	0.185962	0.773855
966	Glucosinolate biosynthesis	Metabolism	Biosynthesis of other secondary metabolites	4	3617	13	15518	0.307692	0.359144	0.998787
333	Prodigiosin biosynthesis	Metabolism	Biosynthesis of other secondary metabolites	4	3617	15	15518	0.266667	0.476605	1
521	Streptomycin biosynthesis	Metabolism	Biosynthesis of other secondary metabolites	4	3617	20	15518	0.2	0.719606	1
660	C5-Branched dibasic acid metabolism	Metabolism	Carbohydrate metabolism	4	3617	19	15518	0.210526	0.678627	1
943	Isoflavonoid biosynthesis	Metabolism	Biosynthesis of other secondary metabolites	4	3617	30	15518	0.133333	0.942889	1
944	Flavone and flavonol biosynthesis	Metabolism	Biosynthesis of other secondary metabolites	4	3617	35	15518	0.114286	0.976955	1
1523	Antifolate resistance	Human Diseases	Drug resistance: Antineoplastic	4	3617	27	15518	0.148148	0.904541	1
4112	Cell cycle - Caulobacter	Cellular Processes	Cell growth and death	4	3617	31	15518	0.129032	0.952141	1
4614	Renin-angiotensin system	Organismal Systems	Endocrine system	4	3617	14	15518	0.285714	0.418584	1
4725	Cholinergic synapse	Organismal Systems	Nervous system	4	3617	29	15518	0.137931	0.932028	1
4730	Long-term depression	Organismal Systems	Nervous system	4	3617	39	15518	0.102564	0.989261	1
4911	Insulin secretion	Organismal Systems	Endocrine system	4	3617	19	15518	0.210526	0.678627	1
4930	Type II diabetes mellitus	Human Diseases	Endocrine and metabolic diseases	4	3617	24	15518	0.166667	0.844923	1
4964	Proximal tubule bicarbonate reclamation	Organismal Systems	Excretory system	4	3617	14	15518	0.285714	0.418584	1
5215	Prostate cancer	Human Diseases	Cancers: Specific types	4	3617	29	15518	0.137931	0.932028	1
5222	Small cell lung cancer	Human Diseases	Cancers: Specific types	4	3617	18	15518	0.222222	0.63363	1
534	Glycosaminoglycan biosynthesis - heparan sulfate / heparin	Metabolism	Glycan biosynthesis and metabolism	3	3617	9	15518	0.333333	0.351991	0.986093
540	Lipopolysaccharide biosynthesis	Metabolism	Glycan biosynthesis and metabolism	3	3617	13	15518	0.230769	0.614157	1
603	Glycosphingolipid biosynthesis - globo and isoglobo series	Metabolism	Glycan biosynthesis and metabolism	3	3617	20	15518	0.15	0.878149	1
670	One carbon pool by folate	Metabolism	Metabolism of cofactors and vitamins	3	3617	45	15518	0.0666667	0.999318	1
902	Monoterpenoid biosynthesis	Metabolism	Metabolism of terpenoids and polyketides	3	3617	16	15518	0.1875	0.757445	1
4122	Sulfur relay system	Genetic Information Processing	Folding, sorting and degradation	3	3617	20	15518	0.15	0.878149	1
4975	Fat digestion and absorption	Organismal Systems	Digestive system	3	3617	13	15518	0.230769	0.614157	1
5146	Amoebiasis	Human Diseases	Infectious diseases: Parasitic	3	3617	15	15518	0.2	0.715217	1
5224	Breast cancer	Human Diseases	Cancers: Specific types	3	3617	20	15518	0.15	0.878149	1
5416	Viral myocarditis	Human Diseases	Cardiovascular diseases	3	3617	16	15518	0.1875	0.757445	1
901	Indole alkaloid biosynthesis	Metabolism	Biosynthesis of other secondary metabolites	2	3617	4	15518	0.5	0.233504	0.808772
532	Glycosaminoglycan biosynthesis - chondroitin sulfate / dermatan sulfate	Metabolism	Glycan biosynthesis and metabolism	2	3617	5	15518	0.4	0.331538	0.964245
72	Synthesis and degradation of ketone bodies	Metabolism	Lipid metabolism	2	3617	8	15518	0.25	0.589423	1
401	Novobiocin biosynthesis	Metabolism	Biosynthesis of other secondary metabolites	2	3617	6	15518	0.333333	0.425525	1
430	Taurine and hypotaurine metabolism	Metabolism	Metabolism of other amino acids	2	3617	21	15518	0.0952381	0.972027	1
440	Phosphonate and phosphinate metabolism	Metabolism	Metabolism of other amino acids	2	3617	21	15518	0.0952381	0.972027	1
471	D-Glutamine and D-glutamate metabolism	Metabolism	Metabolism of other amino acids	2	3617	7	15518	0.285714	0.512025	1
524	Neomycin, kanamycin and gentamicin biosynthesis	Metabolism	Biosynthesis of other secondary metabolites	2	3617	9	15518	0.222222	0.65726	1
626	Naphthalene degradation	Metabolism	Xenobiotics biodegradation and metabolism	2	3617	6	15518	0.333333	0.425525	1
785	Lipoic acid metabolism	Metabolism	Metabolism of cofactors and vitamins	2	3617	11	15518	0.181818	0.765661	1
903	Limonene and pinene degradation	Metabolism	Metabolism of terpenoids and polyketides	2	3617	11	15518	0.181818	0.765661	1
942	Anthocyanin biosynthesis	Metabolism	Biosynthesis of other secondary metabolites	2	3617	7	15518	0.285714	0.512025	1
981	Insect hormone biosynthesis	Metabolism	Metabolism of terpenoids and polyketides	2	3617	10	15518	0.2	0.715789	1
1521	EGFR tyrosine kinase inhibitor resistance	Human Diseases	Drug resistance: Antineoplastic	2	3617	20	15518	0.1	0.965016	1
4623	Cytosolic DNA-sensing pathway	Organismal Systems	Immune system	2	3617	39	15518	0.0512821	0.999593	1
4940	Type I diabetes mellitus	Human Diseases	Endocrine and metabolic diseases	2	3617	10	15518	0.2	0.715789	1
5213	Endometrial cancer	Human Diseases	Cancers: Specific types	2	3617	13	15518	0.153846	0.842927	1
5218	Melanoma	Human Diseases	Cancers: Specific types	2	3617	13	15518	0.153846	0.842927	1
254	Aflatoxin biosynthesis	Metabolism	Biosynthesis of other secondary metabolites	1	3617	2	15518	0.5	0.411852	1
362	Benzoate degradation	Metabolism	Xenobiotics biodegradation and metabolism	1	3617	4	15518	0.25	0.654109	1
515	Mannose type O-glycan biosynthesis	Metabolism	Glycan biosynthesis and metabolism	1	3617	3	15518	0.333333	0.548957	1
523	Polyketide sugar unit biosynthesis	Metabolism	Metabolism of terpenoids and polyketides	1	3617	2	15518	0.5	0.411852	1
791	Atrazine degradation	Metabolism	Xenobiotics biodegradation and metabolism	1	3617	4	15518	0.25	0.654109	1
999	Biosynthesis of secondary metabolites - unclassified	Metabolism	Biosynthesis of other secondary metabolites	1	3617	2	15518	0.5	0.411852	1
1522	Endocrine resistance	Human Diseases	Drug resistance: Antineoplastic	1	3617	15	15518	0.0666667	0.981365	1
3450	Non-homologous end-joining	Genetic Information Processing	Replication and repair	1	3617	9	15518	0.111111	0.908289	1
4080	Neuroactive ligand-receptor interaction	Environmental Information Processing	Signaling molecules and interaction	1	3617	2	15518	0.5	0.411852	1
4215	Apoptosis - multiple species	Cellular Processes	Cell growth and death	1	3617	10	15518	0.1	0.929677	1
4630	Jak-STAT signaling pathway	Environmental Information Processing	Signal transduction	1	3617	13	15518	0.0769231	0.9683	1
4711	Circadian rhythm - fly	Organismal Systems	Environmental adaptation	1	3617	13	15518	0.0769231	0.9683	1
4960	Aldosterone-regulated sodium reabsorption	Organismal Systems	Excretory system	1	3617	11	15518	0.0909091	0.946079	1
4977	Vitamin digestion and absorption	Organismal Systems	Digestive system	1	3617	11	15518	0.0909091	0.946079	1
5030	Cocaine addiction	Human Diseases	Substance dependence	1	3617	3	15518	0.333333	0.548957	1
5032	Morphine addiction	Human Diseases	Substance dependence	1	3617	8	15518	0.125	0.880397	1
5033	Nicotine addiction	Human Diseases	Substance dependence	1	3617	7	15518	0.142857	0.844025	1
5216	Thyroid cancer	Human Diseases	Cancers: Specific types	1	3617	7	15518	0.142857	0.844025	1
5217	Basal cell carcinoma	Human Diseases	Cancers: Specific types	1	3617	5	15518	0.2	0.734751	1
5220	Chronic myeloid leukemia	Human Diseases	Cancers: Specific types	1	3617	16	15518	0.0625	0.985713	1
5221	Acute myeloid leukemia	Human Diseases	Cancers: Specific types	1	3617	6	15518	0.166667	0.796596	1
5223	Non-small cell lung cancer	Human Diseases	Cancers: Specific types	1	3617	12	15518	0.0833333	0.958656	1
